# Supplementary material for: Improved 18S and 28S rDNA primer sets for NGS-based parasite detection
Source: Sci Rep. 2019 Oct 31;9:15789. doi: 10.1038/s41598-019-52422-z (PMC6823512; doi:10.1038/s41598-019-52422-z)
Supplement: Supplementary file 2 — Supplementary information [file 41598_2019_52422_MOESM2_ESM.xlsx]

## Sheet: Table S5
Table S5.Taxonomic classification of eukaryotic reads of all faecal samples and primer sets at the SILVA Level1
	WR4								WR5								WR6								WR7								WR8								ZR4								MB1
#OTU ID	EMP(1391F/EukbR)	563F/1132R	616*F/1132R	1183F/1631R	DM568F/RM2R	RM2F/RM3R	GA12F/RM4R	GA20F/RM9R	EMP(1391F/EukbR)	563F/1132R	616*F/1132R	1183F/1631R	DM568F/RM2R	RM2F/RM3R	GA12F/RM4R	GA20F/RM9R	EMP(1391F/EukbR)	563F/1132R	616*F/1132R	1183F/1631R	DM568F/RM2R	RM2F/RM3R	GA12F/RM4R	GA20F/RM9R	EMP(1391F/EukbR)	563F/1132R	616*F/1132R	1183F/1631R	DM568F/RM2R	RM2F/RM3R	GA12F/RM4R	GA20F/RM9R	EMP(1391F/EukbR)	563F/1132R	616*F/1132R	1183F/1631R	DM568F/RM2R	RM2F/RM3R	GA12F/RM4R	GA20F/RM9R	EMP(1391F/EukbR)	563F/1132R	616*F/1132R	1183F/1631R	DM568F/RM2R	RM2F/RM3R	GA12F/RM4R	GA20F/RM9R	EMP(1391F/EukbR)
D_0__Archaea	0.0344144	0.00129544	0.00337278	0	0	0	0	0	0.00130338	3.60503e-05	0.000103226	0	0	0	0	5.82649e-05	0.000413172	0	0	0	0	0	0	8.90353e-05	0.00846945	0.000288258	0.00189215	0	0	0	0	0	0.00398645	0.000157426	0.000411586	0	0	0	0	0.000122504	0	0	0	0	0	0	0	5.65483e-05	0.325977
D_0__Bacteria	0.228335	0.830494	0.0306004	0	0	0	0	0	0.0840249	0.654818	0.00289032	0	0	0	0	5.82649e-05	0.284634	0.740212	0.0140053	0	0	0	0	0	0.437629	0.876529	0.0568201	0	0	0	0	0	0.243373	0.795819	0.015383	0	0	0	0	0	0.53348	0.906592	0.0716436	0	0	0	0	0.000169645	0.390796
D_0__Eukaryota	0.728307	0.16719	0.943705	0.99721	0.999918	1	0.999917	0.999712	0.910588	0.344605	0.992929	0.999274	0.999954	1	1	0.999825	0.710201	0.258749	0.977896	0.99835	0.999977	1	1	0.999288	0.54269	0.121837	0.928655	0.991074	0.999953	1	0.999918	0.999799	0.745266	0.202324	0.972938	0.993444	0.999943	1	1	0.999694	0.450225	0.0902617	0.906214	0.981061	0.998569	1	0.991736	0.979247	0.193641
Unassigned	0.00894323	0.00102065	0.0223217	0.00279006	8.18565e-05	0	8.28363e-05	0.00028779	0.00408394	0.000540755	0.00407742	0.000725652	4.62695e-05	0	0	5.82649e-05	0.00475148	0.00103915	0.00809832	0.00164952	2.25805e-05	0	0	0.000623247	0.0112119	0.00134521	0.0126329	0.008926	4.74552e-05	0	8.24538e-05	0.000201153	0.00737493	0.0017002	0.0112672	0.00655592	5.70277e-05	0	0	0.000183756	0.0162952	0.00314674	0.0221419	0.0189394	0.00143108	0	0.00826446	0.020527	0.0895864
[truncated: 7 more columns]

## Sheet: Table S6
Table S6. Taxonomic classification of eukaryotic reads of all faecal samples and primer sets at the SILVA Level4
	WR4								WR5								WR6								WR7								WR8								ZR4								MB1
#OTU ID	EMP(1391F/EukbR)	563F/1132R	616*F/1132R	1183F/1631R	DM568F/RM2R	RM2F/RM3R	GA12F/RM4R	GA20F/RM9R	EMP(1391F/EukbR)	563F/1132R	616*F/1132R	1183F/1631R	DM568F/RM2R	RM2F/RM3R	GA12F/RM4R	GA20F/RM9R	EMP(1391F/EukbR)	563F/1132R	616*F/1132R	1183F/1631R	DM568F/RM2R	RM2F/RM3R	GA12F/RM4R	GA20F/RM9R	EMP(1391F/EukbR)	563F/1132R	616*F/1132R	1183F/1631R	DM568F/RM2R	RM2F/RM3R	GA12F/RM4R	GA20F/RM9R	EMP(1391F/EukbR)	563F/1132R	616*F/1132R	1183F/1631R	DM568F/RM2R	RM2F/RM3R	GA12F/RM4R	GA20F/RM9R	EMP(1391F/EukbR)	563F/1132R	616*F/1132R	1183F/1631R	DM568F/RM2R	RM2F/RM3R	GA12F/RM4R	GA20F/RM9R	EMP(1391F/EukbR)
D_0__Eukaryota;D_1__Amoebozoa;D_2__Archamoebae;D_3__Entamoebida	0	0	0	0	0	0	0	0	0	0	0	0	0	0	0	0	0	0	0	0	0	0	0	0	0	0	0	0	0	0	0	0	0	0	0	0	1.90092e-05	0	0	0	0.00361337	0.00177305	0.000144113	0.00689588	2.98143e-05	0	0	0	0.000577201
D_0__Eukaryota;D_1__Amoebozoa;D_2__Balamuthia mandrillaris;D_3__	0	0	0	0	0	0	0	0	0	0	0	0	0	0	0	0	0	0	0	0	0	0	0	0	0	0	0	0	0	0	0	0	0	0	0	0	0	0	0	0	0	0	0	0	0	0	0	0	0
D_0__Eukaryota;D_1__Amoebozoa;D_2__Discosea;D_3__Flabellinia	0	0	0	0	0	0	0	0	0	0	0	0.000103665	0	0	0	0	0	0	0	0	0	0	0	0	0	0	0	0	0	0	0	0	0	0	0	0	0	0	0	0	0	0	0	0	0	0	0	0	0.0017316
D_0__Eukaryota;D_1__Amoebozoa;D_2__Discosea;D_3__Longamoebia	0	0	0.00019044	0	0.000102321	0	8.28363e-05	0	0	0	0	0	0	0	0	0	0	0	4.83138e-05	0	4.5161e-05	0	0.000153894	0	0	0	0	0	0	0	0.000164908	0	0	0	0	0	0	0	0	0	0	0	0	0	0	0	0	0	0.000577201
D_0__Eukaryota;D_1__Amoebozoa;D_2__Entamoeba invadens;D_3__	0	0	0	0	0	0	0	0	0	0	0	0	0	0	0	0	0	0	0	0	0	0	0	0	0	0	0	0	0	0	0	0	0	0	0	0	0	0	0	0	0	0	0	0	0	0	0	0	0
D_0__Eukaryota;D_1__Amoebozoa;D_2__Gracilipodida;D_3__LEMD267	0	0	0	0	0	0	0	0	0	0	0	0	0	0	0	0	0	0	0	0	0	0	0	0	0	0	0	0	0	0	0	0	0	0	0	0	0	0	0	0	0	0	0	0	0	0	0	0	0.001443
D_0__Eukaryota;D_1__Amoebozoa;D_2__Gracilipodida;D_3__Telaepolella	0	0	0	0	0	0	0	0	0	0	0	0.000155497	0	0	0	0	0	0	0	0	0	0	0	0	0	0	0	0	0	0	0	0	0	0	0	0	0	0	0	0	0	0	0	0	0	0	0	0	0
D_0__Eukaryota;D_1__Amoebozoa;D_2__Incertae Sedis;D_3__Dictyamoeba	0	0	0	0	0	0	0	0	0	0	0	0	0	0	0	0	0	0	0	0	0	0	0	0	0	0	0	0	0	0	0	0	0	0	0	8.85936e-05	0	0	0	0	0	0	0	0	0	0	0	0	0
D_0__Eukaryota;D_1__Amoebozoa;D_2__LEMD255;D_3__uncultured Eimeriidae	0	0	0	0	0	0	0	0	0	0	0	0	0	0	0	0	0	0	0	0	0	0	0	0	0	0	0	0	0	0	0	0	0	0	0	0	0	0	0	0	0	0	0	0	0	0	0	0	0.001443
D_0__Eukaryota;D_1__Amoebozoa;D_2__LKM74;Ambiguous_taxa	0	0	0	0	0	0	0	0	0	0	0	0	0	0	0	0	0	0	0	0	0	0	0	0	0	0	0	0	0	0	0	0	0	0	0	0	0	0	0	0	0	0	0	0	0	0	0	0	0
D_0__Eukaryota;D_1__Amoebozoa;D_2__Protosteliida;D_3__Protostelium	0	0	0	0	0	0	0	0	0	0	0	0	0	0	0	0	0	0	0	0	0	0	0	0	0	0	0	0	0	0	0	0	0	0	0	0	0	0	0	0	0	0	0	0	0	0	0	0	0
D_0__Eukaryota;D_1__Amoebozoa;D_2__Schizoplasmodiida;D_3__Phalansterium	0	0	0	0	0	0	0	0	0	0	0	0	0	0	0	0	0	0	0	0	0	0	0	0	0	0	0	0	0	0	0	0	0	0	0	0	0	0	0	0	0	0	0	0	0	0	0	0	0
D_0__Eukaryota;D_1__Amoebozoa;D_2__Tubulinea;D_3__Arcellinida	0	0	0	0	0	0	0	0	0	0	0	0	0	0	0	0	0	0	0	0	0	0	0	0	0	0	0	0	0	0	0	0	0	0	0	0	0	0	0	0	0	0	0	0	0	0	0	0	0
D_0__Eukaryota;D_1__Amoebozoa;D_2__Tubulinea;D_3__Leptomyxida	0	0	0	0	0	0	0	0	0	0	0	0	0	0	0	0	0	0	0	0	0	0	0	0	0	0	0	0	0	0	0	0	0	0	0	0	0	0	0	0	0	0	0	0	0	0	0	0	0
D_0__Eukaryota;D_1__Amoebozoa;D_2__uncultured eukaryote;D_3__	0	0	0	0	0	0	0	0	0	0	0	0	0	0	0	0	0	0	0	0	0	0	0	0	0	0	0	0	0	0	0	0	0	0	0	0	0	0	0	0	0	0	0	0	0	0	0	0	0
D_0__Eukaryota;D_1__Archaeplastida;D_2__Acutodesmus obliquus;D_3__	0	0	0	0	0	0.000107945	0	0	0	0	0	0	0	0	0	0	0	0	0	0	0	0	0	0	0	0	0	0	0	0	0	0	0	0	0	0	0	0	0	0	0	0	0	0	0	0	0	0	0
D_0__Eukaryota;D_1__Archaeplastida;D_2__Auxenochlorella protothecoides;D_3__	0	0	0	0	0.000122785	0.000143926	0.00969185	0	0	0	0	0	0	0	0	0	0	0	0	0	0	0	0.000153894	0	0	0	0	0	0	3.31455e-05	0.000989446	0	0	0	0	0	0	0	6.62647e-05	0	0	0	0	0	0	0	0	0	0
D_0__Eukaryota;D_1__Archaeplastida;D_2__Auxenochlorella sp. P-1015;D_3__	0	0	0	0	0	0	0	0	0	0	0	0	0	0	0	0	0	0	0	0	0	0	0	0	0	0	0	0	0	0	0	0	0	0	0	0	0	0.000136477	0	0	0	0	0	0	0	0	0	0	0
D_0__Eukaryota;D_1__Archaeplastida;D_2__Bathycoccus prasinos;D_3__	0	0	0	0	0	0	0	0	0	0	0	0	0	0	0	0	0	0	0	0	0	0	0	0	0	0	0	0	0	0	0	0	0	0	0	0	0	0	0	0	0	0	0	0	0	0	0	0	0
D_0__Eukaryota;D_1__Archaeplastida;D_2__Chlamydomonas parkeae;D_3__	0	0	0	0	0	0	0	0	0	0	0	0	0	0	0	0	0	0	0	0	0	0	0	0	0	0	0	0	0	0	0	0	0	0	0	0	0	0	0	0	0	0	0	0	0	0	0	0	0
D_0__Eukaryota;D_1__Archaeplastida;D_2__Chlamydomonas sp. UWO 241;D_3__	0	0	0	0	0	0	0	0.000575581	0	0	0	0	0	0	0	0	0	0	0	0	0	0	0	0	0	0	0	0	0	0	0	0.000134102	0	0	0	0	0	0	0	0	0	0	0	0	0	0	0	0	0
D_0__Eukaryota;D_1__Archaeplastida;D_2__Chlorella variabilis;D_3__	0	0	0	0	8.18565e-05	0	0	0	0	0	0	0	0	0	0	0	0	0	0	0	0	0	0	0	0	0	0	0	4.74552e-05	0	0	0	0	0	0	0	0	0	0	0	0	0	0	0	0	0	0	0	0
D_0__Eukaryota;D_1__Archaeplastida;D_2__Chlorokybus atmophyticus;D_3__	0	0	0	0	0	0	0.000414182	0	0	0	0	0	0	0	0	0	0	0	0	0	0	0	0	0	0	0	0	0	0	0	0	0	0	0	0	0	0	0	0	0	0	0	0	0	0	0	0	0	0
D_0__Eukaryota;D_1__Archaeplastida;D_2__Chloroplastida;D_3__Charophyta	0.000153551	0.000466744	0.00107916	0	0.00472721	0.000431779	0.00107687	0.0340312	9.49983e-05	0.000417798	0	0	9.2539e-05	0	0.00129354	0.000815803	0.000404531	0.000903226	0	0.000390676	0.000248385	0.00119674	0.000307787	0.00115756	0	0	0.000295613	5.75871e-05	0.000332186	0.00122638	0.0114611	0.0061687	0.00105932	0.000154321	0.00151594	0.00106312	0.000836406	0.00085298	0.00265059	0.00349179	0.00250928	0	0.000144113	9.71251e-05	0.0014609	0.00185157	0.00956938	0.00180995	0.00519481
D_0__Eukaryota;D_1__Archaeplastida;D_2__Chloroplastida;D_3__Chlorophyta	0.0084453	0.00910152	0.0212658	0.0195831	0	0	0	0	0	0	0	5.18323e-05	0	0	0	0	0	0.000258065	0.000193255	0	0	0	0	0	0.000436872	0.00026001	0.0018328	0.00184279	0	0	0	0	6.62076e-05	0.000308642	0.000522739	0.000310078	0	0	0	0	0	0	0	0	0	0	0	0	0.000577201
D_0__Eukaryota;D_1__Archaeplastida;D_2__Chloroplastida;D_3__uncultured	0	0	0	0	0	0	0	0	0	0	0	0	0	0	0	0	0	0	9.66277e-05	0	0	0	0	0	0	0	0	0	0	0	0	0	0	0	0	0	0	0	0	0	0	0	0	0	0	0	0	0	0
D_0__Eukaryota;D_1__Archaeplastida;D_2__Chlorosarcinopsis arenicola;D_3__	0	0	0	0	0	0	0	0	0	0	0	0	0	0	0	0	0	0	0	0	0	0	0	0	0	0	0	0	0	0	0	0	0	0	0	0	0	0	0	0	0	0	0	0	0	0	0	0	0
D_0__Eukaryota;D_1__Archaeplastida;D_2__Cyanophora paradoxa;D_3__	0	0	0	0	0	0	0	0	0	0	0	0	0	0	0	0	0	0	0	0	0	0	0	0	0	0	0	0	0	0	0	0	0	0	0	0	0	0	0	0	0	0	0	0	0	0	0	0	0
D_0__Eukaryota;D_1__Archaeplastida;D_2__Dolichomastix tenuilepis;D_3__	0	0	0	0	0	0	0.000165673	0	0	0	0	0	0	0	0	0	0	0	0	0	0	0	0	0	0	0	0	0	0	0	0	0	0	0	0	0	0	0	0.000132529	0	0	0	0	0	0	0	0	0	0
D_0__Eukaryota;D_1__Archaeplastida;D_2__Elakatothrix viridis;D_3__	0	0	0	0	0	0	0	0	0	0	0	0	0	0	0	0	0	0	0	0	0	0	0	0	0	0	0	0	0	0	0.000412269	0	0	0	0	0	0	0	0	0	0	0	0	0	0	0	0	0	0
D_0__Eukaryota;D_1__Archaeplastida;D_2__Folsomia candida;D_3__	0	0	0	0	0.000122785	0	0	0	0	0	0	0	0	0	0	0	0	0	0	0	0	0	0	0	0	0	0	0	0	0	0	0	0	0	0	0	0	0	0	0	0	0	0	0	0	0	0	0	0
D_0__Eukaryota;D_1__Archaeplastida;D_2__Lobochlamys culleus;D_3__	0	0	0	0	0.00059346	0	0	0	0	0	0	0	0	0	0	0	0	0	0	0	0	0	0	0	0	0	0	0	0	0	0	0	0	0	0	0	0.000152074	0	0	0	0	0	0	0	0	0	0	0	0
D_0__Eukaryota;D_1__Archaeplastida;D_2__Marsupiomonas pelliculata;D_3__	0	0	0	0	0.00167806	0.00125936	0.00132538	0	0	0	0	0	0	0	0	0	0	0	0	0	0	0	0	0	0	0	0	0	0.000118638	0.000198873	0.000247361	0	0	0	0	0	9.50462e-05	0	0	0	0	0	0	0	0	0	0	0	0
D_0__Eukaryota;D_1__Archaeplastida;D_2__Micractinium reisseri;D_3__	0	0	0	0	0	0	0	0	0	0	0	0	0	0	0	0	0	0	0	0	0	0	0	0	0	0	0	0	0	0	0	0.000335255	0	0	0	0	0	0	0	0	0	0	0	0	0	0	0	0	0
D_0__Eukaryota;D_1__Archaeplastida;D_2__Micractinium sp. KGE10;D_3__	0	0	0	0	4.09283e-05	0	0	0	0	0	0	0	0	0	0	0	0	0	0	0	0	0	0	0	0	0	0	0	0	0	0	0	0	0	0	0	0	0	0	0	0	0	0	0	0	0	0	0	0
D_0__Eukaryota;D_1__Archaeplastida;D_2__Monomastix minuta;D_3__	0	0	0	0	0	0	0.000165673	0	0	0	0	0	0	0	0	0	0	0	0	0	0	0	0	0	0	0	0	0	0	0	0	0	0	0	0	0	0	0	6.62647e-05	0	0	0	0	0	0	0	0	0	0
D_0__Eukaryota;D_1__Archaeplastida;D_2__Pedinomonas sp. M2079/1;D_3__	0	0	0	0	0	0	0	0.000143895	0	0	0	0	0	0	0	0	0	0	0	0	0	0	0	0	0	0	0	0	0	0	0	6.70511e-05	0	0	0	0	0	0	0	0	0	0	0	0	0	0	0	0	0
D_0__Eukaryota;D_1__Archaeplastida;D_2__Pedinomonas sp. UTEX 'LB 1027';D_3__	0	0	0	0	0	0	0	0	0	0	0	0	0	0	0	0.000116543	0	0	0	0	0	0	0	0	0	0	0	0	0	0	0	0	0	0	0	0	0	0	0	0	0	0	0	0	0	0	0	0	0
D_0__Eukaryota;D_1__Archaeplastida;D_2__Picochlorum sp. SENEW3;D_3__	0	0	0	0	0	0	0	0.00028779	0	0	0	0	0	0	0	0	0	0	0	0	0	0	0	0	0	0	0	0	0	0	0	0	0	0	0	0	0	0	0	0.000183778	0	0	0	0	0	0	0	0	0
D_0__Eukaryota;D_1__Archaeplastida;D_2__Picocystis salinarum;D_3__	0	0	0	0	0	0	0	0	0	0	0	0	0	0	0	0	0	0	0	0	0	0	0	0	0	0	0	0	0	0	0	0	0	0	0	0	0	0	0.000132529	0	0	0	0	0	0	0	0	0	0
D_0__Eukaryota;D_1__Archaeplastida;D_2__Pyramimonas parkeae;D_3__	0	0	0	0	0	0	0	0	0	0	0	0	0	0	0	0	0	0	0	0	0	0	0	0	0	0	0	0	0	0	0	0	0	0	0	0	0	0	0	0	0	0	0	0	0	0	0	0	0
D_0__Eukaryota;D_1__Archaeplastida;D_2__Rhodophyceae;D_3__Bangiales	0	0	0	0	0	0	0	0	0	0	0	0	0	0	0	0	0	0	0	0	0	0	0	0	0	0	0	0	0	0	0	0	0	0	0	0	0	0	0	0	0	0	0	0	0	0	0	0	0
D_0__Eukaryota;D_1__Archaeplastida;D_2__Rhodophyceae;D_3__Florideophycidae	0	0	0	0	0	0	0	0	0	0	0	0	0	0	0	0	0	0	0	0	0	0	0	0	0	0	0	0	0	0	0	0	0	0	0	0	0	0	0	0	0	0	0	0	0	0	0	0	0
D_0__Eukaryota;D_1__Archaeplastida;D_2__Schizochlamys gelatinosa;D_3__	0	0	0	0	0.0164736	0	0	0	0	0	0	0	0	0	0	0	0	0	0	0	4.5161e-05	0	0	0	0	0	0	0	0.000901649	0	0	0	0	0	0	0	0	0	0	0	0	0	0	0	0	0	0	0	0
D_0__Eukaryota;D_1__Archaeplastida;D_2__Trebouxia decolorans;D_3__	0	0	0	0	8.18565e-05	0	0	0	0	0	0	0	0	0	0	0	0	0	0	0	0	0	0	0	0	0	0	0	0	0	0	0	0	0	0	0	0	0	0	0	0	0	0	0	0	0	0	0	0
D_0__Eukaryota;D_1__Archaeplastida;D_2__Trebouxia sp. TR9;D_3__	0	0	0	0	0	0	0.000331345	0	0	0	0	0	0	0	0	0	0	0	0	0	0	0	0	0	0	0	0	0	0	0	0	0	0	0	0	0	0	0	0	0	0	0	0	0	0	0	0	0	0
D_0__Eukaryota;D_1__Archaeplastida;D_2__Trochiscia hystrix;D_3__	0	0	0	0	0	0.000215889	0.0142478	0	0	0	0	0	0	0	0	0	0	0	0	0	0	0	0	0	0	0	0	0	0	0	0.00288588	0	0	0	0	0	0	0	0	0	0	0	0	0	0	0	0	0	0
D_0__Eukaryota;D_1__Archaeplastida;D_2__Volvox carteri f. nagariensis;D_3__	0	0	0	0	0	7.19632e-05	8.28363e-05	0	0	0	0	0	0	0	0	0	0	0	0	0	0	0	0	0	0	0	0	0	0	0	0	0	0	0	0	0	0	3.41192e-05	0.000132529	0	0	0	0	0	0	0	0	0	0
D_0__Eukaryota;D_1__Archaeplastida;D_2__uncultured eukaryote;D_3__	0	0	0	0	0	0	0	0	0	0	0	0	0	0	0	0	0	0	0	0	0	0	0	0	0	0	0	0	0	0	0	0	0	0	0	0	0	0	0	0	0	0	0	0	0	0	0	0	0
D_0__Eukaryota;D_1__Cryptophyceae;D_2__Cryptomonadales;D_3__Cryptomonas	0	0	0	0	0	0	0	0	0	0	0	0	0	0	0	0	0	0	0	0	0	0	0	0	0	0	0	0	0	0	0	0	0	0	0	0	0	0	0	0	0	0	0	0	0	0	0	0	0
D_0__Eukaryota;D_1__Cryptophyceae;D_2__Cryptomonadales;D_3__Cryptomonas sp. CNUCRY 75	0	0	0	0	4.09283e-05	0	0	0	0	0	0	0	0	0	0	0	0	0	0	0	0	0	0	0	0	0	0	0	0	0	0	0	0	0	0	0	0	0	0	0	0	0	0	0	0	0	0	0	0
D_0__Eukaryota;D_1__Cryptophyceae;D_2__Cryptomonadales;D_3__Cryptomonas sp. SAG 977-2f	0	0	0	0	0	0	0	0	0	0	0	0	0	0	0	0	0	0	0	0	0	0	0	0	0	0	0	0	0	0	0	0	0	0	0	0	0	0	0	0	0	0	0	0	0	0	0	0	0
D_0__Eukaryota;D_1__Cryptophyceae;D_2__Cryptomonadales;D_3__Guillardia	0	0	0	0	0	7.19632e-05	0	0	0	0	0	0	0	0	0	0.000174815	0	0	0	0	0	0	0	0	0	0	0	0	0	0	0	0	0	0	0	0	0	0	0	0	0	0	0	0	0	0	0	0	0
D_0__Eukaryota;D_1__Cryptophyceae;D_2__Cryptophyta sp. SRT149;D_3__	0	0	0	0	0	0	0	0	0	0	0	0	0	0	0	0	0	0	0	0	0	0	0	0	0	0	0	0	0	0	0	0	0	0	0	0	0	0	0	0	0	0	0	0	0	0	0	0	0
D_0__Eukaryota;D_1__Excavata;D_2__Discoba;D_3__Discicristata	0	0	0	0	0	0	0	0	0	0	0	0	0	0	0	0.000174815	0	0	0	0	0	0	0	0.000667824	0	0	0	0	0	0.000132582	0	0.000134102	0	0	0	0	0	0	0	0	0.00190706	0	0	0	0	0	0	0	0
D_0__Eukaryota;D_1__Excavata;D_2__Metamonada;D_3__Fornicata	0.00667946	0	0	0	0	0	0	0.00489244	9.49983e-05	0	0	0	0	0	0	0.00198124	0.000288951	0	0	0	0	0	0	0.045234	0	0	0	0	0	0	0	0	0	0	0	0	0	0	0	0.000367557	0	0.00212766	0.000864678	0	0	0	0	0.0432692	0
D_0__Eukaryota;D_1__Excavata;D_2__Metamonada;D_3__Parabasalia	7.67754e-05	0	0.00025392	5.26427e-05	0	0	0	0	0.000189997	0.000522248	0.0016048	5.18323e-05	0	0	0	5.82717e-05	0.000404531	0.00206452	0.00352691	0.000520901	0	0	0	8.90432e-05	0.000800932	0.00208008	0.00668086	0.000921394	0	0	0	6.70511e-05	0	0	0	0	0	0	0	0	0.272508	0.51773	0.582505	0.275884	0	0	0	0.0565611	0.18759
D_0__Eukaryota;D_1__Excavata;D_2__Metamonada;D_3__Preaxostyla	0	0	0	0	0	0	0	0	0	0	0	0	0	0	0	0	0	0	0	0	0	0	0	0	0	0	0	0	0	0	0	0	0	0	0	0	0	0	0	0	0	0	0	0	0	0	0	0	0.001443
D_0__Eukaryota;D_1__Haptophyta;D_2__Pavlovophyceae;D_3__Rebecca	0	0	0	0	0	0	0	0	0	0	0	0	0	0	0	0	0	0	0	0	0	0	0	0	0	0	0	0	0	0	0	0	0	0	0	0	0	0	0	0	0	0	0	0	0	0	0	0	0
D_0__Eukaryota;D_1__Haptophyta;D_2__Prymnesiophyceae;D_3__Phaeocystis	0	0	0	0	0	0	0	0	0	0	0	0	0	0	0	0	0	0	0	0	0	0	0	0	0	0	0	0	0	0	0	0	0	0	0	0	0	0	0	0	0	0	0	0	0	0	0	0	0.000577201
D_0__Eukaryota;D_1__Incertae Sedis;D_2__Apusomonadidae;D_3__Amastigomonas	0	0	0	0	0	0	0	0	0	0	0	0	0	0	0	0	0	0	0	0	0	0	0	0	0	0	0	0	0	0	0	0	0	0	0	0	0	0	0	0	0	0	0	0	0	0	0	0	0
D_0__Eukaryota;D_1__Incertae Sedis;D_2__Rigifilida;D_3__Rigifila	0	0	0	0	0	0	0	0	0	0	0	0	0	0	0	0	0	0	0	0	0	0	0	0	0	0	0	0	0	0	0	0	0	0	0	0	0	0	0	0	0	0	0	0	0	0	0	0	0
D_0__Eukaryota;D_1__Klebsormidium flaccidum;D_2__;D_3__	0	0	0	0	0	0	0	0	0	0	0	0	0	0	0	0	0	0	0	0	0	6.29862e-05	0	0	0	0	0	0	0	0	0	0.000134102	0	0	0	0	0	0	0	0	0	0	0	0	0	0	0	0	0
D_0__Eukaryota;D_1__Microheliozoan sp. SvdH-2005;D_2__;D_3__	0	0	0	0	0	0	0	0	0	0	0	0	0	0	0	0	0	0	0	0	0	0	0	0.000222608	0	0	0	0	0	0	0	0	0	0	0	0	0	0	0	0	0	0	0	0	0	0	0	0	0
D_0__Eukaryota;D_1__Opisthokonta;D_2__Freshwater Opisthokonta;D_3__uncultured eukaryote	0	0	0	0	0	0	0	0	0	0	0	0	0	0	0	0	0	0	0	0	0	0	0	0	0	0	0	0	0	0	0	0	0	0	0	0	0	0	0	0	0	0	0	0	0	0	0	0	0.000577201
D_0__Eukaryota;D_1__Opisthokonta;D_2__Holozoa;D_3__Choanoflagellida	0	0	0	0	0	0	0	0	0	0	0	0	0	0	0	0	0	0	0	0	0	0	0	0	0	0	0	0	0	0	0	0	0	0	0	0	0	0	0	0	0	0	0	0	0	0	0	0	0
D_0__Eukaryota;D_1__Opisthokonta;D_2__Holozoa;D_3__Ichthyosporea	0.000153551	0	0.00012696	0.000210571	0.00034789	0	0.000497018	0.00028779	0	0	0	0	0	3.62924e-05	0	0	0	0	0	0	0	0	7.69468e-05	0.000133565	0.000145624	0	0.000354736	5.75871e-05	0.000166093	0	0	0.000134102	0	0	0	0	0	0	0	0	0	0	0	0	0	0	0	0	0
D_0__Eukaryota;D_1__Opisthokonta;D_2__Holozoa;D_3__Metazoa (Animalia)	0.939347	0.946558	0.854504	0.884186	0.883273	0.944265	0.900348	0.822433	0.97967	0.975977	0.944505	0.964961	0.982302	0.986027	0.924051	0.881942	0.888696	0.902968	0.808532	0.859661	0.882378	0.873272	0.627886	0.467521	0.947066	0.955018	0.885539	0.912583	0.942555	0.966026	0.863209	0.807966	0.985832	0.988272	0.975222	0.985559	0.994791	0.996076	0.973229	0.965327	0.171535	0.0741135	0.0913676	0.181672	0.287201	0.435157	0.492171	0.219287	0.0135642
D_0__Eukaryota;D_1__Opisthokonta;D_2__Nucletmycea;D_3__Fungi	0.0326296	0.0373396	0.0978861	0.0921247	0.0908403	0.0531088	0.070825	0.134902	0.0154372	0.0215166	0.0498007	0.0337428	0.0174667	0.0138274	0.0740091	0.114096	0.0355987	0.0375484	0.074355	0.0665885	0.0450029	0.033981	0.149508	0.185388	0.0164555	0.0215809	0.0489535	0.0506191	0.0344999	0.0235333	0.0929255	0.112847	0.00297934	0.00200617	0.00465238	0.00584718	0.00389689	0.00272954	0.0209396	0.0276893	0.512998	0.369504	0.300404	0.516511	0.709639	0.562375	0.489669	0.658541	0.129293
D_0__Eukaryota;D_1__Picozoa;D_2__Picomonadea;D_3__Picomonadida	0	0	0	0	0	0	0	0	0	0	0	0	0	0	0	0	0	0	0	0	0	0	0	0	0	0	0	0	0	0	0	0	0	0	0	0	0	0	0	0	0	0	0	0	0	0	0	0	0
D_0__Eukaryota;D_1__SAR;D_2__Alveolata;D_3__Apicomplexa	0.000307102	0.000466744	0.0012696	0.00078964	0.000920886	0	0.000248509	0.0016548	0	0	0	5.18323e-05	9.2539e-05	0	0.000369583	0.000116543	0.0679612	0.052	0.104696	0.0711898	0.0720544	0.0913614	0.220606	0.298028	0.0146352	0.0101404	0.0428048	0.0249928	0.0201447	0.00029831	0.00799802	0.0713424	0.000198623	0.000462963	0.0021955	0.000575858	9.50462e-05	0.000170596	0.00178915	0.00251164	0	0	0	0	0	0	0	0	0.0150072
D_0__Eukaryota;D_1__SAR;D_2__Alveolata;D_3__Ciliophora	0	0	0.0003174	0	0.000102321	0.000107945	0.000165673	0.00028779	0	0	0	0.000155497	0	0	0.000277187	0.000233087	0	0.000258065	0.000193255	0	9.0322e-05	0	0	0.000222608	0	0	0	0	7.11828e-05	0	0.000329815	0.000402307	0	0.000462963	0.00412964	0	0	0	0.000265059	0	0	0.00106383	0.000720565	0	0	0.000347169	0	0	0.0017316
D_0__Eukaryota;D_1__SAR;D_2__Alveolata;D_3__Colpodella edax	0	0	0	0	0	0	0	0	0	0	0	0	0	0	0	0	0	0	0	0	0	3.14931e-05	0.000153894	0	0	0	0	0	0	0	0	0	0	0	0	0	0	0	0	0	0	0	0	0	0	0	0	0	0
D_0__Eukaryota;D_1__SAR;D_2__Alveolata;D_3__Cryptosporidium baileyi	0	0	0	0	0	0	0	0	0	0	0	0	0	0	0	0	0	0	0	0	0	0	0	0	0	0	0	0	0	0	0	0	0	0	0	0	0	0	0.000397588	0	0	0	0	0	0	0	0	0	0
D_0__Eukaryota;D_1__SAR;D_2__Alveolata;D_3__Cryptosporidium meleagridis	0	0	0	0	0	0	0	0	0	0	0	0	0	0	0	0	0	0	0	0	4.5161e-05	0	0.00023084	0.000133565	0	0	0	0	4.74552e-05	0	0.000247361	0	0	0	0	0	0	0	0	0.000245038	0	0	0	0	0	0	0	0	0
D_0__Eukaryota;D_1__SAR;D_2__Alveolata;D_3__Cryptosporidium muris RN66	0	0	0	0	0	0	0	0	0	0	0	0	0	0	0	0	0	0	0	0	0	0	0	0	0	0	0	0	0	0	0	0	0	0	0	0	0	0	0	0	0	0	0	0	0	0	0	0	0
D_0__Eukaryota;D_1__SAR;D_2__Alveolata;D_3__Dinoflagellata	0	0	0	0	4.09283e-05	0.000143926	0.000248509	0	0	0	0	0	0	3.62924e-05	0	0	0	0	0	0	2.25805e-05	3.14931e-05	0.000692521	8.90432e-05	0	0	0	0	0	0.00855154	0.0189644	6.70511e-05	0	0	0	0	0	0	0.000198794	0	0	0	0	0	0	0	0.000326229	0	0
D_0__Eukaryota;D_1__SAR;D_2__Alveolata;D_3__Incertae Sedis	0	0	0	0	0	0	0	0	0	0	0	0	0	0	0	5.82717e-05	0	0	0	0	0	0	0	0.000489738	0	0	0	0	0	0	0	0	0	0	0	0	0	0	0	0	0	0	0	0	0	0	0	0	0
D_0__Eukaryota;D_1__SAR;D_2__Alveolata;D_3__Protalveolata	0	0	0	0.000105285	0	0	0	0	0	0	0	0	0	0	0	0	0	0	0	0	0	0	0	0	0	0	0	0	0	0	0	0	0	0	0	0	0	0	0	0	0	0	0	0	0	0	0	0	0.000865801
D_0__Eukaryota;D_1__SAR;D_2__Alveolata;D_3__Voromonas pontica	0	0	0	0	0	0	0	0	0	0	0	0	0	0	0	0	0	0	0	0	0	0	0.000153894	0	0	0	0	0	0	0	0	0	0	0	0	0	0	0	0	0	0	0	0	0	0	0	0	0	0
D_0__Eukaryota;D_1__SAR;D_2__Rhizaria;D_3__Cercozoa	7.67754e-05	0	0	0.000157928	0.000225105	7.19632e-05	0	0.000215843	4.74992e-05	0	0	0	0	7.25847e-05	0	0.000174815	0	0	0.000144942	0	4.5161e-05	6.29862e-05	7.69468e-05	0	0.000218436	0	0.000118245	0	9.49104e-05	0	8.24538e-05	0	6.62076e-05	0	0.000313643	0	3.80185e-05	0	0	0	0	0	0	0	0.000238514	0.00027002	0	0	0
D_0__Eukaryota;D_1__SAR;D_2__Rhizaria;D_3__Retaria	0	0	0	0	0	0	0	0	0	0	0	0	0	0	0	0	0	0	0	0	0	0	0	0	0	0	0	0	0	0	0	0	0	0	0	0	0	0	0	0	0	0	0	0	0	0	0	0	0.253391
D_0__Eukaryota;D_1__SAR;D_2__Stramenopiles;D_3__Bicosoecida	0	0	0	0	0	0	0	0	0	0	0	0	0	0	0	0	0	0	0	0	0	0	0	0	0	0	0	0	0	0	0	0	0	0	0	0	0	0	0	0	0	0	0	0	0	0	0	0	0
D_0__Eukaryota;D_1__SAR;D_2__Stramenopiles;D_3__Blastocystis	0	0	0	0	4.09283e-05	0	0	0	0	0	0	0	0	0	0	0	0	0	0	0	0	0	0	0	0	0	0	0	0	0	0	0	0	0	0	0	0	0	0	0	0	0	0	0	0	0	0	0	0
D_0__Eukaryota;D_1__SAR;D_2__Stramenopiles;D_3__Chrysophyceae	0	0	0	0	0	0	0	0	0	0	0	0	0	0	0	0	0	0	0	0	0	0	0	0	0	0	0	0	0	0	0	0	0	0	0	0	0	0	0	0	0	0	0	0	0	0	0	0	0
D_0__Eukaryota;D_1__SAR;D_2__Stramenopiles;D_3__Diatomea	0	0	0	0	0	0	0	0	0	0	0	0	0	0	0	0	0	0	0	0	0	0	0	0	0	0	0	0	0	0	0	0	0	0	0	0	0	0	0	0	0	0	0	0	0	0	0	0	0
D_0__Eukaryota;D_1__SAR;D_2__Stramenopiles;D_3__Dictyochophyceae	0	0	0	0	0	0	0	0	0	0	0	0	0	0	0	0	0	0	0	0	0	0	0	0	0	0	0	0	0	0	0	0	0	0	0	0	0	0	0	0	0	0	0	0	0	0	0	0	0
D_0__Eukaryota;D_1__SAR;D_2__Stramenopiles;D_3__Hyphochytriales	0	0	0	0	0	0	0	0	0	0	0	0	0	0	0	0	0	0	0	0	0	0	0	0	0	0	0	0	0	0	0	0	0	0	0	0	0	0	0	0	0	0	0	0	0	0	0	0	0
D_0__Eukaryota;D_1__SAR;D_2__Stramenopiles;D_3__Incertae Sedis	0	0	0	0	0	0	0	0	0	0	0	0	0	0	0	0	0	0	0	0	0	0	0	0	0	0	0	0	0	0	0	0	0	0	0	0	0	0	0	0	0	0	0	0	0	0	0	0	0.0663781
D_0__Eukaryota;D_1__SAR;D_2__Stramenopiles;D_3__Labyrinthulomycetes	0	0	0	0	0	0	0	0	0	0	0	0	0	0	0	0	0	0	0	0	0	0	0	0	0	0	0	0	0	0	0	0	0	0	0	0	0	0	0	0	0	0	0	0	0	0	0	0	0
D_0__Eukaryota;D_1__SAR;D_2__Stramenopiles;D_3__Ochrophyta	0	0	0	0	0	0	0	0	0	0	0	0	0	0	0	0	0	0	0	0	0	0	0	0	0	0	0	0	0	0	0	0	0	0	0	0	0	0	0	0	0	0	0	0	0	0	0	0	0.0017316
D_0__Eukaryota;D_1__SAR;D_2__Stramenopiles;D_3__Peronosporomycetes	0	0	0	0	2.04641e-05	0	0	0	0	0	0	0	0	0	0	0	0	0	0	0	0	0	0	0	0	0	0	0	0.000830466	0	0	0	0	0	0	0	0	0	0	0	0	0	0	0	0	0	0	0	0
D_0__Eukaryota;D_1__SAR;D_2__Stramenopiles;D_3__Synurales	0	0	0	0	0	0	0	0	0	0	0	0	0	0	0	0	0	0	0	0	0	0	0	0	0	0	0	0	0	0	0	0	0	0	0	0	0	0	0	0	0	0	0	0	0	0	0	0	0
D_0__Eukaryota;D_1__SAR;D_2__wastewater metagenome;D_3__	0	0	0	0	4.09283e-05	0	0	0	0	0	0	0	0	0	0	0	0	0	0	0	0	0	0	0	0	0	0	0	0.000142366	0	0	0	0	0	0	0	1.90092e-05	0	0	0	0	0	0	0	0	0	0	0	0
Unassigned	0.0121305	0.00606768	0.0231067	0.00279006	8.18565e-05	0	8.28363e-05	0.00028779	0.00446492	0.00156674	0.00408966	0.000725652	4.62695e-05	0	0	5.82717e-05	0.00664586	0.004	0.00821335	0.00164952	2.25805e-05	0	0	0.000623303	0.0202417	0.0109204	0.0134208	0.008926	4.74552e-05	0	8.24538e-05	0.000201153	0.00979873	0.00833333	0.011448	0.00655592	5.70277e-05	0	0	0.000183778	0.0349292	0.0336879	0.0238507	0.0189394	0.00143108	0	0.00826446	0.0205317	0.316306
[truncated: 7 more columns]

## Sheet: Table S7
Table S7. Taxonomic classification of eukaryotic reads of all faecal samples and primer sets at the SILVA Level 7
	WR4								WR5								WR6								WR7								WR8								ZR4								MB1
#OTU ID	EMP(1391F/EukbR)	563F/1132R	616*F/1132R	1183F/1631R	DM568F/RM2R	RM2F/RM3R	GA12F/RM4R	GA20F/RM9R	EMP(1391F/EukbR)	563F/1132R	616*F/1132R	1183F/1631R	DM568F/RM2R	RM2F/RM3R	GA12F/RM4R	GA20F/RM9R	EMP(1391F/EukbR)	563F/1132R	616*F/1132R	1183F/1631R	DM568F/RM2R	RM2F/RM3R	GA12F/RM4R	GA20F/RM9R	EMP(1391F/EukbR)	563F/1132R	616*F/1132R	1183F/1631R	DM568F/RM2R	RM2F/RM3R	GA12F/RM4R	GA20F/RM9R	EMP(1391F/EukbR)	563F/1132R	616*F/1132R	1183F/1631R	DM568F/RM2R	RM2F/RM3R	GA12F/RM4R	GA20F/RM9R	EMP(1391F/EukbR)	563F/1132R	616*F/1132R	1183F/1631R	DM568F/RM2R	RM2F/RM3R	GA12F/RM4R	GA20F/RM9R	EMP(1391F/EukbR)
D_0__Eukaryota;D_1__Amoebozoa;D_2__Archamoebae;D_3__Entamoebida;D_4__Entamoeba;D_5__Entamoeba dispar SAW760;D_6__	0	0	0	0	0	0	0	0	0	0	0	0	0	0	0	0	0	0	0	0	0	0	0	0	0	0	0	0	0	0	0	0	0	0	0	0	1.90092e-05	0	0	0	0	0	0	0	2.98143e-05	0	0	0	0
D_0__Eukaryota;D_1__Amoebozoa;D_2__Archamoebae;D_3__Entamoebida;D_4__Entamoeba;D_5__Entamoeba equi;D_6__	0	0	0	0	0	0	0	0	0	0	0	0	0	0	0	0	0	0	0	0	0	0	0	0	0	0	0	0	0	0	0	0	0	0	0	0	0	0	0	0	0.00361337	0.00177305	0	0	0	0	0	0	0
D_0__Eukaryota;D_1__Amoebozoa;D_2__Archamoebae;D_3__Entamoebida;D_4__Entamoeba;D_5__Entamoeba gingivalis;D_6__	0	0	0	0	0	0	0	0	0	0	0	0	0	0	0	0	0	0	0	0	0	0	0	0	0	0	0	0	0	0	0	0	0	0	0	0	0	0	0	0	0	0	0	0.00456488	0	0	0	0	0.000577201
D_0__Eukaryota;D_1__Amoebozoa;D_2__Archamoebae;D_3__Entamoebida;D_4__Entamoeba;D_5__Entamoeba insolita;D_6__	0	0	0	0	0	0	0	0	0	0	0	0	0	0	0	0	0	0	0	0	0	0	0	0	0	0	0	0	0	0	0	0	0	0	0	0	0	0	0	0	0	0	0.000144113	0	0	0	0	0	0
D_0__Eukaryota;D_1__Amoebozoa;D_2__Archamoebae;D_3__Entamoebida;D_4__Entamoeba;D_5__Entamoeba sp. RL9;D_6__	0	0	0	0	0	0	0	0	0	0	0	0	0	0	0	0	0	0	0	0	0	0	0	0	0	0	0	0	0	0	0	0	0	0	0	0	0	0	0	0	0	0	0	0.002331	0	0	0	0	0
D_0__Eukaryota;D_1__Amoebozoa;D_2__Balamuthia mandrillaris;D_3__;D_4__;D_5__;D_6__	0	0	0	0	0	0	0	0	0	0	0	0	0	0	0	0	0	0	0	0	0	0	0	0	0	0	0	0	0	0	0	0	0	0	0	0	0	0	0	0	0	0	0	0	0	0	0	0	0
D_0__Eukaryota;D_1__Amoebozoa;D_2__Discosea;D_3__Flabellinia;D_4__Pellitida;D_5__Colobanthus quitensis;D_6__	0	0	0	0	0	0	0	0	0	0	0	0	0	0	0	0	0	0	0	0	0	0	0	0	0	0	0	0	0	0	0	0	0	0	0	0	0	0	0	0	0	0	0	0	0	0	0	0	0.0017316
D_0__Eukaryota;D_1__Amoebozoa;D_2__Discosea;D_3__Flabellinia;D_4__Vannellida;D_5__Vannella;D_6__Vannella septentrionalis	0	0	0	0	0	0	0	0	0	0	0	0	0	0	0	0	0	0	0	0	0	0	0	0	0	0	0	0	0	0	0	0	0	0	0	0	0	0	0	0	0	0	0	0	0	0	0	0	0
D_0__Eukaryota;D_1__Amoebozoa;D_2__Discosea;D_3__Flabellinia;D_4__Vannellida;D_5__Vannella;D_6__uncultured eukaryote	0	0	0	0	0	0	0	0	0	0	0	0.000103665	0	0	0	0	0	0	0	0	0	0	0	0	0	0	0	0	0	0	0	0	0	0	0	0	0	0	0	0	0	0	0	0	0	0	0	0	0
D_0__Eukaryota;D_1__Amoebozoa;D_2__Discosea;D_3__Longamoebia;D_4__Centramoebida;D_5__Acanthamoeba;Ambiguous_taxa	0	0	0.00019044	0	0	0	0	0	0	0	0	0	0	0	0	0	0	0	4.83138e-05	0	0	0	0	0	0	0	0	0	0	0	0	0	0	0	0	0	0	0	0	0	0	0	0	0	0	0	0	0	0.000577201
D_0__Eukaryota;D_1__Amoebozoa;D_2__Discosea;D_3__Longamoebia;D_4__Centramoebida;D_5__Acanthamoeba;D_6__Acanthamoeba castellanii	0	0	0	0	0.000102321	0	8.28363e-05	0	0	0	0	0	0	0	0	0	0	0	0	0	4.5161e-05	0	0.000153894	0	0	0	0	0	0	0	0.000164908	0	0	0	0	0	0	0	0	0	0	0	0	0	0	0	0	0	0
D_0__Eukaryota;D_1__Amoebozoa;D_2__Discosea;D_3__Longamoebia;D_4__Centramoebida;D_5__Acanthamoeba;D_6__Acanthamoeba sp. 38.l	0	0	0	0	0	0	0	0	0	0	0	0	0	0	0	0	0	0	0	0	0	0	0	0	0	0	0	0	0	0	0	0	0	0	0	0	0	0	0	0	0	0	0	0	0	0	0	0	0
D_0__Eukaryota;D_1__Amoebozoa;D_2__Entamoeba invadens;D_3__;D_4__;D_5__;D_6__	0	0	0	0	0	0	0	0	0	0	0	0	0	0	0	0	0	0	0	0	0	0	0	0	0	0	0	0	0	0	0	0	0	0	0	0	0	0	0	0	0	0	0	0	0	0	0	0	0
D_0__Eukaryota;D_1__Amoebozoa;D_2__Gracilipodida;D_3__LEMD267;Ambiguous_taxa;D_5__;D_6__	0	0	0	0	0	0	0	0	0	0	0	0	0	0	0	0	0	0	0	0	0	0	0	0	0	0	0	0	0	0	0	0	0	0	0	0	0	0	0	0	0	0	0	0	0	0	0	0	0.001443
D_0__Eukaryota;D_1__Amoebozoa;D_2__Gracilipodida;D_3__Telaepolella;D_4__Telaepolella tubasferens;D_5__;D_6__	0	0	0	0	0	0	0	0	0	0	0	0.000155497	0	0	0	0	0	0	0	0	0	0	0	0	0	0	0	0	0	0	0	0	0	0	0	0	0	0	0	0	0	0	0	0	0	0	0	0	0
D_0__Eukaryota;D_1__Amoebozoa;D_2__Incertae Sedis;D_3__Dictyamoeba;D_4__Dictyamoeba vorax;D_5__;D_6__	0	0	0	0	0	0	0	0	0	0	0	0	0	0	0	0	0	0	0	0	0	0	0	0	0	0	0	0	0	0	0	0	0	0	0	8.85936e-05	0	0	0	0	0	0	0	0	0	0	0	0	0
D_0__Eukaryota;D_1__Amoebozoa;D_2__Incertae Sedis;D_3__Dictyamoeba;D_4__uncultured eukaryote;D_5__;D_6__	0	0	0	0	0	0	0	0	0	0	0	0	0	0	0	0	0	0	0	0	0	0	0	0	0	0	0	0	0	0	0	0	0	0	0	0	0	0	0	0	0	0	0	0	0	0	0	0	0
D_0__Eukaryota;D_1__Amoebozoa;D_2__LEMD255;D_3__uncultured Eimeriidae;D_4__;D_5__;D_6__	0	0	0	0	0	0	0	0	0	0	0	0	0	0	0	0	0	0	0	0	0	0	0	0	0	0	0	0	0	0	0	0	0	0	0	0	0	0	0	0	0	0	0	0	0	0	0	0	0.001443
D_0__Eukaryota;D_1__Amoebozoa;D_2__LKM74;Ambiguous_taxa;D_4__;D_5__;D_6__	0	0	0	0	0	0	0	0	0	0	0	0	0	0	0	0	0	0	0	0	0	0	0	0	0	0	0	0	0	0	0	0	0	0	0	0	0	0	0	0	0	0	0	0	0	0	0	0	0
D_0__Eukaryota;D_1__Amoebozoa;D_2__Protosteliida;D_3__Protostelium;D_4__Protostelium mycophagum;D_5__;D_6__	0	0	0	0	0	0	0	0	0	0	0	0	0	0	0	0	0	0	0	0	0	0	0	0	0	0	0	0	0	0	0	0	0	0	0	0	0	0	0	0	0	0	0	0	0	0	0	0	0
D_0__Eukaryota;D_1__Amoebozoa;D_2__Schizoplasmodiida;D_3__Phalansterium;D_4__Phalansterium sp. EEG-2010/THA;D_5__;D_6__	0	0	0	0	0	0	0	0	0	0	0	0	0	0	0	0	0	0	0	0	0	0	0	0	0	0	0	0	0	0	0	0	0	0	0	0	0	0	0	0	0	0	0	0	0	0	0	0	0
D_0__Eukaryota;D_1__Amoebozoa;D_2__Tubulinea;D_3__Arcellinida;D_4__Echinamoebida;D_5__Echinamoeba;D_6__Echinamoeba thermarum	0	0	0	0	0	0	0	0	0	0	0	0	0	0	0	0	0	0	0	0	0	0	0	0	0	0	0	0	0	0	0	0	0	0	0	0	0	0	0	0	0	0	0	0	0	0	0	0	0
D_0__Eukaryota;D_1__Amoebozoa;D_2__Tubulinea;D_3__Arcellinida;D_4__Echinamoebida;D_5__Vermamoeba;D_6__Vermamoeba vermiformis	0	0	0	0	0	0	0	0	0	0	0	0	0	0	0	0	0	0	0	0	0	0	0	0	0	0	0	0	0	0	0	0	0	0	0	0	0	0	0	0	0	0	0	0	0	0	0	0	0
D_0__Eukaryota;D_1__Amoebozoa;D_2__Tubulinea;D_3__Leptomyxida;D_4__Rhizamoeba;D_5__Rhizamoeba saxonica;D_6__	0	0	0	0	0	0	0	0	0	0	0	0	0	0	0	0	0	0	0	0	0	0	0	0	0	0	0	0	0	0	0	0	0	0	0	0	0	0	0	0	0	0	0	0	0	0	0	0	0
D_0__Eukaryota;D_1__Amoebozoa;D_2__uncultured eukaryote;D_3__;D_4__;D_5__;D_6__	0	0	0	0	0	0	0	0	0	0	0	0	0	0	0	0	0	0	0	0	0	0	0	0	0	0	0	0	0	0	0	0	0	0	0	0	0	0	0	0	0	0	0	0	0	0	0	0	0
D_0__Eukaryota;D_1__Archaeplastida;D_2__Acutodesmus obliquus;D_3__;D_4__;D_5__;D_6__	0	0	0	0	0	0.000107945	0	0	0	0	0	0	0	0	0	0	0	0	0	0	0	0	0	0	0	0	0	0	0	0	0	0	0	0	0	0	0	0	0	0	0	0	0	0	0	0	0	0	0
D_0__Eukaryota;D_1__Archaeplastida;D_2__Auxenochlorella protothecoides;D_3__;D_4__;D_5__;D_6__	0	0	0	0	0.000122785	0.000143926	0.00969185	0	0	0	0	0	0	0	0	0	0	0	0	0	0	0	0.000153894	0	0	0	0	0	0	3.31455e-05	0.000989446	0	0	0	0	0	0	0	6.62647e-05	0	0	0	0	0	0	0	0	0	0
D_0__Eukaryota;D_1__Archaeplastida;D_2__Auxenochlorella sp. P-1015;D_3__;D_4__;D_5__;D_6__	0	0	0	0	0	0	0	0	0	0	0	0	0	0	0	0	0	0	0	0	0	0	0	0	0	0	0	0	0	0	0	0	0	0	0	0	0	0.000136477	0	0	0	0	0	0	0	0	0	0	0
D_0__Eukaryota;D_1__Archaeplastida;D_2__Bathycoccus prasinos;D_3__;D_4__;D_5__;D_6__	0	0	0	0	0	0	0	0	0	0	0	0	0	0	0	0	0	0	0	0	0	0	0	0	0	0	0	0	0	0	0	0	0	0	0	0	0	0	0	0	0	0	0	0	0	0	0	0	0
D_0__Eukaryota;D_1__Archaeplastida;D_2__Chlamydomonas parkeae;D_3__;D_4__;D_5__;D_6__	0	0	0	0	0	0	0	0	0	0	0	0	0	0	0	0	0	0	0	0	0	0	0	0	0	0	0	0	0	0	0	0	0	0	0	0	0	0	0	0	0	0	0	0	0	0	0	0	0
D_0__Eukaryota;D_1__Archaeplastida;D_2__Chlamydomonas sp. UWO 241;D_3__;D_4__;D_5__;D_6__	0	0	0	0	0	0	0	0.000575581	0	0	0	0	0	0	0	0	0	0	0	0	0	0	0	0	0	0	0	0	0	0	0	0.000134102	0	0	0	0	0	0	0	0	0	0	0	0	0	0	0	0	0
D_0__Eukaryota;D_1__Archaeplastida;D_2__Chlorella variabilis;D_3__;D_4__;D_5__;D_6__	0	0	0	0	8.18565e-05	0	0	0	0	0	0	0	0	0	0	0	0	0	0	0	0	0	0	0	0	0	0	0	4.74552e-05	0	0	0	0	0	0	0	0	0	0	0	0	0	0	0	0	0	0	0	0
D_0__Eukaryota;D_1__Archaeplastida;D_2__Chlorokybus atmophyticus;D_3__;D_4__;D_5__;D_6__	0	0	0	0	0	0	0.000414182	0	0	0	0	0	0	0	0	0	0	0	0	0	0	0	0	0	0	0	0	0	0	0	0	0	0	0	0	0	0	0	0	0	0	0	0	0	0	0	0	0	0
D_0__Eukaryota;D_1__Archaeplastida;D_2__Chloroplastida;D_3__Charophyta;D_4__Phragmoplastophyta;D_5__Acorus gramineus;D_6__	0	0	0	0	0	0	0	0	0	0	0	0	0	0	0	0	0	0	0	0	0	0	0	0	0	0	0	0	0	0	0	0	0	0	0	0	0	0	0	0.000122519	0	0	0	0	0	0	0	0	0
D_0__Eukaryota;D_1__Archaeplastida;D_2__Chloroplastida;D_3__Charophyta;D_4__Phragmoplastophyta;D_5__Actinidia chinensis;D_6__	0	0	0	0	0	0	0	0	0	0	0	0	0	0	0	0	0	0	0	0	0	0	0	0	0	0	0	0	0	0	0	0	0	0	0	0	0	0	0	0	0	0	0	0	0	0	0	0	0
D_0__Eukaryota;D_1__Archaeplastida;D_2__Chloroplastida;D_3__Charophyta;D_4__Phragmoplastophyta;D_5__Aegilops tauschii;D_6__	0	0	0	0	0	0	0	0	0	0	0	0	0	0	0	0	0	0	0	0	0	0	0	0	0	0	0	0	0	0	0	0	0	0	0	0	0	0	0	0	0	0	0	0	5.96285e-05	0	0	0	0
D_0__Eukaryota;D_1__Archaeplastida;D_2__Chloroplastida;D_3__Charophyta;D_4__Phragmoplastophyta;D_5__Allophylus cobbe;D_6__	0	0	0	0	0	7.19632e-05	0	0	0	0	0	0	0	0	0	0	0	0	0	0	0	0	0	0	0	0	0	0	0	0	0	0	0	0	0	0	0	0	0	0	0	0	0	0	0	0	0	0	0
D_0__Eukaryota;D_1__Archaeplastida;D_2__Chloroplastida;D_3__Charophyta;D_4__Phragmoplastophyta;D_5__Amaranthus tricolor;D_6__	0	0	0	0	0	0	0	0	0	0	0	0	0	0	0	0	0	0	0	0	0	0	0	0	0	0	0	0	0	0	0	0	0	0	0	0	0	0	0	0	0	0	0	0	0	0	0	0	0
D_0__Eukaryota;D_1__Archaeplastida;D_2__Chloroplastida;D_3__Charophyta;D_4__Phragmoplastophyta;D_5__Anthoxanthum odoratum;D_6__	0	0	0	0	0	0	0	0	0	0	0	0	0	0	0	0	0	0	0	0	0	0	0	0	0	0	0	0	0	0	0	0	0	0	0	0	0	0	0	0	0	0	0	0	0	0	0	0	0
D_0__Eukaryota;D_1__Archaeplastida;D_2__Chloroplastida;D_3__Charophyta;D_4__Phragmoplastophyta;D_5__Aphelia brizula;D_6__	0	0	0	0	0	0	0	0	0	0	0	0	0	0	0	0	0	0	0	0	0	0	0	0	0	0	0	0	0	0	0	0	0	0	0	0	0	0	0	0	0	0	0	0	0	0	0	0	0
D_0__Eukaryota;D_1__Archaeplastida;D_2__Chloroplastida;D_3__Charophyta;D_4__Phragmoplastophyta;D_5__Arabidopsis thaliana (thale cress);D_6__	0	0	0	0	0	0	0	0	0	0	0	0	0	0	0	0	0	0	0	0	0	0	0	0	0	0	0	0	0	0	0	0	0	0	0	0	0	0	0	0	0	0	0	0	0	0	0	0.000904977	0
D_0__Eukaryota;D_1__Archaeplastida;D_2__Chloroplastida;D_3__Charophyta;D_4__Phragmoplastophyta;D_5__Arachis hypogaea var. vulgaris;D_6__	0	0	0	0	0	0	0	0.0243183	0	0	0	0	0	0	0	0.000233087	0	0	0	0	0	0	0	8.90432e-05	0	0	0	0	0	0	0	0.00462653	0	0	0	0	0	0	0	0.000367557	0	0	0	0	0	0	0	0	0
D_0__Eukaryota;D_1__Archaeplastida;D_2__Chloroplastida;D_3__Charophyta;D_4__Phragmoplastophyta;D_5__Bacillus sp. FJAT-28004;D_6__	0	0	0	0	0	0	0	0	0	0	0	0	0	0	0	0	0	0	0	0	0	0	0	0	0	0	0	0	0	0	0	0	0	0	0	0	0	0	0	0	0	0	0	0	0	0	0	0	0
D_0__Eukaryota;D_1__Archaeplastida;D_2__Chloroplastida;D_3__Charophyta;D_4__Phragmoplastophyta;D_5__Barnadesia caryophylla;D_6__	0	0	0	0	0	0	0	0	0	0	0	0	0	0	0	0	0	0	0	0	0	0	0	0	0	0	0	0	0	0	0	0	0	0	0	0	0	0	0	0	0	0	0	0	0	0	0	0	0
D_0__Eukaryota;D_1__Archaeplastida;D_2__Chloroplastida;D_3__Charophyta;D_4__Phragmoplastophyta;D_5__Brachypodium distachyon (stiff brome);D_6__	0	0	0	0	0	0	0	0	0	0	0	0	0	0	0	0	0	0	0	0	0	0	0	0	0	0	0	0	0	0	0	0	0	0	0	0	0	0	0	0	0	0	0	0	0.00134164	0	0	0	0
D_0__Eukaryota;D_1__Archaeplastida;D_2__Chloroplastida;D_3__Charophyta;D_4__Phragmoplastophyta;D_5__Brassica napus (rape);D_6__	0	0	0	0	0	0	0	0	0	0	0	0	0	0	0	0	0	0	0	0	0	0	0	0	0	0	0	0	0	0	0	0	0	0	0	0	0	0	0	0	0	0	0	0	0	0	0	0	0
D_0__Eukaryota;D_1__Archaeplastida;D_2__Chloroplastida;D_3__Charophyta;D_4__Phragmoplastophyta;D_5__Brassica oleracea var. oleracea;D_6__	0	0	0	0	0	0	0	0	0	0	0	0	0	0	0	0	0	0	0	0	0	0	0	0	0	0	0	0	0	0	0	0	0	0	0	0	0	0	0	0	0	0	0	0	0	0	0	0	0
D_0__Eukaryota;D_1__Archaeplastida;D_2__Chloroplastida;D_3__Charophyta;D_4__Phragmoplastophyta;D_5__Brassica rapa (field mustard);D_6__	0	0	0	0	0	0	0	0	0	0	0	0	0	0	0	0	0	0	0	0	0	0	0	0	0	0	0	0	0	0	0	0	0	0	0	0	0	0	0	0	0	0	0	0	0	3.85743e-05	0	0	0
D_0__Eukaryota;D_1__Archaeplastida;D_2__Chloroplastida;D_3__Charophyta;D_4__Phragmoplastophyta;D_5__Capsicum annuum var. glabriusculum;D_6__	0	0	0	0	0	0	0	0	0	0	0	0	0	0	0	0	0	0	0	0	0	0	0	0	0	0	0	0	0	0	0	0	0	0	0	0	0	0	0	0	0	0	0	0	0	0	0	0	0
D_0__Eukaryota;D_1__Archaeplastida;D_2__Chloroplastida;D_3__Charophyta;D_4__Phragmoplastophyta;D_5__Capsicum annuum;D_6__	0	0	0	0	0	0	0	0	0	0	0	0	0	0	0	0	0	0	0	0	0	0	0	0	0	0	0	0	0	0	0	0	0	0	0	0	0	0	0	0	0	0	0	0	0	0	0	0	0
D_0__Eukaryota;D_1__Archaeplastida;D_2__Chloroplastida;D_3__Charophyta;D_4__Phragmoplastophyta;D_5__Cenchrus americanus;D_6__	0	0	0	0	0	0	0.000497018	0	0	0	0	0	0	0	0	0	0	0	0	0	0	0	0	0	0	0	0	0	0	0	8.24538e-05	0	0	0	0	0	0	0	0	0	0	0	0	0	0	0	0	0	0
D_0__Eukaryota;D_1__Archaeplastida;D_2__Chloroplastida;D_3__Charophyta;D_4__Phragmoplastophyta;D_5__Ceratozamia norstogii;D_6__	0	0	0	0	0	0	0	0.00589971	0	0	0	0	0	0	0	5.82717e-05	0	0	0	0	0	0	0	0	0	0	0	0	0	0	0	0.000871664	0	0	0	0	0	0	0	0	0	0	0	0	0	0	0	0	0
D_0__Eukaryota;D_1__Archaeplastida;D_2__Chloroplastida;D_3__Charophyta;D_4__Phragmoplastophyta;D_5__Chlorella variabilis;D_6__	0	0	0	0	0.00458396	0	0	0	0	0	0	0	0	0	0	0	0	0	0	0	0	0	0	0	0	0	0	0	0.000142366	0	0.000164908	0	0	0	0	0	0	0	0	0	0	0	0	0	0	0	0	0	0
D_0__Eukaryota;D_1__Archaeplastida;D_2__Chloroplastida;D_3__Charophyta;D_4__Phragmoplastophyta;D_5__Cicer arietinum (chickpea);D_6__	0	0	0	0	0	0	0	0	0	0	0	0	0	0	0	0	0	0	0	0	0	0	0	0	0	0	0	0	0	0	0	0	0	0	0	0	0	0	0	0	0	0	0	0	0	0	0	0	0
D_0__Eukaryota;D_1__Archaeplastida;D_2__Chloroplastida;D_3__Charophyta;D_4__Phragmoplastophyta;D_5__Cocos nucifera (coconut palm);D_6__	0	0	0	0	0	0	0	7.19476e-05	0	0	0	0	0	0	0	0	0	0	0	0	0	0	0	0.000623303	0	0	0	0	0	0	0	0.000201153	0	0	0	0	0	0	0	0.0025729	0	0	0	0	0	0	0	0	0
D_0__Eukaryota;D_1__Archaeplastida;D_2__Chloroplastida;D_3__Charophyta;D_4__Phragmoplastophyta;D_5__Coleochaetophyceae;D_6__Coleochaete	0	0.000466744	0.00101568	0	0	0	0	0	0	0	0	0	0	0	0	0	0	0	0	0	0	0	0	0	0	0	0.000118245	0	0	0	0	0	0	0	0	0	0	0	0	0	0	0	0	0	0	0	0	0	0
D_0__Eukaryota;D_1__Archaeplastida;D_2__Chloroplastida;D_3__Charophyta;D_4__Phragmoplastophyta;D_5__Coleochaetophyceae;D_6__Coleochaete orbicularis	0	0	0	0	0	0	0	0	0	0	0	0	0	0	0.000923958	0	0	0	0	0	0	0	0	0	0	0	0	0	0	0	0	0	0	0	0	0	0	0	0	0	0	0	0	0	0	0	0	0	0
D_0__Eukaryota;D_1__Archaeplastida;D_2__Chloroplastida;D_3__Charophyta;D_4__Phragmoplastophyta;D_5__Cucumis sativus (cucumber);D_6__	0	0	0	0	0	0	0	0	0	0	0	0	0	0	0	0	0	0	0	0	0	0	0	0	0	0	0	0	0	0	0	0	0	0	0	0	0	0	0	0	0	0	0	0	0	0	0	0	0
D_0__Eukaryota;D_1__Archaeplastida;D_2__Chloroplastida;D_3__Charophyta;D_4__Phragmoplastophyta;D_5__Cycas revoluta;D_6__	0	0	0	0	0	0	0	0	0	0	0	0	0	0	0	0	0	0	0	0	0	0	0	0	0	0	0	0	0	0	0	0	0	0	0	0	0	0	0	0	0	0	0	0	0	0	0	0	0
D_0__Eukaryota;D_1__Archaeplastida;D_2__Chloroplastida;D_3__Charophyta;D_4__Phragmoplastophyta;D_5__Cynara cardunculus var. scolymus;D_6__	0	0	0	0	0	0	0	0	0	0	0	0	0	0	0	0	0	0	0	0	0	0	0	0	0	0	0	0	0	0	0	0	0	0	0	0	0	0	0	0	0	0	0	0	0	0	0	0	0
D_0__Eukaryota;D_1__Archaeplastida;D_2__Chloroplastida;D_3__Charophyta;D_4__Phragmoplastophyta;D_5__Dioscorea alata;D_6__	0	0	0	0	0	0	0	0	0	0	0	0	0	0	0	0	0	0	0	0	0	0	0	0	0	0	0	0	0	0	0	0	0	0	0	0	0	0	0	0	0	0	0	0	0	0	0	0	0
D_0__Eukaryota;D_1__Archaeplastida;D_2__Chloroplastida;D_3__Charophyta;D_4__Phragmoplastophyta;D_5__Equisetum diffusum;D_6__	0	0	0	0	0	0	0	0.000143895	0	0	0	0	0	0	0	0	0	0	0	0	0	0	0	0	0	0	0	0	0	0	0	0	0	0	0	0	0	0	0	0.000122519	0	0	0	0	0	0	0	0	0
D_0__Eukaryota;D_1__Archaeplastida;D_2__Chloroplastida;D_3__Charophyta;D_4__Phragmoplastophyta;D_5__Ficus asperula;D_6__	0	0	0	0	0	0	0	0	0	0	0	0	0	0	0	0	0	0	0	0	0	0	0	0	0	0	0	0	0	0	0	0	0	0	0	0	0	0	0	0	0	0	0	0	0	0	0	0	0
D_0__Eukaryota;D_1__Archaeplastida;D_2__Chloroplastida;D_3__Charophyta;D_4__Phragmoplastophyta;D_5__Genlisea aurea;D_6__	0	0	0	0	0	0.000179908	0.000248509	0	0	0	0	0	0	0	0	0	0	0	0	0	0	0	0	0	0	0	0	0	0	0	8.24538e-05	0	0	0	0	0	0	0	0	0	0	0	0	0	0	0	0	0	0
D_0__Eukaryota;D_1__Archaeplastida;D_2__Chloroplastida;D_3__Charophyta;D_4__Phragmoplastophyta;D_5__Gossypium hirsutum (upland cotton);D_6__	0	0	0	0	0	0	0	0	0	0	0	0	0	0	0	0	0	0	0	0	0	0	0	0	0	0	0	0	0	0	0	0	0	0	0	0	0	0	0	0	0	0	0	0	0	0	0	0	0
D_0__Eukaryota;D_1__Archaeplastida;D_2__Chloroplastida;D_3__Charophyta;D_4__Phragmoplastophyta;D_5__Hordeum vulgare subsp. vulgare (domesticated barley);D_6__	0	0	0	0	0	0	0	0	0	0	0	0	0	0	0	0	0	0	0	0	0	0	0	0	0	0	0	0	0	0	0	0	0	0	0	0	0	0	0	0	0	0	0	0	0	0	0	0	0
D_0__Eukaryota;D_1__Archaeplastida;D_2__Chloroplastida;D_3__Charophyta;D_4__Phragmoplastophyta;D_5__Humulus lupulus var. cordifolius;D_6__	0	0	0	0	4.09283e-05	0	0	0	0	0	0	0	0	0	0	0	0	0	0	0	0	0	0	0	0	0	0	0	0	0	0	0	0	0	0	0	0	0	0	0	0	0	0	0	0	0	0	0	0
D_0__Eukaryota;D_1__Archaeplastida;D_2__Chloroplastida;D_3__Charophyta;D_4__Phragmoplastophyta;D_5__Ipomoea lacunosa;D_6__	0	0	0	0	0	0	0	0	0	0	0	0	0	0	0	0	0	0	0	0	0	0	0	0	0	0	0	0	0	0	0	0	0	0	0	0	0	0	0	0	0	0	0	0	0	0	0	0	0
D_0__Eukaryota;D_1__Archaeplastida;D_2__Chloroplastida;D_3__Charophyta;D_4__Phragmoplastophyta;D_5__Ipomoea purpurea (common morning-glory);D_6__	0	0	0	0	0	0	0	0	0	0	0	0	0	0	0	0	0	0	0	0	0	0	0	0	0	0	0	0	0	0	0	0	0	0	0	0	0	0	0	0	0	0	0	0	0	0	0	0	0
D_0__Eukaryota;D_1__Archaeplastida;D_2__Chloroplastida;D_3__Charophyta;D_4__Phragmoplastophyta;D_5__Lardizabala biternata;D_6__	0	0	0	0	0	0	0	0	0	0	0	0	0	0	0	0	0	0	0	0	0	0	0	0	0	0	0	0	0	0	0	0	0	0	0	0	0	0	0	0	0	0	0	0	0	0	0	0	0
D_0__Eukaryota;D_1__Archaeplastida;D_2__Chloroplastida;D_3__Charophyta;D_4__Phragmoplastophyta;D_5__Lolium perenne;D_6__	0	0	0	0	0	7.19632e-05	0	7.19476e-05	0	0	0	0	0	0	0	0	0	0	0	0	0	0.000944793	0	0	0	0	0	0	0	0.000165728	0	0	0	0	0	0	0	0	0	0	0	0	0	0	0	0.000694337	0	0.000622172	0
D_0__Eukaryota;D_1__Archaeplastida;D_2__Chloroplastida;D_3__Charophyta;D_4__Phragmoplastophyta;D_5__Medicago truncatula (barrel medic);D_6__	0	0	0	0	0	0	0	0.000215843	0	0	0	0	0	0	0	0	0	0	0	0	0	0	0	0	0	0	0	0	0	0	0	0.000268204	0	0	0	0	0	0	0	0	0	0	0	0	0	0	0.000434972	5.65611e-05	0
D_0__Eukaryota;D_1__Archaeplastida;D_2__Chloroplastida;D_3__Charophyta;D_4__Phragmoplastophyta;D_5__Musa acuminata subsp. malaccensis;D_6__	0	0	0	0	0.000102321	7.19632e-05	8.28363e-05	0	0	0	0	0	9.2539e-05	0	0.000369583	0	0	0	0	0	0.000248385	0.000220452	0.000307787	0	0	0	0	0	0.000142366	6.6291e-05	0.000247361	0	0	0	0	0	0.000836406	0.000818861	0.00245179	0	0	0	0	0	0	0	0	0	0
D_0__Eukaryota;D_1__Archaeplastida;D_2__Chloroplastida;D_3__Charophyta;D_4__Phragmoplastophyta;D_5__Musa itinerans;D_6__	0	0	0	0	0	0	0	0	0	0	0	0	0	0	0	0	0	0	0	0	0	0	0	0	0	0	0	0	0	0	0	0	0	0	0	0	0	0	0	0	0	0	0	0	0	0	0	0	0
D_0__Eukaryota;D_1__Archaeplastida;D_2__Chloroplastida;D_3__Charophyta;D_4__Phragmoplastophyta;D_5__Nicotiana otophora;D_6__	0	0	0	0	0	0	0	0	0	0	0	0	0	0	0	0	0	0	0	0	0	0	0	0	0	0	0	0	0	0	0	0	0	0	0	0	0	0	0	0	0	0	0	0	0	0	0	0.000113122	0
D_0__Eukaryota;D_1__Archaeplastida;D_2__Chloroplastida;D_3__Charophyta;D_4__Phragmoplastophyta;D_5__Nicotiana tabacum (common tobacco);D_6__	0	0	0	0	0	0	0	0	0	0	0	0	0	0	0	0	0	0	0	0	0	0	0	0	0	0	0	0	0	0	0	0	0	0	0	0	0	0	0	0	0	0	0	0	0	0	0	0	0
D_0__Eukaryota;D_1__Archaeplastida;D_2__Chloroplastida;D_3__Charophyta;D_4__Phragmoplastophyta;D_5__Oryza longistaminata;D_6__	0	0	0	0	0	0	0	0	0	0	0	0	0	0	0	0	0	0	0	0	0	0	0	0	0	0	0	0	0	0	0	0	0	0	0	0	0	0	0	0	0	0	0	0	0	0	0	0	0
D_0__Eukaryota;D_1__Archaeplastida;D_2__Chloroplastida;D_3__Charophyta;D_4__Phragmoplastophyta;D_5__Oryza meyeriana;D_6__	0	0	0	0	0	0	0	0	0	0	0	0	0	0	0	0	0	0	0	0	0	0	0	0	0	0	0	0	0	0	0	0	0	0	0	0	0	0	0	0	0	0	0	0	0	0	0	0	0
D_0__Eukaryota;D_1__Archaeplastida;D_2__Chloroplastida;D_3__Charophyta;D_4__Phragmoplastophyta;D_5__Oryza sativa Japonica Group (Japanese rice);D_6__	0	0	0	0	0	0	0	0	0	0	0	0	0	0	0	0	0	0	0	0	0	0	0	0	0	0	0	0	0	0	0	0	0	0	0	0	0	0	0	0	0	0	0	0	0	0	0	0	0
D_0__Eukaryota;D_1__Archaeplastida;D_2__Chloroplastida;D_3__Charophyta;D_4__Phragmoplastophyta;D_5__Pectobacterium carotovorum subsp. brasiliense;D_6__	0	0	0	0	0	3.59816e-05	0	0	0	0	0	0	0	0	0	0.000174815	0	0	0	0	0	0	0	4.45216e-05	0	0	0	0	0	0	0	0	0	0	0	0	0	0	0	0.000306297	0	0	0	0	0	3.85743e-05	0.000217486	0	0
D_0__Eukaryota;D_1__Archaeplastida;D_2__Chloroplastida;D_3__Charophyta;D_4__Phragmoplastophyta;D_5__Petunia axillaris;D_6__	0	0	0	0	0	0	0	0	0	0	0	0	0	0	0	0	0	0	0	0	0	0	0	0	0	0	0	0	0	0	0	0	0	0	0	0	0	0	0	0	0	0	0	0	0	0	0	0	0
D_0__Eukaryota;D_1__Archaeplastida;D_2__Chloroplastida;D_3__Charophyta;D_4__Phragmoplastophyta;D_5__Phaseolus acutifolius (tepary bean);D_6__	0	0	0	0	0	0	0	0.00158285	0	0	0	0	0	0	0	0	0	0	0	0	0	0	0	0	0	0	0	0	0	0	0	0.000134102	0	0	0	0	0	0	0	0	0	0	0	0	0	0	0	0	0
D_0__Eukaryota;D_1__Archaeplastida;D_2__Chloroplastida;D_3__Charophyta;D_4__Phragmoplastophyta;D_5__Phaseolus vulgaris;D_6__	0	0	0	0	0	0	0	0	0	0	0	0	0	0	0	0	0	0	0	0	0	0	0	0	0	0	0	0	0	0	0	0	0	0	0	0	0	0	0	0	0	0	0	0	0	0	0	0	0
D_0__Eukaryota;D_1__Archaeplastida;D_2__Chloroplastida;D_3__Charophyta;D_4__Phragmoplastophyta;D_5__Phyllostachys praecox;D_6__	0	0	0	0	0	0	0	0	0	0	0	0	0	0	0	0	0	0	0	0	0	0	0	0	0	0	0	0	0	0	0	0	0	0	0	0	0	0	0	0	0	0	0	0	0	0	0.000108743	0	0
D_0__Eukaryota;D_1__Archaeplastida;D_2__Chloroplastida;D_3__Charophyta;D_4__Phragmoplastophyta;D_5__Picea glauca (white spruce);D_6__	0	0	0	0	0	0	0	0	0	0	0	0	0	0	0	0	0	0	0	0	0	0	0	0	0	0	0	0	0	0	0	0	0	0	0	0	0	0	0	0	0	0	0	0	5.96285e-05	0	0	0	0
D_0__Eukaryota;D_1__Archaeplastida;D_2__Chloroplastida;D_3__Charophyta;D_4__Phragmoplastophyta;D_5__Pinus taeda (loblolly pine);D_6__	0	0	0	0	0	0	0	0	0	0	0	0	0	0	0	0	0	0	0	0	0	0	0	0	0	0	0	0	4.74552e-05	0	0	0	0	0	0	0	0	0	0	0	0	0	0	0	0	0	0	0	0
D_0__Eukaryota;D_1__Archaeplastida;D_2__Chloroplastida;D_3__Charophyta;D_4__Phragmoplastophyta;D_5__Pseudolarix amabilis;D_6__	0	0	0	0	0	0	0	0	0	0	0	0	0	0	0	0	0	0	0	0	0	0	0	0.000222608	0	0	0	0	0	0	0	0	0	0	0	0	0	0	0	0	0	0	0	0	0	0	0	0	0
D_0__Eukaryota;D_1__Archaeplastida;D_2__Chloroplastida;D_3__Charophyta;D_4__Phragmoplastophyta;D_5__Pseudopentameris obtusifolia;D_6__	0	0	0	0	0	0	0	0	0	0	0	0	0	0	0	0	0	0	0	0	0	0	0	0	0	0	0	0	0	0	0	0	0	0	0	0	0	0	0	0	0	0	0	0	0	0	0	0	0
D_0__Eukaryota;D_1__Archaeplastida;D_2__Chloroplastida;D_3__Charophyta;D_4__Phragmoplastophyta;D_5__Ricinus communis (castor bean);D_6__	0	0	0	0	0	0	0	0	0	0	0	0	0	0	0	0	0	0	0	0	0	0	0	8.90432e-05	0	0	0	0	0	0	0	0	0	0	0	0	0	0	0	0	0	0	0	0	0	0	0	0	0
D_0__Eukaryota;D_1__Archaeplastida;D_2__Chloroplastida;D_3__Charophyta;D_4__Phragmoplastophyta;D_5__Roussea simplex;D_6__	0	0	0	0	0	0	0	0.000935319	0	0	0	0	0	0	0	0.00034963	0	0	0	0	0	0	0	8.90432e-05	0	0	0	0	0	0	0	0	0	0	0	0	0	0	0	0	0	0	0	0	0	0	0	0	0
D_0__Eukaryota;D_1__Archaeplastida;D_2__Chloroplastida;D_3__Charophyta;D_4__Phragmoplastophyta;D_5__Rytidosperma pictum;D_6__	0	0	0	0	0	0	0	0	0	0	0	0	0	0	0	0	0	0	0	0	0	0	0	0	0	0	0	0	0	0	0	0	0	0	0	0	0	0	0	0	0	0	0	0	0	0	0	0	0
D_0__Eukaryota;D_1__Archaeplastida;D_2__Chloroplastida;D_3__Charophyta;D_4__Phragmoplastophyta;D_5__Selaginella suavis;D_6__	0	0	0	0	0	0	0	0	0	0	0	0	0	0	0	0	0	0	0	0	0	3.14931e-05	0	0	0	0	0	0	0	0	0	0	0	0	0	0	0	0	0	0	0	0	0	0	0	0	0	0	0
D_0__Eukaryota;D_1__Archaeplastida;D_2__Chloroplastida;D_3__Charophyta;D_4__Phragmoplastophyta;D_5__Setaria italica (foxtail millet);D_6__	0	0	0	0	0	0	0	0	0	0	0	0	0	0	0	0	0	0	0	0	0	0	0	0	0	0	0	0	0	0	0	0	0	0	0	0	0	0	0	0	0	0	0	0	0	0	0	0	0
D_0__Eukaryota;D_1__Archaeplastida;D_2__Chloroplastida;D_3__Charophyta;D_4__Phragmoplastophyta;D_5__Setaria viridis;D_6__	0	0	0	0	0	0	0	0.000143895	0	0	0	0	0	0	0	0	0	0	0	0	0	0	0	0	0	0	0	0	0	0	0	0	0	0	0	0	0	0	0	0	0	0	0	0	0	0	0	0	0
D_0__Eukaryota;D_1__Archaeplastida;D_2__Chloroplastida;D_3__Charophyta;D_4__Phragmoplastophyta;D_5__Solanum arcanum;D_6__	0	0	0	0	0	0	0	0	0	0	0	0	0	0	0	0	0	0	0	0	0	0	0	0	0	0	0	0	0	0	0	0	0	0	0	0	0	0	0	0	0	0	0	0	0	0	0	0	0
D_0__Eukaryota;D_1__Archaeplastida;D_2__Chloroplastida;D_3__Charophyta;D_4__Phragmoplastophyta;D_5__Solanum tuberosum (potato);D_6__	0	0	0	0	0	0	0	0	0	0	0	0	0	0	0	0	0	0	0	0	0	0	0	0	0	0	0	0	0	0	0	0	0	0	0	0	0	0	0	0	0	0	0	0	0	0	0	0	0
D_0__Eukaryota;D_1__Archaeplastida;D_2__Chloroplastida;D_3__Charophyta;D_4__Phragmoplastophyta;D_5__Sorghum bicolor (sorghum);D_6__	0	0	0	0	0	0	0	0	0	0	0	0	0	0	0	0	0	0	0	0	0	0	0	0	0	0	0	0	0	0	0	0	0	0	0	0	0	0	0	0	0	0	0	0	0	0.000231446	0	0	0
D_0__Eukaryota;D_1__Archaeplastida;D_2__Chloroplastida;D_3__Charophyta;D_4__Phragmoplastophyta;D_5__Stangeria eriopus;D_6__	0	0	0	0	0	0	0	0	0	0	0	0	0	0	0	0	0	0	0	0	0	0	0	0	0	0	0	0	0	0	0	0	0	0	0	0	0	0	0	0	0	0	0	0	0	0	0	0	0
D_0__Eukaryota;D_1__Archaeplastida;D_2__Chloroplastida;D_3__Charophyta;D_4__Phragmoplastophyta;D_5__Streptophyta;D_6__Embryophyta	0.000153551	0	6.348e-05	0	0	0	0.000248509	0.000359738	9.49983e-05	0.000417798	0	0	0	0	0	0	0.000404531	0.000903226	0	0.000390676	0	0	0	0	0	0	0.000177368	5.75871e-05	0	0.000994365	0.0108839	6.70511e-05	0.00105932	0.000154321	0.00151594	0.00106312	0	3.41192e-05	0.000198794	0	0.00250928	0	0.000144113	9.71251e-05	0	0	0	0	0.00519481
D_0__Eukaryota;D_1__Archaeplastida;D_2__Chloroplastida;D_3__Charophyta;D_4__Phragmoplastophyta;D_5__Thujopsis dolabrata;D_6__	0	0	0	0	0	0	0	0.00028779	0	0	0	0	0	0	0	0	0	0	0	0	0	0	0	0	0	0	0	0	0	0	0	0	0	0	0	0	0	0	0	0	0	0	0	0	0	0	0	0	0
D_0__Eukaryota;D_1__Archaeplastida;D_2__Chloroplastida;D_3__Charophyta;D_4__Phragmoplastophyta;D_5__Torreya nucifera;D_6__	0	0	0	0	0	0	0	0	0	0	0	0	0	0	0	0	0	0	0	0	0	0	0	0	0	0	0	0	0	0	0	0	0	0	0	0	0	0	0	0	0	0	0	0	0	0	0.00837321	0	0
D_0__Eukaryota;D_1__Archaeplastida;D_2__Chloroplastida;D_3__Charophyta;D_4__Phragmoplastophyta;D_5__Triticum aestivum (bread wheat);D_6__	0	0	0	0	0	0	0	0	0	0	0	0	0	0	0	0	0	0	0	0	0	0	0	0	0	0	0	0	0	0	0	0	0	0	0	0	0	0	0	0	0	0	0	0	0	0	0	0	0
D_0__Eukaryota;D_1__Archaeplastida;D_2__Chloroplastida;D_3__Charophyta;D_4__Phragmoplastophyta;D_5__Triticum polonicum;D_6__	0	0	0	0	0	0	0	0	0	0	0	0	0	0	0	0	0	0	0	0	0	0	0	0	0	0	0	0	0	0	0	0	0	0	0	0	0	0	0	0	0	0	0	0	0	0.000848634	0	0	0
D_0__Eukaryota;D_1__Archaeplastida;D_2__Chloroplastida;D_3__Charophyta;D_4__Phragmoplastophyta;D_5__Triticum urartu;D_6__	0	0	0	0	0	0	0	0	0	0	0	0	0	0	0	0	0	0	0	0	0	0	0	0	0	0	0	0	0	0	0	0	0	0	0	0	0	0	0	0	0	0	0	0	0	0	0	0.000113122	0
D_0__Eukaryota;D_1__Archaeplastida;D_2__Chloroplastida;D_3__Charophyta;D_4__Phragmoplastophyta;D_5__Zea mays;D_6__	0	0	0	0	0	0	0	0	0	0	0	0	0	0	0	0	0	0	0	0	0	0	0	0	0	0	0	0	0	0	0	0	0	0	0	0	0	0	0	0	0	0	0	0	0	0	0	0	0
D_0__Eukaryota;D_1__Archaeplastida;D_2__Chloroplastida;D_3__Charophyta;D_4__Phragmoplastophyta;D_5__Zizania latifolia;D_6__	0	0	0	0	0	0	0	0	0	0	0	0	0	0	0	0	0	0	0	0	0	0	0	0	0	0	0	0	0	0	0	0	0	0	0	0	0	0	0	0	0	0	0	0	0	0	0	0	0
D_0__Eukaryota;D_1__Archaeplastida;D_2__Chloroplastida;D_3__Charophyta;D_4__Phragmoplastophyta;D_5__Ziziphus jujuba;D_6__	0	0	0	0	0	0	0	0	0	0	0	0	0	0	0	0	0	0	0	0	0	0	0	0	0	0	0	0	0	0	0	0	0	0	0	0	0	0	0	0	0	0	0	0	0	0	0	0	0
D_0__Eukaryota;D_1__Archaeplastida;D_2__Chloroplastida;D_3__Charophyta;D_4__Phragmoplastophyta;D_5__unidentified;D_6__	0	0	0	0	0	0	0	0	0	0	0	0	0	0	0	0	0	0	0	0	0	0	0	0	0	0	0	0	0	0	0	0	0	0	0	0	0	0	0	0	0	0	0	0	0	0	0.000434972	0	0
D_0__Eukaryota;D_1__Archaeplastida;D_2__Chloroplastida;D_3__Chlorophyta;D_4__Chlorophyceae;Ambiguous_taxa;Ambiguous_taxa	0	0	0	0	0	0	0	0	0	0	0	0	0	0	0	0	0	0	0	0	0	0	0	0	0	0	0	0	0	0	0	0	0	0	0	0	0	0	0	0	0	0	0	0	0	0	0	0	0.000577201
D_0__Eukaryota;D_1__Archaeplastida;D_2__Chloroplastida;D_3__Chlorophyta;D_4__Chlorophyceae;D_5__uncultured Dunaliellaceae;D_6__	0	0	0	0	0	0	0	0	0	0	0	0	0	0	0	0	0	0	0	0	0	0	0	0	0	0	0	0.000115174	0	0	0	0	0	0	0	0	0	0	0	0	0	0	0	0	0	0	0	0	0
D_0__Eukaryota;D_1__Archaeplastida;D_2__Chloroplastida;D_3__Chlorophyta;D_4__Clade IX;D_5__uncultured eukaryote;D_6__	0.00138196	0	0	0	0	0	0	0	0	0	0	0	0	0	0	0	0	0	0	0	0	0	0	0	0.000218436	0	0	0	0	0	0	0	0	0	0	0	0	0	0	0	0	0	0	0	0	0	0	0	0
D_0__Eukaryota;D_1__Archaeplastida;D_2__Chloroplastida;D_3__Chlorophyta;D_4__Trebouxiophyceae;Ambiguous_taxa;Ambiguous_taxa	0.00683301	0.00910152	0.0210119	0.0194251	0	0	0	0	0	0	0	5.18323e-05	0	0	0	0	0	0.000258065	0.000193255	0	0	0	0	0	0.000218436	0.00026001	0.0018328	0.00161244	0	0	0	0	6.62076e-05	0.000308642	0	0.00013289	0	0	0	0	0	0	0	0	0	0	0	0	0
D_0__Eukaryota;D_1__Archaeplastida;D_2__Chloroplastida;D_3__Chlorophyta;D_4__Trebouxiophyceae;Ambiguous_taxa;D_6__	0	0	0.00025392	0.000105285	0	0	0	0	0	0	0	0	0	0	0	0	0	0	0	0	0	0	0	0	0	0	0	0	0	0	0	0	0	0	0.000104548	0.000177187	0	0	0	0	0	0	0	0	0	0	0	0	0
D_0__Eukaryota;D_1__Archaeplastida;D_2__Chloroplastida;D_3__Chlorophyta;D_4__Trebouxiophyceae;D_5__Actinastrum hantzschii;D_6__	0	0	0	5.26427e-05	0	0	0	0	0	0	0	0	0	0	0	0	0	0	0	0	0	0	0	0	0	0	0	0.000115174	0	0	0	0	0	0	0	0	0	0	0	0	0	0	0	0	0	0	0	0	0
D_0__Eukaryota;D_1__Archaeplastida;D_2__Chloroplastida;D_3__Chlorophyta;D_4__Trebouxiophyceae;D_5__Chlorellales;D_6__Heveochlorella	0	0	0	0	0	0	0	0	0	0	0	0	0	0	0	0	0	0	0	0	0	0	0	0	0	0	0	0	0	0	0	0	0	0	0.000418191	0	0	0	0	0	0	0	0	0	0	0	0	0	0
D_0__Eukaryota;D_1__Archaeplastida;D_2__Chloroplastida;D_3__Chlorophyta;D_4__Trebouxiophyceae;D_5__Prototheca wickerhamii;D_6__	0.000230326	0	0	0	0	0	0	0	0	0	0	0	0	0	0	0	0	0	0	0	0	0	0	0	0	0	0	0	0	0	0	0	0	0	0	0	0	0	0	0	0	0	0	0	0	0	0	0	0
D_0__Eukaryota;D_1__Archaeplastida;D_2__Chloroplastida;D_3__Chlorophyta;D_4__Ulvophyceae;D_5__Bryopsidales;D_6__Bryopsis	0	0	0	0	0	0	0	0	0	0	0	0	0	0	0	0	0	0	0	0	0	0	0	0	0	0	0	0	0	0	0	0	0	0	0	0	0	0	0	0	0	0	0	0	0	0	0	0	0
D_0__Eukaryota;D_1__Archaeplastida;D_2__Chloroplastida;D_3__uncultured;D_4__Capsicum annuum;D_5__;D_6__	0	0	0	0	0	0	0	0	0	0	0	0	0	0	0	0	0	0	9.66277e-05	0	0	0	0	0	0	0	0	0	0	0	0	0	0	0	0	0	0	0	0	0	0	0	0	0	0	0	0	0	0
D_0__Eukaryota;D_1__Archaeplastida;D_2__Chloroplastida;D_3__uncultured;D_4__uncultured Ascomycota;D_5__;D_6__	0	0	0	0	0	0	0	0	0	0	0	0	0	0	0	0	0	0	0	0	0	0	0	0	0	0	0	0	0	0	0	0	0	0	0	0	0	0	0	0	0	0	0	0	0	0	0	0	0
D_0__Eukaryota;D_1__Archaeplastida;D_2__Chlorosarcinopsis arenicola;D_3__;D_4__;D_5__;D_6__	0	0	0	0	0	0	0	0	0	0	0	0	0	0	0	0	0	0	0	0	0	0	0	0	0	0	0	0	0	0	0	0	0	0	0	0	0	0	0	0	0	0	0	0	0	0	0	0	0
D_0__Eukaryota;D_1__Archaeplastida;D_2__Cyanophora paradoxa;D_3__;D_4__;D_5__;D_6__	0	0	0	0	0	0	0	0	0	0	0	0	0	0	0	0	0	0	0	0	0	0	0	0	0	0	0	0	0	0	0	0	0	0	0	0	0	0	0	0	0	0	0	0	0	0	0	0	0
D_0__Eukaryota;D_1__Archaeplastida;D_2__Dolichomastix tenuilepis;D_3__;D_4__;D_5__;D_6__	0	0	0	0	0	0	0.000165673	0	0	0	0	0	0	0	0	0	0	0	0	0	0	0	0	0	0	0	0	0	0	0	0	0	0	0	0	0	0	0	0.000132529	0	0	0	0	0	0	0	0	0	0
D_0__Eukaryota;D_1__Archaeplastida;D_2__Elakatothrix viridis;D_3__;D_4__;D_5__;D_6__	0	0	0	0	0	0	0	0	0	0	0	0	0	0	0	0	0	0	0	0	0	0	0	0	0	0	0	0	0	0	0.000412269	0	0	0	0	0	0	0	0	0	0	0	0	0	0	0	0	0	0
D_0__Eukaryota;D_1__Archaeplastida;D_2__Folsomia candida;D_3__;D_4__;D_5__;D_6__	0	0	0	0	0.000122785	0	0	0	0	0	0	0	0	0	0	0	0	0	0	0	0	0	0	0	0	0	0	0	0	0	0	0	0	0	0	0	0	0	0	0	0	0	0	0	0	0	0	0	0
D_0__Eukaryota;D_1__Archaeplastida;D_2__Lobochlamys culleus;D_3__;D_4__;D_5__;D_6__	0	0	0	0	0.00059346	0	0	0	0	0	0	0	0	0	0	0	0	0	0	0	0	0	0	0	0	0	0	0	0	0	0	0	0	0	0	0	0.000152074	0	0	0	0	0	0	0	0	0	0	0	0
D_0__Eukaryota;D_1__Archaeplastida;D_2__Marsupiomonas pelliculata;D_3__;D_4__;D_5__;D_6__	0	0	0	0	0.00167806	0.00125936	0.00132538	0	0	0	0	0	0	0	0	0	0	0	0	0	0	0	0	0	0	0	0	0	0.000118638	0.000198873	0.000247361	0	0	0	0	0	9.50462e-05	0	0	0	0	0	0	0	0	0	0	0	0
D_0__Eukaryota;D_1__Archaeplastida;D_2__Micractinium reisseri;D_3__;D_4__;D_5__;D_6__	0	0	0	0	0	0	0	0	0	0	0	0	0	0	0	0	0	0	0	0	0	0	0	0	0	0	0	0	0	0	0	0.000335255	0	0	0	0	0	0	0	0	0	0	0	0	0	0	0	0	0
D_0__Eukaryota;D_1__Archaeplastida;D_2__Micractinium sp. KGE10;D_3__;D_4__;D_5__;D_6__	0	0	0	0	4.09283e-05	0	0	0	0	0	0	0	0	0	0	0	0	0	0	0	0	0	0	0	0	0	0	0	0	0	0	0	0	0	0	0	0	0	0	0	0	0	0	0	0	0	0	0	0
D_0__Eukaryota;D_1__Archaeplastida;D_2__Monomastix minuta;D_3__;D_4__;D_5__;D_6__	0	0	0	0	0	0	0.000165673	0	0	0	0	0	0	0	0	0	0	0	0	0	0	0	0	0	0	0	0	0	0	0	0	0	0	0	0	0	0	0	6.62647e-05	0	0	0	0	0	0	0	0	0	0
D_0__Eukaryota;D_1__Archaeplastida;D_2__Pedinomonas sp. M2079/1;D_3__;D_4__;D_5__;D_6__	0	0	0	0	0	0	0	0.000143895	0	0	0	0	0	0	0	0	0	0	0	0	0	0	0	0	0	0	0	0	0	0	0	6.70511e-05	0	0	0	0	0	0	0	0	0	0	0	0	0	0	0	0	0
D_0__Eukaryota;D_1__Archaeplastida;D_2__Pedinomonas sp. UTEX 'LB 1027';D_3__;D_4__;D_5__;D_6__	0	0	0	0	0	0	0	0	0	0	0	0	0	0	0	0.000116543	0	0	0	0	0	0	0	0	0	0	0	0	0	0	0	0	0	0	0	0	0	0	0	0	0	0	0	0	0	0	0	0	0
D_0__Eukaryota;D_1__Archaeplastida;D_2__Picochlorum sp. SENEW3;D_3__;D_4__;D_5__;D_6__	0	0	0	0	0	0	0	0.00028779	0	0	0	0	0	0	0	0	0	0	0	0	0	0	0	0	0	0	0	0	0	0	0	0	0	0	0	0	0	0	0	0.000183778	0	0	0	0	0	0	0	0	0
D_0__Eukaryota;D_1__Archaeplastida;D_2__Picocystis salinarum;D_3__;D_4__;D_5__;D_6__	0	0	0	0	0	0	0	0	0	0	0	0	0	0	0	0	0	0	0	0	0	0	0	0	0	0	0	0	0	0	0	0	0	0	0	0	0	0	0.000132529	0	0	0	0	0	0	0	0	0	0
D_0__Eukaryota;D_1__Archaeplastida;D_2__Pyramimonas parkeae;D_3__;D_4__;D_5__;D_6__	0	0	0	0	0	0	0	0	0	0	0	0	0	0	0	0	0	0	0	0	0	0	0	0	0	0	0	0	0	0	0	0	0	0	0	0	0	0	0	0	0	0	0	0	0	0	0	0	0
D_0__Eukaryota;D_1__Archaeplastida;D_2__Rhodophyceae;D_3__Bangiales;D_4__Porphyra sp. LLG037;D_5__;D_6__	0	0	0	0	0	0	0	0	0	0	0	0	0	0	0	0	0	0	0	0	0	0	0	0	0	0	0	0	0	0	0	0	0	0	0	0	0	0	0	0	0	0	0	0	0	0	0	0	0
D_0__Eukaryota;D_1__Archaeplastida;D_2__Rhodophyceae;D_3__Florideophycidae;D_4__Augophyllum delicatum;D_5__;D_6__	0	0	0	0	0	0	0	0	0	0	0	0	0	0	0	0	0	0	0	0	0	0	0	0	0	0	0	0	0	0	0	0	0	0	0	0	0	0	0	0	0	0	0	0	0	0	0	0	0
D_0__Eukaryota;D_1__Archaeplastida;D_2__Schizochlamys gelatinosa;D_3__;D_4__;D_5__;D_6__	0	0	0	0	0.0164736	0	0	0	0	0	0	0	0	0	0	0	0	0	0	0	4.5161e-05	0	0	0	0	0	0	0	0.000901649	0	0	0	0	0	0	0	0	0	0	0	0	0	0	0	0	0	0	0	0
D_0__Eukaryota;D_1__Archaeplastida;D_2__Trebouxia decolorans;D_3__;D_4__;D_5__;D_6__	0	0	0	0	8.18565e-05	0	0	0	0	0	0	0	0	0	0	0	0	0	0	0	0	0	0	0	0	0	0	0	0	0	0	0	0	0	0	0	0	0	0	0	0	0	0	0	0	0	0	0	0
D_0__Eukaryota;D_1__Archaeplastida;D_2__Trebouxia sp. TR9;D_3__;D_4__;D_5__;D_6__	0	0	0	0	0	0	0.000331345	0	0	0	0	0	0	0	0	0	0	0	0	0	0	0	0	0	0	0	0	0	0	0	0	0	0	0	0	0	0	0	0	0	0	0	0	0	0	0	0	0	0
D_0__Eukaryota;D_1__Archaeplastida;D_2__Trochiscia hystrix;D_3__;D_4__;D_5__;D_6__	0	0	0	0	0	0.000215889	0.0142478	0	0	0	0	0	0	0	0	0	0	0	0	0	0	0	0	0	0	0	0	0	0	0	0.00288588	0	0	0	0	0	0	0	0	0	0	0	0	0	0	0	0	0	0
D_0__Eukaryota;D_1__Archaeplastida;D_2__Volvox carteri f. nagariensis;D_3__;D_4__;D_5__;D_6__	0	0	0	0	0	7.19632e-05	8.28363e-05	0	0	0	0	0	0	0	0	0	0	0	0	0	0	0	0	0	0	0	0	0	0	0	0	0	0	0	0	0	0	3.41192e-05	0.000132529	0	0	0	0	0	0	0	0	0	0
D_0__Eukaryota;D_1__Archaeplastida;D_2__uncultured eukaryote;D_3__;D_4__;D_5__;D_6__	0	0	0	0	0	0	0	0	0	0	0	0	0	0	0	0	0	0	0	0	0	0	0	0	0	0	0	0	0	0	0	0	0	0	0	0	0	0	0	0	0	0	0	0	0	0	0	0	0
D_0__Eukaryota;D_1__Cryptophyceae;D_2__Cryptomonadales;D_3__Cryptomonas sp. CNUCRY 75;D_4__;D_5__;D_6__	0	0	0	0	4.09283e-05	0	0	0	0	0	0	0	0	0	0	0	0	0	0	0	0	0	0	0	0	0	0	0	0	0	0	0	0	0	0	0	0	0	0	0	0	0	0	0	0	0	0	0	0
D_0__Eukaryota;D_1__Cryptophyceae;D_2__Cryptomonadales;D_3__Cryptomonas sp. SAG 977-2f;D_4__;D_5__;D_6__	0	0	0	0	0	0	0	0	0	0	0	0	0	0	0	0	0	0	0	0	0	0	0	0	0	0	0	0	0	0	0	0	0	0	0	0	0	0	0	0	0	0	0	0	0	0	0	0	0
D_0__Eukaryota;D_1__Cryptophyceae;D_2__Cryptomonadales;D_3__Cryptomonas;D_4__Cryptomonas paramecium;D_5__;D_6__	0	0	0	0	0	0	0	0	0	0	0	0	0	0	0	0	0	0	0	0	0	0	0	0	0	0	0	0	0	0	0	0	0	0	0	0	0	0	0	0	0	0	0	0	0	0	0	0	0
D_0__Eukaryota;D_1__Cryptophyceae;D_2__Cryptomonadales;D_3__Guillardia;D_4__Guillardia theta;D_5__;D_6__	0	0	0	0	0	7.19632e-05	0	0	0	0	0	0	0	0	0	0.000174815	0	0	0	0	0	0	0	0	0	0	0	0	0	0	0	0	0	0	0	0	0	0	0	0	0	0	0	0	0	0	0	0	0
D_0__Eukaryota;D_1__Cryptophyceae;D_2__Cryptophyta sp. SRT149;D_3__;D_4__;D_5__;D_6__	0	0	0	0	0	0	0	0	0	0	0	0	0	0	0	0	0	0	0	0	0	0	0	0	0	0	0	0	0	0	0	0	0	0	0	0	0	0	0	0	0	0	0	0	0	0	0	0	0
D_0__Eukaryota;D_1__Excavata;D_2__Discoba;D_3__Discicristata;D_4__Diabrotica virgifera virgifera (western corn rootworm);D_5__;D_6__	0	0	0	0	0	0	0	0	0	0	0	0	0	0	0	0	0	0	0	0	0	0	0	0	0	0	0	0	0	0.000132582	0	0	0	0	0	0	0	0	0	0	0	0	0	0	0	0	0	0	0
D_0__Eukaryota;D_1__Excavata;D_2__Discoba;D_3__Discicristata;D_4__Euglenozoa;D_5__Colpodella angusta;D_6__	0	0	0	0	0	0	0	0	0	0	0	0	0	0	0	0.000174815	0	0	0	0	0	0	0	0.000667824	0	0	0	0	0	0	0	0.000134102	0	0	0	0	0	0	0	0	0	0	0	0	0	0	0	0	0
D_0__Eukaryota;D_1__Excavata;D_2__Discoba;D_3__Discicristata;D_4__Euglenozoa;D_5__Kinetoplastea;D_6__Metakinetoplastina	0	0	0	0	0	0	0	0	0	0	0	0	0	0	0	0	0	0	0	0	0	0	0	0	0	0	0	0	0	0	0	0	0	0	0	0	0	0	0	0	0.00190706	0	0	0	0	0	0	0	0
D_0__Eukaryota;D_1__Excavata;D_2__Discoba;D_3__Discicristata;D_4__Gregarina sp. Phaedon/Daegwallyeong/2010;D_5__;D_6__	0	0	0	0	0	0	0	0	0	0	0	0	0	0	0	0	0	0	0	0	0	0	0	0	0	0	0	0	0	0	0	0	0	0	0	0	0	0	0	0	0	0	0	0	0	0	0	0	0
D_0__Eukaryota;D_1__Excavata;D_2__Metamonada;D_3__Fornicata;D_4__Carpediomonas-like organisms;D_5__Hicanonectes teleskopos;D_6__	0	0	0	0	0	0	0	0	0	0	0	0	0	0	0	0	0	0	0	0	0	0	0	0	0	0	0	0	0	0	0	0	0	0	0	0	0	0	0	0	0	0.00141844	0.000504395	0	0	0	0	0	0
D_0__Eukaryota;D_1__Excavata;D_2__Metamonada;D_3__Fornicata;D_4__Diplomonadida;D_5__Giardiinae;D_6__Giardia	0.00667946	0	0	0	0	0	0	0.00172674	9.49983e-05	0	0	0	0	0	0	5.82717e-05	0.000288951	0	0	0	0	0	0	0	0	0	0	0	0	0	0	0	0	0	0	0	0	0	0	0	0	0.00070922	0.000360282	0	0	0	0	0	0
D_0__Eukaryota;D_1__Excavata;D_2__Metamonada;D_3__Fornicata;D_4__Diplomonadida;D_5__Hexamita;D_6__Hexamita inflata	0	0	0	0	0	0	0	0	0	0	0	0	0	0	0	0	0	0	0	0	0	0	0	0	0	0	0	0	0	0	0	0	0	0	0	0	0	0	0	0	0	0	0	0	0	0	0	0	0
D_0__Eukaryota;D_1__Excavata;D_2__Metamonada;D_3__Fornicata;D_4__Diplomonadida;D_5__Spironucleus salmonicida;D_6__	0	0	0	0	0	0	0	0.0031657	0	0	0	0	0	0	0	0.00192296	0	0	0	0	0	0	0	0.045234	0	0	0	0	0	0	0	0	0	0	0	0	0	0	0	0.000367557	0	0	0	0	0	0	0	0.0432692	0
D_0__Eukaryota;D_1__Excavata;D_2__Metamonada;D_3__Fornicata;D_4__Diplomonadida;D_5__Trepomonas sp. PC1;D_6__	0	0	0	0	0	0	0	0	0	0	0	0	0	0	0	0	0	0	0	0	0	0	0	0	0	0	0	0	0	0	0	0	0	0	0	0	0	0	0	0	0	0	0	0	0	0	0	0	0
D_0__Eukaryota;D_1__Excavata;D_2__Metamonada;D_3__Parabasalia;D_4__Gf10 symbiont group;Ambiguous_taxa;D_6__	0	0	0	0	0	0	0	0	0	0	0	0	0	0	0	0	0	0	0	0	0	0	0	0	0	0	0	0	0	0	0	0	0	0	0	0	0	0	0	0	0	0	0	0	0	0	0	0	0
D_0__Eukaryota;D_1__Excavata;D_2__Metamonada;D_3__Parabasalia;D_4__Mastotermes darwiniensis;D_5__;D_6__	0	0	0	0	0	0	0	0	0	0	0	0	0	0	0	0	0	0	0	0	0	0	0	0	0	0	0	0	0	0	0	0	0	0	0	0	0	0	0	0	0	0	0	0	0	0	0	0.0550905	0
D_0__Eukaryota;D_1__Excavata;D_2__Metamonada;D_3__Parabasalia;D_4__Trichomonadea;D_5__Ditrichomonas;D_6__Ditrichomonas honigbergii	0	0	0	0	0	0	0	0	0	0	0	0	0	0	0	0	0	0	0	0	0	0	0	0	0	0	0	0	0	0	0	0	0	0	0	0	0	0	0	0	0	0	0	0	0	0	0	0	0.116883
D_0__Eukaryota;D_1__Excavata;D_2__Metamonada;D_3__Parabasalia;D_4__Trichomonadea;D_5__Hexamastix;Ambiguous_taxa	0	0	0	0	0	0	0	0	0	0	0	0	0	0	0	0	0	0	0	0	0	0	0	0	0	0	0	0	0	0	0	0	0	0	0	0	0	0	0	0	0.0103383	0.0152482	0.0149157	0.00815851	0	0	0	0	0
D_0__Eukaryota;D_1__Excavata;D_2__Metamonada;D_3__Parabasalia;D_4__Trichomonadea;D_5__Pentatrichomonas;D_6__Pentatrichomonas hominis	7.67754e-05	0	0.00025392	5.26427e-05	0	0	0	0	0.000189997	0.000522248	0.0016048	5.18323e-05	0	0	0	0	0.000404531	0.00206452	0.00352691	0.000520901	0	0	0	0	0.000800932	0.00208008	0.00668086	0.000863807	0	0	0	0	0	0	0	0	0	0	0	0	0	0	0	0	0	0	0	0	0.0479076
D_0__Eukaryota;D_1__Excavata;D_2__Metamonada;D_3__Parabasalia;D_4__Trichomonadea;D_5__Simplicimonas;Ambiguous_taxa	0	0	0	0	0	0	0	0	0	0	0	0	0	0	0	0	0	0	0	0	0	0	0	0	0	0	0	0	0	0	0	0	0	0	0	0	0	0	0	0	0	0	0	0	0	0	0	0	0
D_0__Eukaryota;D_1__Excavata;D_2__Metamonada;D_3__Parabasalia;D_4__Trichomonadea;D_5__Simplicimonas;D_6__Simplicimonas similis	0	0	0	0	0	0	0	0	0	0	0	0	0	0	0	0	0	0	0	0	0	0	0	0	0	0	0	5.75871e-05	0	0	0	0	0	0	0	0	0	0	0	0	0	0	0	0	0	0	0	0	0
D_0__Eukaryota;D_1__Excavata;D_2__Metamonada;D_3__Parabasalia;D_4__Trichomonadea;D_5__Tetratrichomonas;Ambiguous_taxa	0	0	0	0	0	0	0	0	0	0	0	0	0	0	0	0	0	0	0	0	0	0	0	0	0	0	0	0	0	0	0	0	0	0	0	0	0	0	0	0	0	0	0	0	0	0	0	0	0
D_0__Eukaryota;D_1__Excavata;D_2__Metamonada;D_3__Parabasalia;D_4__Trichomonadea;D_5__Tetratrichomonas;D_6__Tetratrichomonas buttreyi	0	0	0	0	0	0	0	0	0	0	0	0	0	0	0	0	0	0	0	0	0	0	0	0	0	0	0	0	0	0	0	0	0	0	0	0	0	0	0	0	0	0	0	0	0	0	0	0	0
D_0__Eukaryota;D_1__Excavata;D_2__Metamonada;D_3__Parabasalia;D_4__Trichomonadea;D_5__Trichomonas;Ambiguous_taxa	0	0	0	0	0	0	0	0	0	0	0	0	0	0	0	0	0	0	0	0	0	0	0	0	0	0	0	0	0	0	0	0	0	0	0	0	0	0	0	0	0	0	0	0	0	0	0	0	0.0204906
D_0__Eukaryota;D_1__Excavata;D_2__Metamonada;D_3__Parabasalia;D_4__Trichomonadea;D_5__Trichomonas;D_6__Trichomonas vaginalis G3	0	0	0	0	0	0	0	0	0	0	0	0	0	0	0	5.82717e-05	0	0	0	0	0	0	0	8.90432e-05	0	0	0	0	0	0	0	6.70511e-05	0	0	0	0	0	0	0	0	0	0	0	0	0	0	0	0.000452489	0
D_0__Eukaryota;D_1__Excavata;D_2__Metamonada;D_3__Parabasalia;D_4__Trichomonadea;D_5__Trichomonas;D_6__sediment metagenome	0	0	0	0	0	0	0	0	0	0	0	0	0	0	0	0	0	0	0	0	0	0	0	0	0	0	0	0	0	0	0	0	0	0	0	0	0	0	0	0	0	0	0	0	0	0	0	0.0010181	0
D_0__Eukaryota;D_1__Excavata;D_2__Metamonada;D_3__Parabasalia;D_4__Tritrichomonadea;D_5__Tritrichomonas;Ambiguous_taxa	0	0	0	0	0	0	0	0	0	0	0	0	0	0	0	0	0	0	0	0	0	0	0	0	0	0	0	0	0	0	0	0	0	0	0	0	0	0	0	0	0.26217	0	0	0	0	0	0	0	0.0023088
D_0__Eukaryota;D_1__Excavata;D_2__Metamonada;D_3__Parabasalia;D_4__Tritrichomonadea;D_5__Tritrichomonas;D_6__Tritrichomonas muris	0	0	0	0	0	0	0	0	0	0	0	0	0	0	0	0	0	0	0	0	0	0	0	0	0	0	0	0	0	0	0	0	0	0	0	0	0	0	0	0	0	0.502482	0.567589	0.267725	0	0	0	0	0
D_0__Eukaryota;D_1__Excavata;D_2__Metamonada;D_3__Preaxostyla;D_4__Oxymonadida;D_5__Dinenympha;D_6__uncultured eukaryote	0	0	0	0	0	0	0	0	0	0	0	0	0	0	0	0	0	0	0	0	0	0	0	0	0	0	0	0	0	0	0	0	0	0	0	0	0	0	0	0	0	0	0	0	0	0	0	0	0.000577201
D_0__Eukaryota;D_1__Excavata;D_2__Metamonada;D_3__Preaxostyla;D_4__Paratrimastix;Ambiguous_taxa;D_6__	0	0	0	0	0	0	0	0	0	0	0	0	0	0	0	0	0	0	0	0	0	0	0	0	0	0	0	0	0	0	0	0	0	0	0	0	0	0	0	0	0	0	0	0	0	0	0	0	0.000865801
D_0__Eukaryota;D_1__Haptophyta;D_2__Pavlovophyceae;D_3__Rebecca;Ambiguous_taxa;D_5__;D_6__	0	0	0	0	0	0	0	0	0	0	0	0	0	0	0	0	0	0	0	0	0	0	0	0	0	0	0	0	0	0	0	0	0	0	0	0	0	0	0	0	0	0	0	0	0	0	0	0	0
D_0__Eukaryota;D_1__Haptophyta;D_2__Prymnesiophyceae;D_3__Phaeocystis;Ambiguous_taxa;D_5__;D_6__	0	0	0	0	0	0	0	0	0	0	0	0	0	0	0	0	0	0	0	0	0	0	0	0	0	0	0	0	0	0	0	0	0	0	0	0	0	0	0	0	0	0	0	0	0	0	0	0	0.000577201
D_0__Eukaryota;D_1__Incertae Sedis;D_2__Apusomonadidae;D_3__Amastigomonas;D_4__Amastigomonas sp. IVY8c;D_5__;D_6__	0	0	0	0	0	0	0	0	0	0	0	0	0	0	0	0	0	0	0	0	0	0	0	0	0	0	0	0	0	0	0	0	0	0	0	0	0	0	0	0	0	0	0	0	0	0	0	0	0
D_0__Eukaryota;D_1__Incertae Sedis;D_2__Rigifilida;D_3__Rigifila;D_4__Rigifila ramosa;D_5__;D_6__	0	0	0	0	0	0	0	0	0	0	0	0	0	0	0	0	0	0	0	0	0	0	0	0	0	0	0	0	0	0	0	0	0	0	0	0	0	0	0	0	0	0	0	0	0	0	0	0	0
D_0__Eukaryota;D_1__Klebsormidium flaccidum;D_2__;D_3__;D_4__;D_5__;D_6__	0	0	0	0	0	0	0	0	0	0	0	0	0	0	0	0	0	0	0	0	0	6.29862e-05	0	0	0	0	0	0	0	0	0	0.000134102	0	0	0	0	0	0	0	0	0	0	0	0	0	0	0	0	0
D_0__Eukaryota;D_1__Microheliozoan sp. SvdH-2005;D_2__;D_3__;D_4__;D_5__;D_6__	0	0	0	0	0	0	0	0	0	0	0	0	0	0	0	0	0	0	0	0	0	0	0	0.000222608	0	0	0	0	0	0	0	0	0	0	0	0	0	0	0	0	0	0	0	0	0	0	0	0	0
D_0__Eukaryota;D_1__Opisthokonta;D_2__Freshwater Opisthokonta;D_3__uncultured eukaryote;D_4__;D_5__;D_6__	0	0	0	0	0	0	0	0	0	0	0	0	0	0	0	0	0	0	0	0	0	0	0	0	0	0	0	0	0	0	0	0	0	0	0	0	0	0	0	0	0	0	0	0	0	0	0	0	0.000577201
D_0__Eukaryota;D_1__Opisthokonta;D_2__Holozoa;D_3__Choanoflagellida;D_4__Craspedida;D_5__Monosiga sp. ATCC 50635;D_6__	0	0	0	0	0	0	0	0	0	0	0	0	0	0	0	0	0	0	0	0	0	0	0	0	0	0	0	0	0	0	0	0	0	0	0	0	0	0	0	0	0	0	0	0	0	0	0	0	0
D_0__Eukaryota;D_1__Opisthokonta;D_2__Holozoa;D_3__Choanoflagellida;D_4__Craspedida;D_5__Paramonosiga thecata;D_6__	0	0	0	0	0	0	0	0	0	0	0	0	0	0	0	0	0	0	0	0	0	0	0	0	0	0	0	0	0	0	0	0	0	0	0	0	0	0	0	0	0	0	0	0	0	0	0	0	0
D_0__Eukaryota;D_1__Opisthokonta;D_2__Holozoa;D_3__Ichthyosporea;D_4__Ichthyophonae;D_5__Ichthyophonidae;D_6__Amoebidium parasiticum	0	0	0	0	0	0	0	0	0	0	0	0	0	3.62924e-05	0	0	0	0	0	0	0	0	7.69468e-05	0	0	0	0	0	0	0	0	0.000134102	0	0	0	0	0	0	0	0	0	0	0	0	0	0	0	0	0
D_0__Eukaryota;D_1__Opisthokonta;D_2__Holozoa;D_3__Ichthyosporea;D_4__Ichthyophonae;D_5__Ichthyophonidae;D_6__Amoebidium parasiticum JAP-7-2	0	0	0	0	0	0	0	0.00028779	0	0	0	0	0	0	0	0	0	0	0	0	0	0	0	0.000133565	0	0	0	0	0	0	0	0	0	0	0	0	0	0	0	0	0	0	0	0	0	0	0	0	0
D_0__Eukaryota;D_1__Opisthokonta;D_2__Holozoa;D_3__Ichthyosporea;D_4__Ichthyophonae;D_5__Ichthyophonidae;D_6__Scophthalmus maximus (turbot)	0	0	0	0	0.00034789	0	0.000497018	0	0	0	0	0	0	0	0	0	0	0	0	0	0	0	0	0	0	0	0	0	0.000166093	0	0	0	0	0	0	0	0	0	0	0	0	0	0	0	0	0	0	0	0
D_0__Eukaryota;D_1__Opisthokonta;D_2__Holozoa;D_3__Ichthyosporea;D_4__Ichthyophonae;D_5__Pseudoperkinsidae;Ambiguous_taxa	0.000153551	0	0.00012696	0.000210571	0	0	0	0	0	0	0	0	0	0	0	0	0	0	0	0	0	0	0	0	0.000145624	0	0.000354736	5.75871e-05	0	0	0	0	0	0	0	0	0	0	0	0	0	0	0	0	0	0	0	0	0
D_0__Eukaryota;D_1__Opisthokonta;D_2__Holozoa;D_3__Metazoa (Animalia);D_4__Eumetazoa;D_5__Bilateria;D_6__Annelida	0	0.000700117	6.348e-05	0	0	0	0	0.00172674	0	0	0	0	0	0	0	0.000291358	0	0	0	0	0	0	0	0	0	0	0	0	0	0	0	0.000402307	0	0	0	0	0	0	0	0.000735114	0	0	0	0	0	0	0	0	0
D_0__Eukaryota;D_1__Opisthokonta;D_2__Holozoa;D_3__Metazoa (Animalia);D_4__Eumetazoa;D_5__Bilateria;D_6__Arthropoda	0.0132821	0.011902	0.00768108	0.0108444	0.0155118	0.00536126	0.00198807	0.0076984	0.00113998	0.00114895	0.000362375	0.000777484	0.000393291	0.000471801	9.23958e-05	0.00069926	0.000751271	0.000903226	9.66277e-05	0.00138907	0.000812898	0.0009133	0.0093875	8.90432e-05	0.00502403	0.000780031	0.000886839	0.00253383	0.00336932	0.00324826	0.00230871	0.00737562	0.000132415	0	0	0	0	0	0	0.000122519	0.000802971	0	7.20565e-05	0.00218531	0.0204824	0.00108008	0	0.00475113	0.0023088
D_0__Eukaryota;D_1__Opisthokonta;D_2__Holozoa;D_3__Metazoa (Animalia);D_4__Eumetazoa;D_5__Bilateria;D_6__Bryozoa	0	0	0	0	0	0	0	0	0	0	0	0	0	0	0	0	0	0	0	0	0	0	0	0	0	0	0	0	0	0	0	0	0	0	0	0	0	0	0	0	0	0	0	0	0	0	0	0.000113122	0
D_0__Eukaryota;D_1__Opisthokonta;D_2__Holozoa;D_3__Metazoa (Animalia);D_4__Eumetazoa;D_5__Bilateria;D_6__Chordata	0.0323992	0.0196033	0.034787	0.0222678	0.0353211	0.0381765	0.000828363	0.00028779	0.00793236	0.00658032	0.008697	0.00440574	0.00242915	0.00431879	0.000184792	5.82717e-05	0.233472	0.183226	0.154025	0.145766	0.084722	0.189462	0.0330871	0.00231512	0.0831513	0.0564223	0.0760908	0.0576447	0.0514652	0.0793503	0.00239116	0.000335255	0.000397246	0	0	0	7.6037e-05	0.000272954	0	0	0.0180668	0.0173759	0.00785416	0.0538559	0.013476	0.0297022	0.000543715	0	0.00952381
D_0__Eukaryota;D_1__Opisthokonta;D_2__Holozoa;D_3__Metazoa (Animalia);D_4__Eumetazoa;D_5__Bilateria;D_6__Mollusca	0	0	0.00019044	0	0	0.00262666	0.004556	0.000863371	0	0	0.000103536	0	0	0.000399216	0.000646771	0	0	0.000129032	0.000144942	0	0	0.000283438	0.00023084	0	0	0	0.000532104	0	0	0.00178986	0.000494723	0	0	0	0	0	0	3.41192e-05	0.000795176	0.000122519	0	0	0	0	8.94428e-05	0	0	0	0
D_0__Eukaryota;D_1__Opisthokonta;D_2__Holozoa;D_3__Metazoa (Animalia);D_4__Eumetazoa;D_5__Bilateria;D_6__Nematoda	0.893512	0.914352	0.811782	0.850863	0.832399	0.893638	0.888668	0.803079	0.970598	0.968247	0.935342	0.959726	0.979433	0.980838	0.923127	0.880718	0.653548	0.71871	0.654266	0.712115	0.796843	0.682613	0.585103	0.464939	0.858599	0.897816	0.808029	0.852174	0.887721	0.881306	0.85719	0.798847	0.985302	0.988272	0.975222	0.985426	0.994715	0.995769	0.971838	0.964102	0.000301114	0.00035461	0.000720565	0.00286519	0.00190811	0.00111865	0.00250109	0.000848416	0
D_0__Eukaryota;D_1__Opisthokonta;D_2__Holozoa;D_3__Metazoa (Animalia);D_4__Eumetazoa;D_5__Bilateria;D_6__Nemertea	0	0	0	0	0	0	0	0	0	0	0	0	0	0	0	0	0	0	0	0	0	0	0	0	0	0	0	0	0	0	0	0	0	0	0	0	0	0	0	0	0	0	0	0	0	0	0	0	0
D_0__Eukaryota;D_1__Opisthokonta;D_2__Holozoa;D_3__Metazoa (Animalia);D_4__Eumetazoa;D_5__Bilateria;D_6__Platyhelminthes	7.67754e-05	0	0	0	0	0	0	7.19476e-05	0	0	0	0	0	0	0	5.82717e-05	0.000924642	0	0	0	0	0	0	4.45216e-05	0.000218436	0	0	0	0	0	0	0	0	0	0	0	0	0	0.000596382	0	0.152364	0.056383	0.0827209	0.11825	0.239289	0.403256	0.489126	0.213462	0
D_0__Eukaryota;D_1__Opisthokonta;D_2__Holozoa;D_3__Metazoa (Animalia);D_4__Eumetazoa;D_5__Bilateria;D_6__Rotifera	7.67754e-05	0	0	0.000210571	0	0.000179908	0.000248509	0.000791424	0	0	0	0	4.62695e-05	0	0	0	0	0	0	0	0	0	0	0	7.2812e-05	0	0	0.000115174	0	0	0	0	0	0	0	0	0	0	0	0	0	0	0	0	0	0	0	0	0
D_0__Eukaryota;D_1__Opisthokonta;D_2__Holozoa;D_3__Metazoa (Animalia);D_4__Eumetazoa;D_5__Bilateria;D_6__Xenacoelomorpha	0	0	0	0	0	0	0	0	0	0	0	0	0	0	0	0	0	0	0	0	0	0	0	0	0	0	0	0	0	0	0	0	0	0	0	0.00013289	0	0	0	0	0	0	0	0	0	0	0	0	0
D_0__Eukaryota;D_1__Opisthokonta;D_2__Holozoa;D_3__Metazoa (Animalia);D_4__Eumetazoa;D_5__Cnidaria;D_6__Anthozoa	0	0	0	0	4.09283e-05	0	0	0	0	0	0	5.18323e-05	0	0	0	0	0	0	0	0.000390676	0	0	7.69468e-05	0	0	0	0	0.000115174	0	0	0	0	0	0	0	0	0	0	0	0	0	0	0	0.00451632	0	0	0	0	0
D_0__Eukaryota;D_1__Opisthokonta;D_2__Holozoa;D_3__Metazoa (Animalia);D_4__Eumetazoa;D_5__Cnidaria;D_6__Cubozoa	0	0	0	0	0	0	0	0	0	0	0	0	0	0	0	0	0	0	0	0	0	0	0	0	0	0	0	0	0	0	0	0	0	0	0	0	0	0	0	0	0	0	0	0	0	0	0	0	0
D_0__Eukaryota;D_1__Opisthokonta;D_2__Holozoa;D_3__Metazoa (Animalia);D_4__Eumetazoa;D_5__Cnidaria;D_6__Hydrozoa	0	0	0	0	0	0	0	0.000143895	0	0	0	0	0	0	0	0	0	0	0	0	0	0	0	8.90432e-05	0	0	0	0	0	0	0	0.000335255	0	0	0	0	0	0	0	0	0	0	0	0	0	0	0	0.000113122	0.0017316
D_0__Eukaryota;D_1__Opisthokonta;D_2__Holozoa;D_3__Metazoa (Animalia);D_4__Eumetazoa;D_5__Cnidaria;D_6__Myxozoa	0	0	0	0	0	0	0	0	0	0	0	0	0	0	0	0	0	0	0	0	0	0	0	0	0	0	0	0	0	0	0	0	0	0	0	0	0	0	0	0	0	0	0	0	0.0119555	0	0	0	0
D_0__Eukaryota;D_1__Opisthokonta;D_2__Holozoa;D_3__Metazoa (Animalia);D_4__Eumetazoa;D_5__Cnidaria;D_6__Scyphozoa	0	0	0	0	0	0	0	0.000215843	0	0	0	0	0	0	0	0	0	0	0	0	0	0	0	0	0	0	0	0	0	0	0	0	0	0	0	0	0	0	0	0	0	0	0	0	0	0	0	0	0
D_0__Eukaryota;D_1__Opisthokonta;D_2__Holozoa;D_3__Metazoa (Animalia);D_4__Placozoa;D_5__Trichoplax;D_6__Trichoplax sp. H8	0	0	0	0	0	0	0	0	0	0	0	0	0	0	0	0.000116543	0	0	0	0	0	0	0	0	0	0	0	0	0	0	0	0	0	0	0	0	0	0	0	0	0	0	0	0	0	0	0	0	0
D_0__Eukaryota;D_1__Opisthokonta;D_2__Holozoa;D_3__Metazoa (Animalia);D_4__Porifera;D_5__Calcarea;D_6__Calcinea	0	0	0	0	0	0	0	0.00719476	0	0	0	0	0	0	0	0	0	0	0	0	0	0	0	0	0	0	0	0	0	0	0	0.00060346	0	0	0	0	0	0	0	0.000245038	0	0	0	0	0	0	0	0	0
D_0__Eukaryota;D_1__Opisthokonta;D_2__Holozoa;D_3__Metazoa (Animalia);D_4__Porifera;D_5__Calcarea;D_6__Grantiopsis sp. OV-2012	0	0	0	0	0	0	0	0.000359738	0	0	0	0	0	0	0	0	0	0	0	0	0	0	0	4.45216e-05	0	0	0	0	0	0	0	6.70511e-05	0	0	0	0	0	0	0	0	0	0	0	0	0	0	0	0	0
D_0__Eukaryota;D_1__Opisthokonta;D_2__Holozoa;D_3__Metazoa (Animalia);D_4__Porifera;D_5__Demospongiae;D_6__Dasychalina melior	0	0	0	0	0	0.000179908	8.28363e-05	0	0	0	0	0	0	0	0	0	0	0	0	0	0	0	0	0	0	0	0	0	0	0	0	0	0	0	0	0	0	0	0	0	0	0	0	0	0	0	0	0	0
D_0__Eukaryota;D_1__Opisthokonta;D_2__Holozoa;D_3__Metazoa (Animalia);D_4__Porifera;D_5__Demospongiae;D_6__Euglenaria anabaena	0	0	0	0	0	0	0	0	0	0	0	0	0	0	0	0	0	0	0	0	0	0	0	0	0	0	0	0	0	0	0	0	0	0	0	0	0	0	0	0	0	0	0	0	0	0	0	0	0
D_0__Eukaryota;D_1__Opisthokonta;D_2__Holozoa;D_3__Metazoa (Animalia);D_4__Porifera;D_5__Demospongiae;D_6__Gelliodes callista	0	0	0	0	0	0	0	0	0	0	0	0	0	0	0	0	0	0	0	0	0	0	0	0	0	0	0	0	0	0	0	0	0	0	0	0	0	0	0	0	0	0	0	0	0	0	0	0	0
D_0__Eukaryota;D_1__Opisthokonta;D_2__Holozoa;D_3__Metazoa (Animalia);D_4__Porifera;D_5__Demospongiae;D_6__Haliclona curacaoensis	0	0	0	0	0	0	0	0	0	0	0	0	0	0	0	0	0	0	0	0	0	0	0	0	0	0	0	0	0	0	0	0	0	0	0	0	0	0	0	0	0	0	0	0	0	0	0	0	0
D_0__Eukaryota;D_1__Opisthokonta;D_2__Holozoa;D_3__Metazoa (Animalia);D_4__Porifera;D_5__Demospongiae;D_6__Hymedesmia (Stylopus) sp. 1 CM-2010	0	0	0	0	0	0.00399396	0.00397614	0	0	0	0	0	0	0	0	0	0	0	0	0	0	0	0	0	0	0	0	0	0	0.000331455	0.000824538	0	0	0	0	0	0	0	0	0	0	0	0	0	0	0	0	0	0
D_0__Eukaryota;D_1__Opisthokonta;D_2__Holozoa;D_3__Metazoa (Animalia);D_4__Porifera;D_5__Demospongiae;D_6__Mycale mirabilis	0	0	0	0	0	0	0	0	0	0	0	0	0	0	0	0	0	0	0	0	0	0	0	0	0	0	0	0	0	0	0	0	0	0	0	0	0	0	0	0	0	0	0	0	0	0	0	0	0
D_0__Eukaryota;D_1__Opisthokonta;D_2__Holozoa;D_3__Metazoa (Animalia);D_4__Porifera;D_5__Demospongiae;D_6__Tsitsikamma pedunculata	0	0	0	0	0	0	0	0	0	0	0	0	0	0	0	0	0	0	0	0	0	0	0	0	0	0	0	0	0	0	0	0	0	0	0	0	0	0	0	0	0	0	0	0	0	0	0	0	0
D_0__Eukaryota;D_1__Opisthokonta;D_2__Holozoa;D_3__Metazoa (Animalia);D_4__Porifera;D_5__Demospongiae;D_6__Xestospongia sp. n. P10x35	0	0	0	0	0	0	0	0	0	0	0	0	0	0	0	0	0	0	0	0	0	0	0	0	0	0	0	0	0	0	0	0	0	0	0	0	0	0	0	0	0	0	0	0	0	0	0	0	0
D_0__Eukaryota;D_1__Opisthokonta;D_2__Holozoa;D_3__Metazoa (Animalia);D_4__Porifera;D_5__Hexactinellida;D_6__Caulophacus arcticus	0	0	0	0	0	0.000107945	0	0	0	0	0	0	0	0	0	0	0	0	0	0	0	0	0	0	0	0	0	0	0	0	0	0	0	0	0	0	0	0	0	0	0	0	0	0	0	0	0	0	0
D_0__Eukaryota;D_1__Opisthokonta;D_2__Nucletmycea;D_3__Fungi;D_4__Blastocladiomycota;D_5__Incertae Sedis;D_6__Blastocladiomycetes	0	0	0	0	6.13924e-05	0	0	0	0	0	0	0	0	0	0	0	0	0	0	0	0	0	0	0	0	0	0	0	0	0	0	0	0	0	0	0	0	0	0	0	0	0	0	0	0	0	0	0	0
D_0__Eukaryota;D_1__Opisthokonta;D_2__Nucletmycea;D_3__Fungi;D_4__Chytridiomycota;D_5__Incertae Sedis;D_6__Chytridiomycetes	0	0	0	0	0	0	8.28363e-05	0.000575581	0	0	0	0	0	0	0	5.82717e-05	0	0	0	0	0	0	0	0.00026713	0	0	0	0	0	0	0.000412269	0	0	0	0	0	0	0	0	0	0	0	0	0	0	0	0	0	0
D_0__Eukaryota;D_1__Opisthokonta;D_2__Nucletmycea;D_3__Fungi;D_4__Chytridiomycota;D_5__Incertae Sedis;D_6__Monoblepharidomycetes	0	0	0	0	0	0	0	0	0	0	0	0	0	0	0	0	0	0	0	0	0	0	0	0	0	0	0	0	0	0	0	6.70511e-05	0	0	0	0	0	0	0	0	0	0	0	0	0	0	0	0	0
D_0__Eukaryota;D_1__Opisthokonta;D_2__Nucletmycea;D_3__Fungi;D_4__Cryptomycota;D_5__Incertae Sedis;D_6__Incertae Sedis	0.000307102	0	0	0	0	0	0	0	0	0	0	0	0	0	0	0	0	0	0	0	0	0	0	0.000133565	0.000145624	0	0	0	0	0	0	0	6.62076e-05	0	0	0	0	0	0.000132529	0	0	0	0	0	0	0	0	0	0
D_0__Eukaryota;D_1__Opisthokonta;D_2__Nucletmycea;D_3__Fungi;D_4__Cryptomycota;D_5__LKM11;D_6__uncultured eukaryote	0	0	0	0	0	0	0	0	0	0	0	0	0	0	0	0	0	0	0	0	0	0	0	0	0	0	0.000118245	0	0	0	0	0	0	0	0	0	0	0	0	0	0	0	0	0	0	0	0	0	0
D_0__Eukaryota;D_1__Opisthokonta;D_2__Nucletmycea;D_3__Fungi;D_4__Cryptomycota;D_5__LKM11;D_6__uncultured fungus	0	0	0	0	0	0	0	0	0.000142498	0	0	0	0	0	0	0	0	0	0	0	0	0	0	0	0	0	0	0	0	0	0	0	0	0	0	0	0	0	0	0	0	0	0	0	0	0	0	0	0
D_0__Eukaryota;D_1__Opisthokonta;D_2__Nucletmycea;D_3__Fungi;D_4__Dikarya;D_5__Ascomycota;D_6__Pezizomycotina	0.00122841	0.00116686	0.00311052	0.00305327	0.0075308	0.00356218	0.00530152	0.00870566	0.000332494	0.000208899	0.000155304	0.000310994	0.000138809	3.62924e-05	0.000831562	0.00110716	0.00023116	0.000903226	0.000917963	0.000260451	0.00047419	0.000125972	0.00107725	0.00307199	0.000509684	0.000520021	0.00112333	0.000460697	0.0022304	0.000563474	0.00239116	0.00462653	0.000198623	0.000154321	0.000313643	0.000885936	0.00098848	0.000409431	0.00324697	0.00361431	0.000903342	0	7.20565e-05	0.00150544	0.0033392	0.000925783	0.00141366	0.00463801	0.00981241
D_0__Eukaryota;D_1__Opisthokonta;D_2__Nucletmycea;D_3__Fungi;D_4__Dikarya;D_5__Ascomycota;D_6__Saccharomycotina	0.0282534	0.0343057	0.0907764	0.0827016	0.0753284	0.0433938	0.0599735	0.112958	0.0127298	0.0195321	0.0445204	0.0294926	0.0157316	0.0123031	0.0689273	0.097605	0.0334027	0.0347097	0.0698618	0.0645917	0.0436481	0.0331937	0.143121	0.174569	0.0136887	0.0189808	0.0445193	0.0455514	0.0293036	0.0204839	0.0808047	0.0961513	0.000264831	0.000617284	0.000836383	0.00150609	0.000418203	0.000341192	0.00291565	0.00551335	0.51079	0.369149	0.299899	0.514763	0.705972	0.561449	0.488256	0.644174	0.046176
D_0__Eukaryota;D_1__Opisthokonta;D_2__Nucletmycea;D_3__Fungi;D_4__Dikarya;D_5__Ascomycota;D_6__Taphrinomycotina	0	0	0	0	0	0	0	0	0	0	0	0	0	0	0	0	0	0	0	0	0	0	0	0	0	0	0	0	0	0	0	0	0	0	0	0	0	0	0	0	0	0	0	0	0	0	0	0.00141403	0
D_0__Eukaryota;D_1__Opisthokonta;D_2__Nucletmycea;D_3__Fungi;D_4__Dikarya;D_5__Basidiomycota;D_6__Agaricomycotina	0.000460653	0	0.00044436	0.000421141	0.00059346	0.00255469	0.000165673	0.000575581	0.00156747	0.000835596	0.00408966	0.00253978	0.0010642	0.00123394	0.0022175	0.00996445	0.000751271	0.00116129	0.00227075	0.000520901	0.00045161	0.000283438	0.00130809	0.00218156	0.00036406	0	0.000177368	0.000863807	0.000355914	0.000331455	0.000247361	0.000670511	0.00152278	0.000617284	0.00308416	0.00292359	0.00171083	0.000921219	0.00940958	0.0110267	0.00110409	0.00035461	0.000432339	0.000145688	0.000298143	0	0	0	0.0037518
D_0__Eukaryota;D_1__Opisthokonta;D_2__Nucletmycea;D_3__Fungi;D_4__Dikarya;D_5__Basidiomycota;D_6__Diaphorina citri (Asian citrus psyllid)	0	0	0	0	2.04641e-05	0	0	0	0	0	0	0	0	0	0	0	0	0	0	0	2.25805e-05	0	0	0	0	0	0	0	0	0	0	0	0	0	0	0	0	0	0	0	0	0	0	0	0	0	0	0	0
D_0__Eukaryota;D_1__Opisthokonta;D_2__Nucletmycea;D_3__Fungi;D_4__Dikarya;D_5__Basidiomycota;D_6__Incertae Sedis	0	0	0	0	0	0	0	0	0	0	0	0	0	0	0	0	0	0	0	0	0	0	0	0	0	0	0	0	0	0	0	0	0	0	0	0	0	0	0	0	0	0	0	0	0	0	0	0	0
D_0__Eukaryota;D_1__Opisthokonta;D_2__Nucletmycea;D_3__Fungi;D_4__Dikarya;D_5__Basidiomycota;D_6__Pucciniomycotina	7.67754e-05	0	0.0006348	5.26427e-05	0.000306962	0.000107945	8.28363e-05	0.000215843	0.000189997	0	0.000103536	0.000310994	0.000115674	7.25847e-05	9.23958e-05	0.000815803	0.000982432	0.000774194	0.00130447	0.000954985	0.000270966	0.000251945	0.00323176	0.00369529	7.2812e-05	0	0	0	4.74552e-05	0	8.24538e-05	0	0.000132415	0	0	8.85936e-05	0	0	6.62647e-05	0.000490076	0.000100371	0	0	0	0	0	0	0.0013009	0.000865801
D_0__Eukaryota;D_1__Opisthokonta;D_2__Nucletmycea;D_3__Fungi;D_4__Dikarya;D_5__Basidiomycota;D_6__Ustilaginomycotina	0	0	0.00012696	0	0.000102321	0.000107945	0.000248509	0.000215843	0.000474992	0.000731147	0.000931822	0.00103665	0.000393291	0.000181462	0.00194031	0.00361284	5.77901e-05	0	0	0	0	3.14931e-05	0	0	0.000873744	0.000520021	0.00100508	0.000691045	0.000616918	0.000464037	0.00189644	0.00355371	0.000794492	0.000617284	0.000365917	0.000442968	0.00049424	0.0010577	0.00516864	0.00667728	0	0	0	0	2.98143e-05	0	0	0	0.001443
D_0__Eukaryota;D_1__Opisthokonta;D_2__Nucletmycea;D_3__Fungi;D_4__Entomophthoromycota;D_5__Entomophthoromycotina;D_6__Incertae Sedis	0	0	0	0	0	0	0	0	0	0	0	0	0	0	0	0	0	0	0	0	0	0	0	0	7.2812e-05	0	0	0	0	0	0	0	0	0	0	0	0	0	0	0	0.000100371	0	0	0	0	0	0	0	0
D_0__Eukaryota;D_1__Opisthokonta;D_2__Nucletmycea;D_3__Fungi;D_4__Glomeromycota;D_5__Incertae Sedis;D_6__Glomeromycetes	0	0	0	0	0	0	0	0	0	0	0	0	0	0	0	0	0	0	0	0	0	0	0	0	0	0	0	0	0	0	0	0.000134102	0	0	0	0	0	0	0	0	0	0	0	0	0	0	0	0	0
D_0__Eukaryota;D_1__Opisthokonta;D_2__Nucletmycea;D_3__Fungi;D_4__Incertae Sedis;D_5__Kickxellomycotina;D_6__Incertae Sedis	0	0	0	0	0	0	0	0	0	0	0	0	0	0	0	0	0	0	0	0	0	0	0	0	0	0	0	0.000115174	0	0	0	0	0	0	0	0	0	0	0	0	0	0	0	9.71251e-05	0	0	0	0	0
D_0__Eukaryota;D_1__Opisthokonta;D_2__Nucletmycea;D_3__Fungi;D_4__Incertae Sedis;D_5__Mucoromycotina;D_6__Incertae Sedis	0.00230326	0.00186698	0.00279312	0.00589598	0	0	0	0	0	0.000208899	0	5.18323e-05	0	0	0	0	0.00017337	0	0	0.000173634	0	0	0	0	0.00072812	0.00156006	0.00201017	0.00293694	0	0	0	0	0	0	5.22739e-05	0	0	0	0	0	0	0	0	0	0	0	0	0	0.0020202
D_0__Eukaryota;D_1__Opisthokonta;D_2__Nucletmycea;D_3__Fungi;D_4__Incertae Sedis;D_5__Zoopagomycotina;D_6__Incertae Sedis	0	0	0	0	0	0	0	0	0	0	0	0	0	0	0	0	0	0	0	8.68169e-05	0	0	0	0	0	0	0	0	0	0	0	0	0	0	0	0	0	0	0	0	0	0	0	0	0	0	0	0	0
D_0__Eukaryota;D_1__Opisthokonta;D_2__Nucletmycea;D_3__Fungi;D_4__LKM15;D_5__uncultured fungus;D_6__	0	0	0	0	0	0	0	0	0	0	0	0	0	0	0	0	0	0	0	0	0	0	0	0	0	0	0	0	0	0	0	0	0	0	0	0	0	0	0	0	0	0	0	0	0	0	0	0	0
D_0__Eukaryota;D_1__Opisthokonta;D_2__Nucletmycea;D_3__Fungi;D_4__Microsporidia;D_5__Anurida maritima;D_6__	0	0	0	0	0	0	0	0.000143895	0	0	0	0	0	0	0	0	0	0	0	0	0	0	0	0	0	0	0	0	0	0	0	0	0	0	0	0	0	0	0	0	0	0	0	0	0	0	0	0	0
D_0__Eukaryota;D_1__Opisthokonta;D_2__Nucletmycea;D_3__Fungi;D_4__Neocallimastigomycota;D_5__Incertae Sedis;D_6__Neocallimastigomycetes	0	0	0	0	0	0	0	0.000503633	0	0	0	0	0	0	0	0.000524445	0	0	0	0	0	0	0	0.000712346	0	0	0	0	0	0	0	0.000469358	0	0	0	0	0.000114055	0	0	0	0	0	0	0	0	0	0	0.0050905	0.0652237
D_0__Eukaryota;D_1__Opisthokonta;D_2__Nucletmycea;D_3__Fungi;D_4__Zygomycota;D_5__Kickxellomycotina;D_6__Incertae Sedis	0	0	0	0	0	0	0	0.000143895	0	0	0	0	0	0	0	0	0	0	0	0	0	0	0	0	0	0	0	0	0	0	0	0	0	0	0	0	0	0	0	0	0	0	0	0	0	0	0	0.00180995	0
D_0__Eukaryota;D_1__Opisthokonta;D_2__Nucletmycea;D_3__Fungi;D_4__Zygomycota;D_5__Mucoromycotina;D_6__Incertae Sedis	0	0	0	0	0.00683502	0.00338227	0.00497018	0.0108641	0	0	0	0	2.31348e-05	0	0	0.000407902	0	0	0	0	0.000135483	9.44793e-05	0.000769468	0.000756867	0	0	0	0	0.00194566	0.00169042	0.00709103	0.00717447	0	0	0	0	0.000171083	0	0	0.000367557	0	0	0	0	0	0	0	0.000113122	0
D_0__Eukaryota;D_1__Opisthokonta;D_2__Nucletmycea;D_3__Fungi;D_4__uncultured soil fungus;D_5__;D_6__	0	0	0	0	6.13924e-05	0	0	0	0	0	0	0	0	0	0	0	0	0	0	0	0	0	0	0	0	0	0	0	0	0	0	0	0	0	0	0	0	0	0	0	0	0	0	0	0	0	0	0	0
D_0__Eukaryota;D_1__Picozoa;D_2__Picomonadea;D_3__Picomonadida;D_4__Picomonadidae;D_5__Picomonas;D_6__uncultured eukaryote	0	0	0	0	0	0	0	0	0	0	0	0	0	0	0	0	0	0	0	0	0	0	0	0	0	0	0	0	0	0	0	0	0	0	0	0	0	0	0	0	0	0	0	0	0	0	0	0	0
D_0__Eukaryota;D_1__SAR;D_2__Alveolata;D_3__Apicomplexa;D_4__Aconoidasida;D_5__Haemosporoidia;D_6__Plasmodium	0	0	0	0	0	0	0	0	0	0	0	0	0	0	0	0	0	0	0	0	0	0	0	0	0	0	0	0	0	0	0	0	0	0	0	0	0	0	0	0	0	0	0	0	0	0	0	0	0
D_0__Eukaryota;D_1__SAR;D_2__Alveolata;D_3__Apicomplexa;D_4__Conoidasida;D_5__Coccidia;D_6__Eimeriorina	0	0.000233372	0	0	0.000143249	0	0.000165673	0.000431686	0	0	0	0	9.2539e-05	0	0.000369583	0.000116543	0.0679612	0.0517419	0.10402	0.070886	0.0720544	0.0913614	0.220606	0.297983	0	0	0.000177368	5.75871e-05	0.000569463	6.6291e-05	0.00437005	0.00060346	0	0	0.000104548	8.85936e-05	0	0.000170596	0.00178915	0.000490076	0	0	0	0	0	0	0	0	0.0138528
D_0__Eukaryota;D_1__SAR;D_2__Alveolata;D_3__Apicomplexa;D_4__Conoidasida;D_5__Cryptosporida;D_6__Cryptosporidium	0	0	0	0.000210571	0	0	0	0	0	0	0	5.18323e-05	0	0	0	0	0	0.000258065	0.000676394	0.000303859	0	0	0	0	0	0	0.000295613	0	0	0	0	0	0	0	0.000209096	0	0	0	0	0	0	0	0	0	0	0	0	0	0
D_0__Eukaryota;D_1__SAR;D_2__Alveolata;D_3__Apicomplexa;D_4__Conoidasida;D_5__Gregarinasina;D_6__Archigregarinorida	0	0.000233372	6.348e-05	0	0	0	0	0	0	0	0	0	0	0	0	0	0	0	0	0	0	0	0	0	0	0	0	0	0	0	0	0	0	0	0	0	0	0	0	0	0	0	0	0	0	0	0	0	0
D_0__Eukaryota;D_1__SAR;D_2__Alveolata;D_3__Apicomplexa;D_4__Conoidasida;D_5__Gregarinasina;D_6__Eugregarinorida	0.000307102	0	0.00120612	0.000579069	0.000777637	0	8.28363e-05	0.00122311	0	0	0	0	0	0	0	0	0	0	0	0	0	0	0	4.45216e-05	0.0146352	0.0101404	0.0423318	0.0249352	0.0195753	0.000232019	0.00362797	0.0707389	0.000198623	0.000462963	0.00188186	0.000487265	9.50462e-05	0	0	0.00202156	0	0	0	0	0	0	0	0	0.0011544
D_0__Eukaryota;D_1__SAR;D_2__Alveolata;D_3__Ciliophora;D_4__Intramacronucleata;D_5__Castanea mollissima (Chinese chestnut);D_6__	0	0	0	0	0	0	0	0	0	0	0	0	0	0	0	0	0	0	0	0	0	0	0	0	0	0	0	0	0	0	0	0	0	0	0	0	0	0	0	0	0	0	0	0	0	0	0	0	0
D_0__Eukaryota;D_1__SAR;D_2__Alveolata;D_3__Ciliophora;D_4__Intramacronucleata;D_5__Conthreep;D_6__Oligohymenophorea	0	0	0.0003174	0	0	0	0.000165673	0	0	0	0	0	0	0	0	0	0	0	0.000193255	0	0	0	0	0	0	0	0	0	0	0	0	0	0	0.000462963	0.00412964	0	0	0	0.000265059	0	0	0	0	0	0	0	0	0	0
D_0__Eukaryota;D_1__SAR;D_2__Alveolata;D_3__Ciliophora;D_4__Intramacronucleata;D_5__Conthreep;D_6__Phyllopharyngea	0	0	0	0	0	0	0	0	0	0	0	0	0	0	0	0	0	0	0	0	0	0	0	0	0	0	0	0	0	0	0	0	0	0	0	0	0	0	0	0	0	0.00106383	0.000720565	0	0	0	0	0	0
D_0__Eukaryota;D_1__SAR;D_2__Alveolata;D_3__Ciliophora;D_4__Intramacronucleata;D_5__Daphnia magna;D_6__	0	0	0	0	0	0	0	0	0	0	0	0	0	0	0	0	0	0	0	0	0	0	0	0	0	0	0	0	0	0	0	0	0	0	0	0	0	0	0	0	0	0	0	0	0	0	0	0	0
D_0__Eukaryota;D_1__SAR;D_2__Alveolata;D_3__Ciliophora;D_4__Intramacronucleata;D_5__Litostomatea;D_6__Haptoria	0	0	0	0	0	0	0	0	0	0	0	0.000155497	0	0	0.000277187	0.000233087	0	0	0	0	0	0	0	0	0	0	0	0	0	0	0	0	0	0	0	0	0	0	0	0	0	0	0	0	0	0	0	0	0
D_0__Eukaryota;D_1__SAR;D_2__Alveolata;D_3__Ciliophora;D_4__Intramacronucleata;D_5__Litostomatea;D_6__Trichostomatia	0	0	0	0	0	0	0	0	0	0	0	0	0	0	0	0	0	0	0	0	0	0	0	0	0	0	0	0	0	0	0	0	0	0	0	0	0	0	0	0	0	0	0	0	0	0	0	0	0
D_0__Eukaryota;D_1__SAR;D_2__Alveolata;D_3__Ciliophora;D_4__Intramacronucleata;D_5__Litostomatea;D_6__uncultured ciliate	0	0	0	0	0	0	0	0	0	0	0	0	0	0	0	0	0	0.000258065	0	0	0	0	0	0	0	0	0	0	0	0	0	0	0	0	0	0	0	0	0	0	0	0	0	0	0	0	0	0	0
D_0__Eukaryota;D_1__SAR;D_2__Alveolata;D_3__Ciliophora;D_4__Intramacronucleata;D_5__Pseudoperonospora cubensis;D_6__	0	0	0	0	4.09283e-05	0.000107945	0	7.19476e-05	0	0	0	0	0	0	0	0	0	0	0	0	0	0	0	0	0	0	0	0	0	0	0	6.70511e-05	0	0	0	0	0	0	0	0	0	0	0	0	0	0.000347169	0	0	0
D_0__Eukaryota;D_1__SAR;D_2__Alveolata;D_3__Ciliophora;D_4__Intramacronucleata;D_5__Saccharina japonica;D_6__	0	0	0	0	0	0	0	0.000215843	0	0	0	0	0	0	0	0	0	0	0	0	0	0	0	0	0	0	0	0	0	0	0	0	0	0	0	0	0	0	0	0	0	0	0	0	0	0	0	0	0
D_0__Eukaryota;D_1__SAR;D_2__Alveolata;D_3__Ciliophora;D_4__Intramacronucleata;D_5__Sclerotinia homoeocarpa;D_6__	0	0	0	0	0	0	0	0	0	0	0	0	0	0	0	0	0	0	0	0	0	0	0	0.000222608	0	0	0	0	0	0	0	0.000335255	0	0	0	0	0	0	0	0	0	0	0	0	0	0	0	0	0
D_0__Eukaryota;D_1__SAR;D_2__Alveolata;D_3__Ciliophora;D_4__Intramacronucleata;D_5__Spirotrichea;D_6__Hypotrichia	0	0	0	0	6.13924e-05	0	0	0	0	0	0	0	0	0	0	0	0	0	0	0	9.0322e-05	0	0	0	0	0	0	0	7.11828e-05	0	0	0	0	0	0	0	0	0	0	0	0	0	0	0	0	0	0	0	0
D_0__Eukaryota;D_1__SAR;D_2__Alveolata;D_3__Ciliophora;D_4__Intramacronucleata;D_5__Spirotrichea;D_6__Licnophoria	0	0	0	0	0	0	0	0	0	0	0	0	0	0	0	0	0	0	0	0	0	0	0	0	0	0	0	0	0	0	0	0	0	0	0	0	0	0	0	0	0	0	0	0	0	0	0	0	0.0017316
D_0__Eukaryota;D_1__SAR;D_2__Alveolata;D_3__Ciliophora;D_4__Intramacronucleata;D_5__uncultured ciliate;D_6__	0	0	0	0	0	0	0	0	0	0	0	0	0	0	0	0	0	0	0	0	0	0	0	0	0	0	0	0	0	0	0.000329815	0	0	0	0	0	0	0	0	0	0	0	0	0	0	0	0	0	0
D_0__Eukaryota;D_1__SAR;D_2__Alveolata;D_3__Colpodella edax;D_4__;D_5__;D_6__	0	0	0	0	0	0	0	0	0	0	0	0	0	0	0	0	0	0	0	0	0	3.14931e-05	0.000153894	0	0	0	0	0	0	0	0	0	0	0	0	0	0	0	0	0	0	0	0	0	0	0	0	0	0
D_0__Eukaryota;D_1__SAR;D_2__Alveolata;D_3__Cryptosporidium baileyi;D_4__;D_5__;D_6__	0	0	0	0	0	0	0	0	0	0	0	0	0	0	0	0	0	0	0	0	0	0	0	0	0	0	0	0	0	0	0	0	0	0	0	0	0	0	0.000397588	0	0	0	0	0	0	0	0	0	0
D_0__Eukaryota;D_1__SAR;D_2__Alveolata;D_3__Cryptosporidium meleagridis;D_4__;D_5__;D_6__	0	0	0	0	0	0	0	0	0	0	0	0	0	0	0	0	0	0	0	0	4.5161e-05	0	0.00023084	0.000133565	0	0	0	0	4.74552e-05	0	0.000247361	0	0	0	0	0	0	0	0	0.000245038	0	0	0	0	0	0	0	0	0
D_0__Eukaryota;D_1__SAR;D_2__Alveolata;D_3__Cryptosporidium muris RN66;D_4__;D_5__;D_6__	0	0	0	0	0	0	0	0	0	0	0	0	0	0	0	0	0	0	0	0	0	0	0	0	0	0	0	0	0	0	0	0	0	0	0	0	0	0	0	0	0	0	0	0	0	0	0	0	0
D_0__Eukaryota;D_1__SAR;D_2__Alveolata;D_3__Dinoflagellata;D_4__Dinophyceae;D_5__Gymnodiniphycidae;D_6__Gymnodinium clade	0	0	0	0	0	0.000143926	0.000248509	0	0	0	0	0	0	0	0	0	0	0	0	0	0	0	0.00023084	0	0	0	0	0	0	0.00855154	0.0188819	0	0	0	0	0	0	0	0.000198794	0	0	0	0	0	0	0	0	0	0
D_0__Eukaryota;D_1__SAR;D_2__Alveolata;D_3__Dinoflagellata;D_4__Dinophyceae;D_5__Gymnodiniphycidae;D_6__Suessiaceae	0	0	0	0	0	0	0	0	0	0	0	0	0	3.62924e-05	0	0	0	0	0	0	0	0	0.000153894	8.90432e-05	0	0	0	0	0	0	8.24538e-05	6.70511e-05	0	0	0	0	0	0	0	0	0	0	0	0	0	0	0.000326229	0	0
D_0__Eukaryota;D_1__SAR;D_2__Alveolata;D_3__Dinoflagellata;D_4__Dinophyceae;D_5__Gymnodiniphycidae;D_6__Tovelliaceae	0	0	0	0	0	0	0	0	0	0	0	0	0	0	0	0	0	0	0	0	0	0	0	0	0	0	0	0	0	0	0	0	0	0	0	0	0	0	0	0	0	0	0	0	0	0	0	0	0
D_0__Eukaryota;D_1__SAR;D_2__Alveolata;D_3__Dinoflagellata;D_4__Dinophyceae;D_5__Peridiniphycidae;D_6__Gonyaulacales	0	0	0	0	4.09283e-05	0	0	0	0	0	0	0	0	0	0	0	0	0	0	0	2.25805e-05	3.14931e-05	0.000307787	0	0	0	0	0	0	0	0	0	0	0	0	0	0	0	0	0	0	0	0	0	0	0	0	0	0
D_0__Eukaryota;D_1__SAR;D_2__Alveolata;D_3__Dinoflagellata;D_4__Dinophyceae;D_5__Peridiniphycidae;D_6__Thoracosphaeraceae	0	0	0	0	0	0	0	0	0	0	0	0	0	0	0	0	0	0	0	0	0	0	0	0	0	0	0	0	0	0	0	0	0	0	0	0	0	0	0	0	0	0	0	0	0	0	0	0	0
D_0__Eukaryota;D_1__SAR;D_2__Alveolata;D_3__Dinoflagellata;D_4__Dinophyceae;D_5__Prorocentrales;D_6__Prorocentrum	0	0	0	0	0	0	0	0	0	0	0	0	0	0	0	0	0	0	0	0	0	0	0	0	0	0	0	0	0	0	0	0	0	0	0	0	0	0	0	0	0	0	0	0	0	0	0	0	0
D_0__Eukaryota;D_1__SAR;D_2__Alveolata;D_3__Incertae Sedis;D_4__Colponema;D_5__Acavomonas peruviana;D_6__	0	0	0	0	0	0	0	0	0	0	0	0	0	0	0	5.82717e-05	0	0	0	0	0	0	0	0.000489738	0	0	0	0	0	0	0	0	0	0	0	0	0	0	0	0	0	0	0	0	0	0	0	0	0
D_0__Eukaryota;D_1__SAR;D_2__Alveolata;D_3__Incertae Sedis;D_4__Colponema;D_5__Colponema edaphicum;D_6__	0	0	0	0	0	0	0	0	0	0	0	0	0	0	0	0	0	0	0	0	0	0	0	0	0	0	0	0	0	0	0	0	0	0	0	0	0	0	0	0	0	0	0	0	0	0	0	0	0
D_0__Eukaryota;D_1__SAR;D_2__Alveolata;D_3__Protalveolata;D_4__Chromerida;D_5__Chromera;D_6__Chromerida sp. RM11	0	0	0	0	0	0	0	0	0	0	0	0	0	0	0	0	0	0	0	0	0	0	0	0	0	0	0	0	0	0	0	0	0	0	0	0	0	0	0	0	0	0	0	0	0	0	0	0	0
D_0__Eukaryota;D_1__SAR;D_2__Alveolata;D_3__Protalveolata;D_4__Colpodellida;D_5__Colpodella;Ambiguous_taxa	0	0	0	0.000105285	0	0	0	0	0	0	0	0	0	0	0	0	0	0	0	0	0	0	0	0	0	0	0	0	0	0	0	0	0	0	0	0	0	0	0	0	0	0	0	0	0	0	0	0	0
D_0__Eukaryota;D_1__SAR;D_2__Alveolata;D_3__Protalveolata;D_4__Syndiniales;D_5__Syndiniales Group I;D_6__Euduboscquella sp. ex Favella arcuata	0	0	0	0	0	0	0	0	0	0	0	0	0	0	0	0	0	0	0	0	0	0	0	0	0	0	0	0	0	0	0	0	0	0	0	0	0	0	0	0	0	0	0	0	0	0	0	0	0
D_0__Eukaryota;D_1__SAR;D_2__Alveolata;D_3__Protalveolata;D_4__Syndiniales;D_5__Syndiniales Group I;D_6__uncultured eukaryote	0	0	0	0	0	0	0	0	0	0	0	0	0	0	0	0	0	0	0	0	0	0	0	0	0	0	0	0	0	0	0	0	0	0	0	0	0	0	0	0	0	0	0	0	0	0	0	0	0
D_0__Eukaryota;D_1__SAR;D_2__Alveolata;D_3__Protalveolata;D_4__Syndiniales;D_5__Syndiniales Group I;D_6__uncultured marine picoeukaryote	0	0	0	0	0	0	0	0	0	0	0	0	0	0	0	0	0	0	0	0	0	0	0	0	0	0	0	0	0	0	0	0	0	0	0	0	0	0	0	0	0	0	0	0	0	0	0	0	0.000865801
D_0__Eukaryota;D_1__SAR;D_2__Alveolata;D_3__Voromonas pontica;D_4__;D_5__;D_6__	0	0	0	0	0	0	0	0	0	0	0	0	0	0	0	0	0	0	0	0	0	0	0.000153894	0	0	0	0	0	0	0	0	0	0	0	0	0	0	0	0	0	0	0	0	0	0	0	0	0	0
D_0__Eukaryota;D_1__SAR;D_2__Rhizaria;D_3__Cercozoa;D_4__Ascetosporea;D_5__Haplosporida;D_6__Haplosporidium	0	0	0	0	0	0	0	0	0	0	0	0	0	0	0	0	0	0	0	0	0	0	0	0	0	0	0	0	0	0	0	0	0	0	0	0	0	0	0	0	0	0	0	0	0	0	0	0	0
D_0__Eukaryota;D_1__SAR;D_2__Rhizaria;D_3__Cercozoa;D_4__Cercomonadida sp. C15_1A03;D_5__;D_6__	0	0	0	0	0	0	0	0.000215843	0	0	0	0	0	0	0	0	0	0	0	0	0	0	0	0	0	0	0	0	0	0	0	0	0	0	0	0	0	0	0	0	0	0	0	0	0	0	0	0	0
D_0__Eukaryota;D_1__SAR;D_2__Rhizaria;D_3__Cercozoa;D_4__Cercomonadidae;D_5__Cercomonas;Ambiguous_taxa	0	0	0	0	0	0	0	0	0	0	0	0	0	0	0	0	0	0	0	0	0	0	0	0	0	0	0	0	0	0	0	0	0	0	0	0	0	0	0	0	0	0	0	0	0	0	0	0	0
D_0__Eukaryota;D_1__SAR;D_2__Rhizaria;D_3__Cercozoa;D_4__Cercomonadidae;D_5__Cercomonas;D_6__Cercomonas sp. ATCC 50367	7.67754e-05	0	0	0	0	0	0	0	0	0	0	0	0	0	0	0	0	0	0	0	0	0	0	0	0	0	0	0	0	0	0	0	6.62076e-05	0	0	0	0	0	0	0	0	0	0	0	0	0	0	0	0
D_0__Eukaryota;D_1__SAR;D_2__Rhizaria;D_3__Cercozoa;D_4__Cercomonadidae;D_5__Cercomonas;D_6__Panagrolaimus sp. JU1365	0	0	0	0	0	0	0	0	0	0	0	0	0	0	0	0	0	0	0	0	0	0	0	0	0	0	0	0	0	0	0	0	0	0	0	0	0	0	0	0	0	0	0	0	0	0	0	0	0
D_0__Eukaryota;D_1__SAR;D_2__Rhizaria;D_3__Cercozoa;D_4__Cercomonadidae;D_5__Cercomonas;D_6__Paracercomonas marina	0	0	0	0	0	0	0	0	0	0	0	0	0	0	0	0	0	0	0	0	0	0	0	0	0	0	0	0	0	0	0	0	0	0	0	0	0	0	0	0	0	0	0	0	0	0	0	0	0
D_0__Eukaryota;D_1__SAR;D_2__Rhizaria;D_3__Cercozoa;D_4__Cercomonas sp. HFCC556;D_5__;D_6__	0	0	0	0	0	0	0	0	0	0	0	0	0	0	0	0	0	0	0	0	4.5161e-05	0	0	0	0	0	0	0	0	0	0	0	0	0	0	0	3.80185e-05	0	0	0	0	0	0	0	0	0	0	0	0
D_0__Eukaryota;D_1__SAR;D_2__Rhizaria;D_3__Cercozoa;D_4__Chlorarachniophyta;D_5__Amorphochlora amoebiformis;D_6__	0	0	0	0	0	0	0	0	0	0	0	0	0	0	0	0	0	0	0	0	0	0	0	0	0	0	0	0	0	0	0	0	0	0	0	0	0	0	0	0	0	0	0	0	0	0	0	0	0
D_0__Eukaryota;D_1__SAR;D_2__Rhizaria;D_3__Cercozoa;D_4__Glissomonadida;D_5__Bodomorpha;D_6__Bodomorpha minima	0	0	0	0	0	0	0	0	0	0	0	0	0	0	0	0	0	0	0	0	0	0	0	0	0	0	0	0	0	0	0	0	0	0	0	0	0	0	0	0	0	0	0	0	0	0	0	0	0
D_0__Eukaryota;D_1__SAR;D_2__Rhizaria;D_3__Cercozoa;D_4__Glissomonadida;D_5__Bodomorpha;D_6__Bodomorpha sp. HFCC57	0	0	0	0	4.09283e-05	0	0	0	0	0	0	0	0	0	0	0	0	0	0	0	0	0	0	0	0	0	0	0	0	0	0	0	0	0	0	0	0	0	0	0	0	0	0	0	0	0	0	0	0
D_0__Eukaryota;D_1__SAR;D_2__Rhizaria;D_3__Cercozoa;D_4__Glissomonadida;D_5__Bodomorpha;D_6__uncultured eukaryote	0	0	0	0	0	0	0	0	0	0	0	0	0	0	0	0	0	0	0	0	0	0	0	0	0	0	0	0	0	0	0	0	0	0	0	0	0	0	0	0	0	0	0	0	0	0	0	0	0
D_0__Eukaryota;D_1__SAR;D_2__Rhizaria;D_3__Cercozoa;D_4__Glissomonadida;D_5__Heteromita;Ambiguous_taxa	0	0	0	0	0	0	0	0	0	0	0	0	0	0	0	0	0	0	0	0	0	0	0	0	0	0	0	0	0	0	0	0	0	0	0.000313643	0	0	0	0	0	0	0	0	0	0	0	0	0	0
D_0__Eukaryota;D_1__SAR;D_2__Rhizaria;D_3__Cercozoa;D_4__Glissomonadida;D_5__Heteromita;D_6__Heteromita globosa	0	0	0	0	8.18565e-05	3.59816e-05	0	0	0	0	0	0	0	0	0	0	0	0	0	0	0	0	0	0	0	0	0	0	0	0	0	0	0	0	0	0	0	0	0	0	0	0	0	0	0	0	0	0	0
D_0__Eukaryota;D_1__SAR;D_2__Rhizaria;D_3__Cercozoa;D_4__Glissomonadida;D_5__Heteromita;D_6__Plasmodiophora brassicae	0	0	0	0	0	3.59816e-05	0	0	0	0	0	0	0	0	0	0	0	0	0	0	0	0	0	0	0	0	0	0	0	0	8.24538e-05	0	0	0	0	0	0	0	0	0	0	0	0	0	0	0	0	0	0
D_0__Eukaryota;D_1__SAR;D_2__Rhizaria;D_3__Cercozoa;D_4__Glissomonadida;D_5__Heteromita;D_6__uncultured eukaryote	0	0	0	0.000157928	0	0	0	0	0	0	0	0	0	0	0	0	0	0	0	0	0	0	0	0	0	0	0	0	0	0	0	0	0	0	0	0	0	0	0	0	0	0	0	0	0	0	0	0	0
D_0__Eukaryota;D_1__SAR;D_2__Rhizaria;D_3__Cercozoa;D_4__Gromia;D_5__uncultured eukaryote;D_6__	0	0	0	0	0	0	0	0	0	0	0	0	0	0	0	0	0	0	0	0	0	0	0	0	0.000145624	0	0	0	0	0	0	0	0	0	0	0	0	0	0	0	0	0	0	0	0	0	0	0	0
D_0__Eukaryota;D_1__SAR;D_2__Rhizaria;D_3__Cercozoa;D_4__Gymnophrys sp. ATCC 50923;D_5__;D_6__	0	0	0	0	4.09283e-05	0	0	0	0	0	0	0	0	0	0	0	0	0	0	0	0	0	0	0	0	0	0	0	4.74552e-05	0	0	0	0	0	0	0	0	0	0	0	0	0	0	0	0	0.00027002	0	0	0
D_0__Eukaryota;D_1__SAR;D_2__Rhizaria;D_3__Cercozoa;D_4__Imbricatea;D_5__Silicofilosea;D_6__Euglyphida	0	0	0	0	0	0	0	0	4.74992e-05	0	0	0	0	7.25847e-05	0	0.000174815	0	0	0.000144942	0	0	0	7.69468e-05	0	7.2812e-05	0	0	0	0	0	0	0	0	0	0	0	0	0	0	0	0	0	0	0	0.000238514	0	0	0	0
D_0__Eukaryota;D_1__SAR;D_2__Rhizaria;D_3__Cercozoa;D_4__Imbricatea;D_5__Silicofilosea;D_6__Thaumatomonadida	0	0	0	0	0	0	0	0	0	0	0	0	0	0	0	0	0	0	0	0	0	0	0	0	0	0	0	0	0	0	0	0	0	0	0	0	0	0	0	0	0	0	0	0	0	0	0	0	0
D_0__Eukaryota;D_1__SAR;D_2__Rhizaria;D_3__Cercozoa;D_4__Phytomyxea;D_5__Plasmodiophora;D_6__Bodomorpha sp. HFCC57	0	0	0	0	6.13924e-05	0	0	0	0	0	0	0	0	0	0	0	0	0	0	0	0	0	0	0	0	0	0	0	0	0	0	0	0	0	0	0	0	0	0	0	0	0	0	0	0	0	0	0	0
D_0__Eukaryota;D_1__SAR;D_2__Rhizaria;D_3__Cercozoa;D_4__Thecofilosea;D_5__Cryomonadida;D_6__Protaspidae	0	0	0	0	0	0	0	0	0	0	0	0	0	0	0	0	0	0	0	0	0	6.29862e-05	0	0	0	0	0	0	4.74552e-05	0	0	0	0	0	0	0	0	0	0	0	0	0	0	0	0	0	0	0	0
D_0__Eukaryota;D_1__SAR;D_2__Rhizaria;D_3__Cercozoa;D_4__Vampyrellidae;D_5__Kumanoa intorta;D_6__	0	0	0	0	0	0	0	0	0	0	0	0	0	0	0	0	0	0	0	0	0	0	0	0	0	0	0.000118245	0	0	0	0	0	0	0	0	0	0	0	0	0	0	0	0	0	0	0	0	0	0
D_0__Eukaryota;D_1__SAR;D_2__Rhizaria;D_3__Retaria;D_4__Polycystinea;D_5__Spumellaria;D_6__Cladococcus	0	0	0	0	0	0	0	0	0	0	0	0	0	0	0	0	0	0	0	0	0	0	0	0	0	0	0	0	0	0	0	0	0	0	0	0	0	0	0	0	0	0	0	0	0	0	0	0	0
D_0__Eukaryota;D_1__SAR;D_2__Rhizaria;D_3__Retaria;D_4__Polycystinea;D_5__Spumellaria;D_6__Spongopyle	0	0	0	0	0	0	0	0	0	0	0	0	0	0	0	0	0	0	0	0	0	0	0	0	0	0	0	0	0	0	0	0	0	0	0	0	0	0	0	0	0	0	0	0	0	0	0	0	0
D_0__Eukaryota;D_1__SAR;D_2__Rhizaria;D_3__Retaria;D_4__RAD B;Ambiguous_taxa;D_6__	0	0	0	0	0	0	0	0	0	0	0	0	0	0	0	0	0	0	0	0	0	0	0	0	0	0	0	0	0	0	0	0	0	0	0	0	0	0	0	0	0	0	0	0	0	0	0	0	0.253391
D_0__Eukaryota;D_1__SAR;D_2__Stramenopiles;D_3__Bicosoecida;D_4__Bicosoeca;Ambiguous_taxa;D_6__	0	0	0	0	0	0	0	0	0	0	0	0	0	0	0	0	0	0	0	0	0	0	0	0	0	0	0	0	0	0	0	0	0	0	0	0	0	0	0	0	0	0	0	0	0	0	0	0	0
D_0__Eukaryota;D_1__SAR;D_2__Stramenopiles;D_3__Bicosoecida;D_4__uncultured stramenopile;D_5__;D_6__	0	0	0	0	0	0	0	0	0	0	0	0	0	0	0	0	0	0	0	0	0	0	0	0	0	0	0	0	0	0	0	0	0	0	0	0	0	0	0	0	0	0	0	0	0	0	0	0	0
D_0__Eukaryota;D_1__SAR;D_2__Stramenopiles;D_3__Blastocystis;D_4__Blastocystis hominis;D_5__;D_6__	0	0	0	0	0	0	0	0	0	0	0	0	0	0	0	0	0	0	0	0	0	0	0	0	0	0	0	0	0	0	0	0	0	0	0	0	0	0	0	0	0	0	0	0	0	0	0	0	0
D_0__Eukaryota;D_1__SAR;D_2__Stramenopiles;D_3__Blastocystis;D_4__Blastocystis sp. subtype 6;D_5__;D_6__	0	0	0	0	0	0	0	0	0	0	0	0	0	0	0	0	0	0	0	0	0	0	0	0	0	0	0	0	0	0	0	0	0	0	0	0	0	0	0	0	0	0	0	0	0	0	0	0	0
D_0__Eukaryota;D_1__SAR;D_2__Stramenopiles;D_3__Blastocystis;D_4__Blastocystis sp. subtype 8;D_5__;D_6__	0	0	0	0	0	0	0	0	0	0	0	0	0	0	0	0	0	0	0	0	0	0	0	0	0	0	0	0	0	0	0	0	0	0	0	0	0	0	0	0	0	0	0	0	0	0	0	0	0
D_0__Eukaryota;D_1__SAR;D_2__Stramenopiles;D_3__Blastocystis;D_4__gut metagenome;D_5__;D_6__	0	0	0	0	4.09283e-05	0	0	0	0	0	0	0	0	0	0	0	0	0	0	0	0	0	0	0	0	0	0	0	0	0	0	0	0	0	0	0	0	0	0	0	0	0	0	0	0	0	0	0	0
D_0__Eukaryota;D_1__SAR;D_2__Stramenopiles;D_3__Chrysophyceae;D_4__Ochromonadales;D_5__Chrysolepidomonas;D_6__Spumella lacusvadosi	0	0	0	0	0	0	0	0	0	0	0	0	0	0	0	0	0	0	0	0	0	0	0	0	0	0	0	0	0	0	0	0	0	0	0	0	0	0	0	0	0	0	0	0	0	0	0	0	0
D_0__Eukaryota;D_1__SAR;D_2__Stramenopiles;D_3__Diatomea;D_4__Bacillariophytina;D_5__Mediophyceae;D_6__Thalassiosira	0	0	0	0	0	0	0	0	0	0	0	0	0	0	0	0	0	0	0	0	0	0	0	0	0	0	0	0	0	0	0	0	0	0	0	0	0	0	0	0	0	0	0	0	0	0	0	0	0
D_0__Eukaryota;D_1__SAR;D_2__Stramenopiles;D_3__Dictyochophyceae;D_4__Pedinellales;D_5__Apedinella;D_6__Apedinella radians	0	0	0	0	0	0	0	0	0	0	0	0	0	0	0	0	0	0	0	0	0	0	0	0	0	0	0	0	0	0	0	0	0	0	0	0	0	0	0	0	0	0	0	0	0	0	0	0	0
D_0__Eukaryota;D_1__SAR;D_2__Stramenopiles;D_3__Hyphochytriales;D_4__Hyphochytrium;D_5__Hyphochytrium catenoides;D_6__	0	0	0	0	0	0	0	0	0	0	0	0	0	0	0	0	0	0	0	0	0	0	0	0	0	0	0	0	0	0	0	0	0	0	0	0	0	0	0	0	0	0	0	0	0	0	0	0	0
D_0__Eukaryota;D_1__SAR;D_2__Stramenopiles;D_3__Incertae Sedis;D_4__Blastocystis;Ambiguous_taxa;D_6__	0	0	0	0	0	0	0	0	0	0	0	0	0	0	0	0	0	0	0	0	0	0	0	0	0	0	0	0	0	0	0	0	0	0	0	0	0	0	0	0	0	0	0	0	0	0	0	0	0.0588745
D_0__Eukaryota;D_1__SAR;D_2__Stramenopiles;D_3__Incertae Sedis;D_4__Blastocystis;D_5__Blastocystis sp. GERA3a;D_6__	0	0	0	0	0	0	0	0	0	0	0	0	0	0	0	0	0	0	0	0	0	0	0	0	0	0	0	0	0	0	0	0	0	0	0	0	0	0	0	0	0	0	0	0	0	0	0	0	0
D_0__Eukaryota;D_1__SAR;D_2__Stramenopiles;D_3__Incertae Sedis;D_4__Blastocystis;D_5__Blastocystis sp. subtype 10 CA6;D_6__	0	0	0	0	0	0	0	0	0	0	0	0	0	0	0	0	0	0	0	0	0	0	0	0	0	0	0	0	0	0	0	0	0	0	0	0	0	0	0	0	0	0	0	0	0	0	0	0	0.00750361
D_0__Eukaryota;D_1__SAR;D_2__Stramenopiles;D_3__Labyrinthulomycetes;D_4__Thraustochytriaceae;D_5__Thraustochytrium;Ambiguous_taxa	0	0	0	0	0	0	0	0	0	0	0	0	0	0	0	0	0	0	0	0	0	0	0	0	0	0	0	0	0	0	0	0	0	0	0	0	0	0	0	0	0	0	0	0	0	0	0	0	0
D_0__Eukaryota;D_1__SAR;D_2__Stramenopiles;D_3__Ochrophyta;D_4__Diatomea;D_5__Bacillariophytina;D_6__Mediophyceae	0	0	0	0	0	0	0	0	0	0	0	0	0	0	0	0	0	0	0	0	0	0	0	0	0	0	0	0	0	0	0	0	0	0	0	0	0	0	0	0	0	0	0	0	0	0	0	0	0.000865801
D_0__Eukaryota;D_1__SAR;D_2__Stramenopiles;D_3__Ochrophyta;D_4__Phaeophyceae;D_5__Ectocarpales;D_6__uncultured eukaryote	0	0	0	0	0	0	0	0	0	0	0	0	0	0	0	0	0	0	0	0	0	0	0	0	0	0	0	0	0	0	0	0	0	0	0	0	0	0	0	0	0	0	0	0	0	0	0	0	0
D_0__Eukaryota;D_1__SAR;D_2__Stramenopiles;D_3__Ochrophyta;D_4__Xanthophyceae;Ambiguous_taxa;Ambiguous_taxa	0	0	0	0	0	0	0	0	0	0	0	0	0	0	0	0	0	0	0	0	0	0	0	0	0	0	0	0	0	0	0	0	0	0	0	0	0	0	0	0	0	0	0	0	0	0	0	0	0.000865801
D_0__Eukaryota;D_1__SAR;D_2__Stramenopiles;D_3__Peronosporomycetes;D_4__Phytophthora;D_5__Salisapilia sapeloensis;D_6__	0	0	0	0	2.04641e-05	0	0	0	0	0	0	0	0	0	0	0	0	0	0	0	0	0	0	0	0	0	0	0	0.000783011	0	0	0	0	0	0	0	0	0	0	0	0	0	0	0	0	0	0	0	0
D_0__Eukaryota;D_1__SAR;D_2__Stramenopiles;D_3__Peronosporomycetes;D_4__Plasmopara australis;D_5__;D_6__	0	0	0	0	0	0	0	0	0	0	0	0	0	0	0	0	0	0	0	0	0	0	0	0	0	0	0	0	4.74552e-05	0	0	0	0	0	0	0	0	0	0	0	0	0	0	0	0	0	0	0	0
D_0__Eukaryota;D_1__SAR;D_2__Stramenopiles;D_3__Peronosporomycetes;D_4__Pythium;D_5__Pythium ultimum var. sporangiiferum BR650;D_6__	0	0	0	0	0	0	0	0	0	0	0	0	0	0	0	0	0	0	0	0	0	0	0	0	0	0	0	0	0	0	0	0	0	0	0	0	0	0	0	0	0	0	0	0	0	0	0	0	0
D_0__Eukaryota;D_1__SAR;D_2__Stramenopiles;D_3__Synurales;D_4__Mallomonas;D_5__Chromulinospumella sphaerica;D_6__	0	0	0	0	0	0	0	0	0	0	0	0	0	0	0	0	0	0	0	0	0	0	0	0	0	0	0	0	0	0	0	0	0	0	0	0	0	0	0	0	0	0	0	0	0	0	0	0	0
D_0__Eukaryota;D_1__SAR;D_2__wastewater metagenome;D_3__;D_4__;D_5__;D_6__	0	0	0	0	4.09283e-05	0	0	0	0	0	0	0	0	0	0	0	0	0	0	0	0	0	0	0	0	0	0	0	0.000142366	0	0	0	0	0	0	0	1.90092e-05	0	0	0	0	0	0	0	0	0	0	0	0
Unassigned	0.0121305	0.00606768	0.0231067	0.00279006	8.18565e-05	0	8.28363e-05	0.00028779	0.00446492	0.00156674	0.00408966	0.000725652	4.62695e-05	0	0	5.82717e-05	0.00664586	0.004	0.00821335	0.00164952	2.25805e-05	0	0	0.000623303	0.0202417	0.0109204	0.0134208	0.008926	4.74552e-05	0	8.24538e-05	0.000201153	0.00979873	0.00833333	0.011448	0.00655592	5.70277e-05	0	0	0.000183778	0.0349292	0.0336879	0.0238507	0.0189394	0.00143108	0	0.00826446	0.0205317	0.316306
[truncated: 7 more columns]

## Sheet: Table S8
Table S8. Taxonomic classification of eukaryotic reads of all faecal samples and primer sets at the SILVA Level 10
	WR4								WR5								WR6								WR7								WR8								ZR4								MB1
#OTU ID	EMP(1391F/EukbR)	563F/1132R	616*F/1132R	1183F/1631R	DM568F/RM2R	RM2F/RM3R	GA12F/RM4R	GA20F/RM9R	EMP(1391F/EukbR)	563F/1132R	616*F/1132R	1183F/1631R	DM568F/RM2R	RM2F/RM3R	GA12F/RM4R	GA20F/RM9R	EMP(1391F/EukbR)	563F/1132R	616*F/1132R	1183F/1631R	DM568F/RM2R	RM2F/RM3R	GA12F/RM4R	GA20F/RM9R	EMP(1391F/EukbR)	563F/1132R	616*F/1132R	1183F/1631R	DM568F/RM2R	RM2F/RM3R	GA12F/RM4R	GA20F/RM9R	EMP(1391F/EukbR)	563F/1132R	616*F/1132R	1183F/1631R	DM568F/RM2R	RM2F/RM3R	GA12F/RM4R	GA20F/RM9R	EMP(1391F/EukbR)	563F/1132R	616*F/1132R	1183F/1631R	DM568F/RM2R	RM2F/RM3R	GA12F/RM4R	GA20F/RM9R	EMP(1391F/EukbR)
D_0__Eukaryota;D_1__Amoebozoa;D_2__Archamoebae;D_3__Entamoebida;D_4__Entamoeba;D_5__Entamoeba dispar SAW760;D_6__;D_7__;D_8__;D_9__	0	0	0	0	0	0	0	0	0	0	0	0	0	0	0	0	0	0	0	0	0	0	0	0	0	0	0	0	0	0	0	0	0	0	0	0	1.90092e-05	0	0	0	0	0	0	0	2.98143e-05	0	0	0	0
D_0__Eukaryota;D_1__Amoebozoa;D_2__Archamoebae;D_3__Entamoebida;D_4__Entamoeba;D_5__Entamoeba equi;D_6__;D_7__;D_8__;D_9__	0	0	0	0	0	0	0	0	0	0	0	0	0	0	0	0	0	0	0	0	0	0	0	0	0	0	0	0	0	0	0	0	0	0	0	0	0	0	0	0	0.00361337	0.00177305	0	0	0	0	0	0	0
D_0__Eukaryota;D_1__Amoebozoa;D_2__Archamoebae;D_3__Entamoebida;D_4__Entamoeba;D_5__Entamoeba gingivalis;D_6__;D_7__;D_8__;D_9__	0	0	0	0	0	0	0	0	0	0	0	0	0	0	0	0	0	0	0	0	0	0	0	0	0	0	0	0	0	0	0	0	0	0	0	0	0	0	0	0	0	0	0	0.00456488	0	0	0	0	0.000577201
D_0__Eukaryota;D_1__Amoebozoa;D_2__Archamoebae;D_3__Entamoebida;D_4__Entamoeba;D_5__Entamoeba insolita;D_6__;D_7__;D_8__;D_9__	0	0	0	0	0	0	0	0	0	0	0	0	0	0	0	0	0	0	0	0	0	0	0	0	0	0	0	0	0	0	0	0	0	0	0	0	0	0	0	0	0	0	0.000144113	0	0	0	0	0	0
D_0__Eukaryota;D_1__Amoebozoa;D_2__Archamoebae;D_3__Entamoebida;D_4__Entamoeba;D_5__Entamoeba sp. RL9;D_6__;D_7__;D_8__;D_9__	0	0	0	0	0	0	0	0	0	0	0	0	0	0	0	0	0	0	0	0	0	0	0	0	0	0	0	0	0	0	0	0	0	0	0	0	0	0	0	0	0	0	0	0.002331	0	0	0	0	0
D_0__Eukaryota;D_1__Amoebozoa;D_2__Balamuthia mandrillaris;D_3__;D_4__;D_5__;D_6__;D_7__;D_8__;D_9__	0	0	0	0	0	0	0	0	0	0	0	0	0	0	0	0	0	0	0	0	0	0	0	0	0	0	0	0	0	0	0	0	0	0	0	0	0	0	0	0	0	0	0	0	0	0	0	0	0
D_0__Eukaryota;D_1__Amoebozoa;D_2__Discosea;D_3__Flabellinia;D_4__Pellitida;D_5__Colobanthus quitensis;D_6__;D_7__;D_8__;D_9__	0	0	0	0	0	0	0	0	0	0	0	0	0	0	0	0	0	0	0	0	0	0	0	0	0	0	0	0	0	0	0	0	0	0	0	0	0	0	0	0	0	0	0	0	0	0	0	0	0.0017316
D_0__Eukaryota;D_1__Amoebozoa;D_2__Discosea;D_3__Flabellinia;D_4__Vannellida;D_5__Vannella;D_6__Vannella septentrionalis;D_7__;D_8__;D_9__	0	0	0	0	0	0	0	0	0	0	0	0	0	0	0	0	0	0	0	0	0	0	0	0	0	0	0	0	0	0	0	0	0	0	0	0	0	0	0	0	0	0	0	0	0	0	0	0	0
D_0__Eukaryota;D_1__Amoebozoa;D_2__Discosea;D_3__Flabellinia;D_4__Vannellida;D_5__Vannella;D_6__uncultured eukaryote;D_7__;D_8__;D_9__	0	0	0	0	0	0	0	0	0	0	0	0.000103665	0	0	0	0	0	0	0	0	0	0	0	0	0	0	0	0	0	0	0	0	0	0	0	0	0	0	0	0	0	0	0	0	0	0	0	0	0
D_0__Eukaryota;D_1__Amoebozoa;D_2__Discosea;D_3__Longamoebia;D_4__Centramoebida;D_5__Acanthamoeba;Ambiguous_taxa;D_7__;D_8__;D_9__	0	0	0.00019044	0	0	0	0	0	0	0	0	0	0	0	0	0	0	0	4.83138e-05	0	0	0	0	0	0	0	0	0	0	0	0	0	0	0	0	0	0	0	0	0	0	0	0	0	0	0	0	0	0.000577201
D_0__Eukaryota;D_1__Amoebozoa;D_2__Discosea;D_3__Longamoebia;D_4__Centramoebida;D_5__Acanthamoeba;D_6__Acanthamoeba castellanii;D_7__;D_8__;D_9__	0	0	0	0	0.000102321	0	8.28363e-05	0	0	0	0	0	0	0	0	0	0	0	0	0	4.5161e-05	0	0.000153894	0	0	0	0	0	0	0	0.000164908	0	0	0	0	0	0	0	0	0	0	0	0	0	0	0	0	0	0
D_0__Eukaryota;D_1__Amoebozoa;D_2__Discosea;D_3__Longamoebia;D_4__Centramoebida;D_5__Acanthamoeba;D_6__Acanthamoeba sp. 38.l;D_7__;D_8__;D_9__	0	0	0	0	0	0	0	0	0	0	0	0	0	0	0	0	0	0	0	0	0	0	0	0	0	0	0	0	0	0	0	0	0	0	0	0	0	0	0	0	0	0	0	0	0	0	0	0	0
D_0__Eukaryota;D_1__Amoebozoa;D_2__Entamoeba invadens;D_3__;D_4__;D_5__;D_6__;D_7__;D_8__;D_9__	0	0	0	0	0	0	0	0	0	0	0	0	0	0	0	0	0	0	0	0	0	0	0	0	0	0	0	0	0	0	0	0	0	0	0	0	0	0	0	0	0	0	0	0	0	0	0	0	0
D_0__Eukaryota;D_1__Amoebozoa;D_2__Gracilipodida;D_3__LEMD267;Ambiguous_taxa;D_5__;D_6__;D_7__;D_8__;D_9__	0	0	0	0	0	0	0	0	0	0	0	0	0	0	0	0	0	0	0	0	0	0	0	0	0	0	0	0	0	0	0	0	0	0	0	0	0	0	0	0	0	0	0	0	0	0	0	0	0.001443
D_0__Eukaryota;D_1__Amoebozoa;D_2__Gracilipodida;D_3__Telaepolella;D_4__Telaepolella tubasferens;D_5__;D_6__;D_7__;D_8__;D_9__	0	0	0	0	0	0	0	0	0	0	0	0.000155497	0	0	0	0	0	0	0	0	0	0	0	0	0	0	0	0	0	0	0	0	0	0	0	0	0	0	0	0	0	0	0	0	0	0	0	0	0
D_0__Eukaryota;D_1__Amoebozoa;D_2__Incertae Sedis;D_3__Dictyamoeba;D_4__Dictyamoeba vorax;D_5__;D_6__;D_7__;D_8__;D_9__	0	0	0	0	0	0	0	0	0	0	0	0	0	0	0	0	0	0	0	0	0	0	0	0	0	0	0	0	0	0	0	0	0	0	0	8.85936e-05	0	0	0	0	0	0	0	0	0	0	0	0	0
D_0__Eukaryota;D_1__Amoebozoa;D_2__Incertae Sedis;D_3__Dictyamoeba;D_4__uncultured eukaryote;D_5__;D_6__;D_7__;D_8__;D_9__	0	0	0	0	0	0	0	0	0	0	0	0	0	0	0	0	0	0	0	0	0	0	0	0	0	0	0	0	0	0	0	0	0	0	0	0	0	0	0	0	0	0	0	0	0	0	0	0	0
D_0__Eukaryota;D_1__Amoebozoa;D_2__LEMD255;D_3__uncultured Eimeriidae;D_4__;D_5__;D_6__;D_7__;D_8__;D_9__	0	0	0	0	0	0	0	0	0	0	0	0	0	0	0	0	0	0	0	0	0	0	0	0	0	0	0	0	0	0	0	0	0	0	0	0	0	0	0	0	0	0	0	0	0	0	0	0	0.001443
D_0__Eukaryota;D_1__Amoebozoa;D_2__LKM74;Ambiguous_taxa;D_4__;D_5__;D_6__;D_7__;D_8__;D_9__	0	0	0	0	0	0	0	0	0	0	0	0	0	0	0	0	0	0	0	0	0	0	0	0	0	0	0	0	0	0	0	0	0	0	0	0	0	0	0	0	0	0	0	0	0	0	0	0	0
D_0__Eukaryota;D_1__Amoebozoa;D_2__Protosteliida;D_3__Protostelium;D_4__Protostelium mycophagum;D_5__;D_6__;D_7__;D_8__;D_9__	0	0	0	0	0	0	0	0	0	0	0	0	0	0	0	0	0	0	0	0	0	0	0	0	0	0	0	0	0	0	0	0	0	0	0	0	0	0	0	0	0	0	0	0	0	0	0	0	0
D_0__Eukaryota;D_1__Amoebozoa;D_2__Schizoplasmodiida;D_3__Phalansterium;D_4__Phalansterium sp. EEG-2010/THA;D_5__;D_6__;D_7__;D_8__;D_9__	0	0	0	0	0	0	0	0	0	0	0	0	0	0	0	0	0	0	0	0	0	0	0	0	0	0	0	0	0	0	0	0	0	0	0	0	0	0	0	0	0	0	0	0	0	0	0	0	0
D_0__Eukaryota;D_1__Amoebozoa;D_2__Tubulinea;D_3__Arcellinida;D_4__Echinamoebida;D_5__Echinamoeba;D_6__Echinamoeba thermarum;D_7__;D_8__;D_9__	0	0	0	0	0	0	0	0	0	0	0	0	0	0	0	0	0	0	0	0	0	0	0	0	0	0	0	0	0	0	0	0	0	0	0	0	0	0	0	0	0	0	0	0	0	0	0	0	0
D_0__Eukaryota;D_1__Amoebozoa;D_2__Tubulinea;D_3__Arcellinida;D_4__Echinamoebida;D_5__Vermamoeba;D_6__Vermamoeba vermiformis;D_7__;D_8__;D_9__	0	0	0	0	0	0	0	0	0	0	0	0	0	0	0	0	0	0	0	0	0	0	0	0	0	0	0	0	0	0	0	0	0	0	0	0	0	0	0	0	0	0	0	0	0	0	0	0	0
D_0__Eukaryota;D_1__Amoebozoa;D_2__Tubulinea;D_3__Leptomyxida;D_4__Rhizamoeba;D_5__Rhizamoeba saxonica;D_6__;D_7__;D_8__;D_9__	0	0	0	0	0	0	0	0	0	0	0	0	0	0	0	0	0	0	0	0	0	0	0	0	0	0	0	0	0	0	0	0	0	0	0	0	0	0	0	0	0	0	0	0	0	0	0	0	0
D_0__Eukaryota;D_1__Amoebozoa;D_2__uncultured eukaryote;D_3__;D_4__;D_5__;D_6__;D_7__;D_8__;D_9__	0	0	0	0	0	0	0	0	0	0	0	0	0	0	0	0	0	0	0	0	0	0	0	0	0	0	0	0	0	0	0	0	0	0	0	0	0	0	0	0	0	0	0	0	0	0	0	0	0
D_0__Eukaryota;D_1__Archaeplastida;D_2__Acutodesmus obliquus;D_3__;D_4__;D_5__;D_6__;D_7__;D_8__;D_9__	0	0	0	0	0	0.000107945	0	0	0	0	0	0	0	0	0	0	0	0	0	0	0	0	0	0	0	0	0	0	0	0	0	0	0	0	0	0	0	0	0	0	0	0	0	0	0	0	0	0	0
D_0__Eukaryota;D_1__Archaeplastida;D_2__Auxenochlorella protothecoides;D_3__;D_4__;D_5__;D_6__;D_7__;D_8__;D_9__	0	0	0	0	0.000122785	0.000143926	0.00969185	0	0	0	0	0	0	0	0	0	0	0	0	0	0	0	0.000153894	0	0	0	0	0	0	3.31455e-05	0.000989446	0	0	0	0	0	0	0	6.62647e-05	0	0	0	0	0	0	0	0	0	0
D_0__Eukaryota;D_1__Archaeplastida;D_2__Auxenochlorella sp. P-1015;D_3__;D_4__;D_5__;D_6__;D_7__;D_8__;D_9__	0	0	0	0	0	0	0	0	0	0	0	0	0	0	0	0	0	0	0	0	0	0	0	0	0	0	0	0	0	0	0	0	0	0	0	0	0	0.000136477	0	0	0	0	0	0	0	0	0	0	0
D_0__Eukaryota;D_1__Archaeplastida;D_2__Bathycoccus prasinos;D_3__;D_4__;D_5__;D_6__;D_7__;D_8__;D_9__	0	0	0	0	0	0	0	0	0	0	0	0	0	0	0	0	0	0	0	0	0	0	0	0	0	0	0	0	0	0	0	0	0	0	0	0	0	0	0	0	0	0	0	0	0	0	0	0	0
D_0__Eukaryota;D_1__Archaeplastida;D_2__Chlamydomonas parkeae;D_3__;D_4__;D_5__;D_6__;D_7__;D_8__;D_9__	0	0	0	0	0	0	0	0	0	0	0	0	0	0	0	0	0	0	0	0	0	0	0	0	0	0	0	0	0	0	0	0	0	0	0	0	0	0	0	0	0	0	0	0	0	0	0	0	0
D_0__Eukaryota;D_1__Archaeplastida;D_2__Chlamydomonas sp. UWO 241;D_3__;D_4__;D_5__;D_6__;D_7__;D_8__;D_9__	0	0	0	0	0	0	0	0.000575581	0	0	0	0	0	0	0	0	0	0	0	0	0	0	0	0	0	0	0	0	0	0	0	0.000134102	0	0	0	0	0	0	0	0	0	0	0	0	0	0	0	0	0
D_0__Eukaryota;D_1__Archaeplastida;D_2__Chlorella variabilis;D_3__;D_4__;D_5__;D_6__;D_7__;D_8__;D_9__	0	0	0	0	8.18565e-05	0	0	0	0	0	0	0	0	0	0	0	0	0	0	0	0	0	0	0	0	0	0	0	4.74552e-05	0	0	0	0	0	0	0	0	0	0	0	0	0	0	0	0	0	0	0	0
D_0__Eukaryota;D_1__Archaeplastida;D_2__Chlorokybus atmophyticus;D_3__;D_4__;D_5__;D_6__;D_7__;D_8__;D_9__	0	0	0	0	0	0	0.000414182	0	0	0	0	0	0	0	0	0	0	0	0	0	0	0	0	0	0	0	0	0	0	0	0	0	0	0	0	0	0	0	0	0	0	0	0	0	0	0	0	0	0
D_0__Eukaryota;D_1__Archaeplastida;D_2__Chloroplastida;D_3__Charophyta;D_4__Phragmoplastophyta;D_5__Acorus gramineus;D_6__;D_7__;D_8__;D_9__	0	0	0	0	0	0	0	0	0	0	0	0	0	0	0	0	0	0	0	0	0	0	0	0	0	0	0	0	0	0	0	0	0	0	0	0	0	0	0	0.000122519	0	0	0	0	0	0	0	0	0
D_0__Eukaryota;D_1__Archaeplastida;D_2__Chloroplastida;D_3__Charophyta;D_4__Phragmoplastophyta;D_5__Actinidia chinensis;D_6__;D_7__;D_8__;D_9__	0	0	0	0	0	0	0	0	0	0	0	0	0	0	0	0	0	0	0	0	0	0	0	0	0	0	0	0	0	0	0	0	0	0	0	0	0	0	0	0	0	0	0	0	0	0	0	0	0
D_0__Eukaryota;D_1__Archaeplastida;D_2__Chloroplastida;D_3__Charophyta;D_4__Phragmoplastophyta;D_5__Aegilops tauschii;D_6__;D_7__;D_8__;D_9__	0	0	0	0	0	0	0	0	0	0	0	0	0	0	0	0	0	0	0	0	0	0	0	0	0	0	0	0	0	0	0	0	0	0	0	0	0	0	0	0	0	0	0	0	5.96285e-05	0	0	0	0
D_0__Eukaryota;D_1__Archaeplastida;D_2__Chloroplastida;D_3__Charophyta;D_4__Phragmoplastophyta;D_5__Allophylus cobbe;D_6__;D_7__;D_8__;D_9__	0	0	0	0	0	7.19632e-05	0	0	0	0	0	0	0	0	0	0	0	0	0	0	0	0	0	0	0	0	0	0	0	0	0	0	0	0	0	0	0	0	0	0	0	0	0	0	0	0	0	0	0
D_0__Eukaryota;D_1__Archaeplastida;D_2__Chloroplastida;D_3__Charophyta;D_4__Phragmoplastophyta;D_5__Amaranthus tricolor;D_6__;D_7__;D_8__;D_9__	0	0	0	0	0	0	0	0	0	0	0	0	0	0	0	0	0	0	0	0	0	0	0	0	0	0	0	0	0	0	0	0	0	0	0	0	0	0	0	0	0	0	0	0	0	0	0	0	0
D_0__Eukaryota;D_1__Archaeplastida;D_2__Chloroplastida;D_3__Charophyta;D_4__Phragmoplastophyta;D_5__Anthoxanthum odoratum;D_6__;D_7__;D_8__;D_9__	0	0	0	0	0	0	0	0	0	0	0	0	0	0	0	0	0	0	0	0	0	0	0	0	0	0	0	0	0	0	0	0	0	0	0	0	0	0	0	0	0	0	0	0	0	0	0	0	0
D_0__Eukaryota;D_1__Archaeplastida;D_2__Chloroplastida;D_3__Charophyta;D_4__Phragmoplastophyta;D_5__Aphelia brizula;D_6__;D_7__;D_8__;D_9__	0	0	0	0	0	0	0	0	0	0	0	0	0	0	0	0	0	0	0	0	0	0	0	0	0	0	0	0	0	0	0	0	0	0	0	0	0	0	0	0	0	0	0	0	0	0	0	0	0
D_0__Eukaryota;D_1__Archaeplastida;D_2__Chloroplastida;D_3__Charophyta;D_4__Phragmoplastophyta;D_5__Arabidopsis thaliana (thale cress);D_6__;D_7__;D_8__;D_9__	0	0	0	0	0	0	0	0	0	0	0	0	0	0	0	0	0	0	0	0	0	0	0	0	0	0	0	0	0	0	0	0	0	0	0	0	0	0	0	0	0	0	0	0	0	0	0	0.000904977	0
D_0__Eukaryota;D_1__Archaeplastida;D_2__Chloroplastida;D_3__Charophyta;D_4__Phragmoplastophyta;D_5__Arachis hypogaea var. vulgaris;D_6__;D_7__;D_8__;D_9__	0	0	0	0	0	0	0	0.0243183	0	0	0	0	0	0	0	0.000233087	0	0	0	0	0	0	0	8.90432e-05	0	0	0	0	0	0	0	0.00462653	0	0	0	0	0	0	0	0.000367557	0	0	0	0	0	0	0	0	0
D_0__Eukaryota;D_1__Archaeplastida;D_2__Chloroplastida;D_3__Charophyta;D_4__Phragmoplastophyta;D_5__Bacillus sp. FJAT-28004;D_6__;D_7__;D_8__;D_9__	0	0	0	0	0	0	0	0	0	0	0	0	0	0	0	0	0	0	0	0	0	0	0	0	0	0	0	0	0	0	0	0	0	0	0	0	0	0	0	0	0	0	0	0	0	0	0	0	0
D_0__Eukaryota;D_1__Archaeplastida;D_2__Chloroplastida;D_3__Charophyta;D_4__Phragmoplastophyta;D_5__Barnadesia caryophylla;D_6__;D_7__;D_8__;D_9__	0	0	0	0	0	0	0	0	0	0	0	0	0	0	0	0	0	0	0	0	0	0	0	0	0	0	0	0	0	0	0	0	0	0	0	0	0	0	0	0	0	0	0	0	0	0	0	0	0
D_0__Eukaryota;D_1__Archaeplastida;D_2__Chloroplastida;D_3__Charophyta;D_4__Phragmoplastophyta;D_5__Brachypodium distachyon (stiff brome);D_6__;D_7__;D_8__;D_9__	0	0	0	0	0	0	0	0	0	0	0	0	0	0	0	0	0	0	0	0	0	0	0	0	0	0	0	0	0	0	0	0	0	0	0	0	0	0	0	0	0	0	0	0	0.00134164	0	0	0	0
D_0__Eukaryota;D_1__Archaeplastida;D_2__Chloroplastida;D_3__Charophyta;D_4__Phragmoplastophyta;D_5__Brassica napus (rape);D_6__;D_7__;D_8__;D_9__	0	0	0	0	0	0	0	0	0	0	0	0	0	0	0	0	0	0	0	0	0	0	0	0	0	0	0	0	0	0	0	0	0	0	0	0	0	0	0	0	0	0	0	0	0	0	0	0	0
D_0__Eukaryota;D_1__Archaeplastida;D_2__Chloroplastida;D_3__Charophyta;D_4__Phragmoplastophyta;D_5__Brassica oleracea var. oleracea;D_6__;D_7__;D_8__;D_9__	0	0	0	0	0	0	0	0	0	0	0	0	0	0	0	0	0	0	0	0	0	0	0	0	0	0	0	0	0	0	0	0	0	0	0	0	0	0	0	0	0	0	0	0	0	0	0	0	0
D_0__Eukaryota;D_1__Archaeplastida;D_2__Chloroplastida;D_3__Charophyta;D_4__Phragmoplastophyta;D_5__Brassica rapa (field mustard);D_6__;D_7__;D_8__;D_9__	0	0	0	0	0	0	0	0	0	0	0	0	0	0	0	0	0	0	0	0	0	0	0	0	0	0	0	0	0	0	0	0	0	0	0	0	0	0	0	0	0	0	0	0	0	3.85743e-05	0	0	0
D_0__Eukaryota;D_1__Archaeplastida;D_2__Chloroplastida;D_3__Charophyta;D_4__Phragmoplastophyta;D_5__Capsicum annuum var. glabriusculum;D_6__;D_7__;D_8__;D_9__	0	0	0	0	0	0	0	0	0	0	0	0	0	0	0	0	0	0	0	0	0	0	0	0	0	0	0	0	0	0	0	0	0	0	0	0	0	0	0	0	0	0	0	0	0	0	0	0	0
D_0__Eukaryota;D_1__Archaeplastida;D_2__Chloroplastida;D_3__Charophyta;D_4__Phragmoplastophyta;D_5__Capsicum annuum;D_6__;D_7__;D_8__;D_9__	0	0	0	0	0	0	0	0	0	0	0	0	0	0	0	0	0	0	0	0	0	0	0	0	0	0	0	0	0	0	0	0	0	0	0	0	0	0	0	0	0	0	0	0	0	0	0	0	0
D_0__Eukaryota;D_1__Archaeplastida;D_2__Chloroplastida;D_3__Charophyta;D_4__Phragmoplastophyta;D_5__Cenchrus americanus;D_6__;D_7__;D_8__;D_9__	0	0	0	0	0	0	0.000497018	0	0	0	0	0	0	0	0	0	0	0	0	0	0	0	0	0	0	0	0	0	0	0	8.24538e-05	0	0	0	0	0	0	0	0	0	0	0	0	0	0	0	0	0	0
D_0__Eukaryota;D_1__Archaeplastida;D_2__Chloroplastida;D_3__Charophyta;D_4__Phragmoplastophyta;D_5__Ceratozamia norstogii;D_6__;D_7__;D_8__;D_9__	0	0	0	0	0	0	0	0.00589971	0	0	0	0	0	0	0	5.82717e-05	0	0	0	0	0	0	0	0	0	0	0	0	0	0	0	0.000871664	0	0	0	0	0	0	0	0	0	0	0	0	0	0	0	0	0
D_0__Eukaryota;D_1__Archaeplastida;D_2__Chloroplastida;D_3__Charophyta;D_4__Phragmoplastophyta;D_5__Chlorella variabilis;D_6__;D_7__;D_8__;D_9__	0	0	0	0	0.00458396	0	0	0	0	0	0	0	0	0	0	0	0	0	0	0	0	0	0	0	0	0	0	0	0.000142366	0	0.000164908	0	0	0	0	0	0	0	0	0	0	0	0	0	0	0	0	0	0
D_0__Eukaryota;D_1__Archaeplastida;D_2__Chloroplastida;D_3__Charophyta;D_4__Phragmoplastophyta;D_5__Cicer arietinum (chickpea);D_6__;D_7__;D_8__;D_9__	0	0	0	0	0	0	0	0	0	0	0	0	0	0	0	0	0	0	0	0	0	0	0	0	0	0	0	0	0	0	0	0	0	0	0	0	0	0	0	0	0	0	0	0	0	0	0	0	0
D_0__Eukaryota;D_1__Archaeplastida;D_2__Chloroplastida;D_3__Charophyta;D_4__Phragmoplastophyta;D_5__Cocos nucifera (coconut palm);D_6__;D_7__;D_8__;D_9__	0	0	0	0	0	0	0	7.19476e-05	0	0	0	0	0	0	0	0	0	0	0	0	0	0	0	0.000623303	0	0	0	0	0	0	0	0.000201153	0	0	0	0	0	0	0	0.0025729	0	0	0	0	0	0	0	0	0
D_0__Eukaryota;D_1__Archaeplastida;D_2__Chloroplastida;D_3__Charophyta;D_4__Phragmoplastophyta;D_5__Coleochaetophyceae;D_6__Coleochaete orbicularis;D_7__;D_8__;D_9__	0	0	0	0	0	0	0	0	0	0	0	0	0	0	0.000923958	0	0	0	0	0	0	0	0	0	0	0	0	0	0	0	0	0	0	0	0	0	0	0	0	0	0	0	0	0	0	0	0	0	0
D_0__Eukaryota;D_1__Archaeplastida;D_2__Chloroplastida;D_3__Charophyta;D_4__Phragmoplastophyta;D_5__Coleochaetophyceae;D_6__Coleochaete;Ambiguous_taxa;D_8__;D_9__	0	0.000466744	0.00101568	0	0	0	0	0	0	0	0	0	0	0	0	0	0	0	0	0	0	0	0	0	0	0	0.000118245	0	0	0	0	0	0	0	0	0	0	0	0	0	0	0	0	0	0	0	0	0	0
D_0__Eukaryota;D_1__Archaeplastida;D_2__Chloroplastida;D_3__Charophyta;D_4__Phragmoplastophyta;D_5__Cucumis sativus (cucumber);D_6__;D_7__;D_8__;D_9__	0	0	0	0	0	0	0	0	0	0	0	0	0	0	0	0	0	0	0	0	0	0	0	0	0	0	0	0	0	0	0	0	0	0	0	0	0	0	0	0	0	0	0	0	0	0	0	0	0
D_0__Eukaryota;D_1__Archaeplastida;D_2__Chloroplastida;D_3__Charophyta;D_4__Phragmoplastophyta;D_5__Cycas revoluta;D_6__;D_7__;D_8__;D_9__	0	0	0	0	0	0	0	0	0	0	0	0	0	0	0	0	0	0	0	0	0	0	0	0	0	0	0	0	0	0	0	0	0	0	0	0	0	0	0	0	0	0	0	0	0	0	0	0	0
D_0__Eukaryota;D_1__Archaeplastida;D_2__Chloroplastida;D_3__Charophyta;D_4__Phragmoplastophyta;D_5__Cynara cardunculus var. scolymus;D_6__;D_7__;D_8__;D_9__	0	0	0	0	0	0	0	0	0	0	0	0	0	0	0	0	0	0	0	0	0	0	0	0	0	0	0	0	0	0	0	0	0	0	0	0	0	0	0	0	0	0	0	0	0	0	0	0	0
D_0__Eukaryota;D_1__Archaeplastida;D_2__Chloroplastida;D_3__Charophyta;D_4__Phragmoplastophyta;D_5__Dioscorea alata;D_6__;D_7__;D_8__;D_9__	0	0	0	0	0	0	0	0	0	0	0	0	0	0	0	0	0	0	0	0	0	0	0	0	0	0	0	0	0	0	0	0	0	0	0	0	0	0	0	0	0	0	0	0	0	0	0	0	0
D_0__Eukaryota;D_1__Archaeplastida;D_2__Chloroplastida;D_3__Charophyta;D_4__Phragmoplastophyta;D_5__Equisetum diffusum;D_6__;D_7__;D_8__;D_9__	0	0	0	0	0	0	0	0.000143895	0	0	0	0	0	0	0	0	0	0	0	0	0	0	0	0	0	0	0	0	0	0	0	0	0	0	0	0	0	0	0	0.000122519	0	0	0	0	0	0	0	0	0
D_0__Eukaryota;D_1__Archaeplastida;D_2__Chloroplastida;D_3__Charophyta;D_4__Phragmoplastophyta;D_5__Ficus asperula;D_6__;D_7__;D_8__;D_9__	0	0	0	0	0	0	0	0	0	0	0	0	0	0	0	0	0	0	0	0	0	0	0	0	0	0	0	0	0	0	0	0	0	0	0	0	0	0	0	0	0	0	0	0	0	0	0	0	0
D_0__Eukaryota;D_1__Archaeplastida;D_2__Chloroplastida;D_3__Charophyta;D_4__Phragmoplastophyta;D_5__Genlisea aurea;D_6__;D_7__;D_8__;D_9__	0	0	0	0	0	0.000179908	0.000248509	0	0	0	0	0	0	0	0	0	0	0	0	0	0	0	0	0	0	0	0	0	0	0	8.24538e-05	0	0	0	0	0	0	0	0	0	0	0	0	0	0	0	0	0	0
D_0__Eukaryota;D_1__Archaeplastida;D_2__Chloroplastida;D_3__Charophyta;D_4__Phragmoplastophyta;D_5__Gossypium hirsutum (upland cotton);D_6__;D_7__;D_8__;D_9__	0	0	0	0	0	0	0	0	0	0	0	0	0	0	0	0	0	0	0	0	0	0	0	0	0	0	0	0	0	0	0	0	0	0	0	0	0	0	0	0	0	0	0	0	0	0	0	0	0
D_0__Eukaryota;D_1__Archaeplastida;D_2__Chloroplastida;D_3__Charophyta;D_4__Phragmoplastophyta;D_5__Hordeum vulgare subsp. vulgare (domesticated barley);D_6__;D_7__;D_8__;D_9__	0	0	0	0	0	0	0	0	0	0	0	0	0	0	0	0	0	0	0	0	0	0	0	0	0	0	0	0	0	0	0	0	0	0	0	0	0	0	0	0	0	0	0	0	0	0	0	0	0
D_0__Eukaryota;D_1__Archaeplastida;D_2__Chloroplastida;D_3__Charophyta;D_4__Phragmoplastophyta;D_5__Humulus lupulus var. cordifolius;D_6__;D_7__;D_8__;D_9__	0	0	0	0	4.09283e-05	0	0	0	0	0	0	0	0	0	0	0	0	0	0	0	0	0	0	0	0	0	0	0	0	0	0	0	0	0	0	0	0	0	0	0	0	0	0	0	0	0	0	0	0
D_0__Eukaryota;D_1__Archaeplastida;D_2__Chloroplastida;D_3__Charophyta;D_4__Phragmoplastophyta;D_5__Ipomoea lacunosa;D_6__;D_7__;D_8__;D_9__	0	0	0	0	0	0	0	0	0	0	0	0	0	0	0	0	0	0	0	0	0	0	0	0	0	0	0	0	0	0	0	0	0	0	0	0	0	0	0	0	0	0	0	0	0	0	0	0	0
D_0__Eukaryota;D_1__Archaeplastida;D_2__Chloroplastida;D_3__Charophyta;D_4__Phragmoplastophyta;D_5__Ipomoea purpurea (common morning-glory);D_6__;D_7__;D_8__;D_9__	0	0	0	0	0	0	0	0	0	0	0	0	0	0	0	0	0	0	0	0	0	0	0	0	0	0	0	0	0	0	0	0	0	0	0	0	0	0	0	0	0	0	0	0	0	0	0	0	0
D_0__Eukaryota;D_1__Archaeplastida;D_2__Chloroplastida;D_3__Charophyta;D_4__Phragmoplastophyta;D_5__Lardizabala biternata;D_6__;D_7__;D_8__;D_9__	0	0	0	0	0	0	0	0	0	0	0	0	0	0	0	0	0	0	0	0	0	0	0	0	0	0	0	0	0	0	0	0	0	0	0	0	0	0	0	0	0	0	0	0	0	0	0	0	0
D_0__Eukaryota;D_1__Archaeplastida;D_2__Chloroplastida;D_3__Charophyta;D_4__Phragmoplastophyta;D_5__Lolium perenne;D_6__;D_7__;D_8__;D_9__	0	0	0	0	0	7.19632e-05	0	7.19476e-05	0	0	0	0	0	0	0	0	0	0	0	0	0	0.000944793	0	0	0	0	0	0	0	0.000165728	0	0	0	0	0	0	0	0	0	0	0	0	0	0	0	0.000694337	0	0.000622172	0
D_0__Eukaryota;D_1__Archaeplastida;D_2__Chloroplastida;D_3__Charophyta;D_4__Phragmoplastophyta;D_5__Medicago truncatula (barrel medic);D_6__;D_7__;D_8__;D_9__	0	0	0	0	0	0	0	0.000215843	0	0	0	0	0	0	0	0	0	0	0	0	0	0	0	0	0	0	0	0	0	0	0	0.000268204	0	0	0	0	0	0	0	0	0	0	0	0	0	0	0.000434972	5.65611e-05	0
D_0__Eukaryota;D_1__Archaeplastida;D_2__Chloroplastida;D_3__Charophyta;D_4__Phragmoplastophyta;D_5__Musa acuminata subsp. malaccensis;D_6__;D_7__;D_8__;D_9__	0	0	0	0	0.000102321	7.19632e-05	8.28363e-05	0	0	0	0	0	9.2539e-05	0	0.000369583	0	0	0	0	0	0.000248385	0.000220452	0.000307787	0	0	0	0	0	0.000142366	6.6291e-05	0.000247361	0	0	0	0	0	0.000836406	0.000818861	0.00245179	0	0	0	0	0	0	0	0	0	0
D_0__Eukaryota;D_1__Archaeplastida;D_2__Chloroplastida;D_3__Charophyta;D_4__Phragmoplastophyta;D_5__Musa itinerans;D_6__;D_7__;D_8__;D_9__	0	0	0	0	0	0	0	0	0	0	0	0	0	0	0	0	0	0	0	0	0	0	0	0	0	0	0	0	0	0	0	0	0	0	0	0	0	0	0	0	0	0	0	0	0	0	0	0	0
D_0__Eukaryota;D_1__Archaeplastida;D_2__Chloroplastida;D_3__Charophyta;D_4__Phragmoplastophyta;D_5__Nicotiana otophora;D_6__;D_7__;D_8__;D_9__	0	0	0	0	0	0	0	0	0	0	0	0	0	0	0	0	0	0	0	0	0	0	0	0	0	0	0	0	0	0	0	0	0	0	0	0	0	0	0	0	0	0	0	0	0	0	0	0.000113122	0
D_0__Eukaryota;D_1__Archaeplastida;D_2__Chloroplastida;D_3__Charophyta;D_4__Phragmoplastophyta;D_5__Nicotiana tabacum (common tobacco);D_6__;D_7__;D_8__;D_9__	0	0	0	0	0	0	0	0	0	0	0	0	0	0	0	0	0	0	0	0	0	0	0	0	0	0	0	0	0	0	0	0	0	0	0	0	0	0	0	0	0	0	0	0	0	0	0	0	0
D_0__Eukaryota;D_1__Archaeplastida;D_2__Chloroplastida;D_3__Charophyta;D_4__Phragmoplastophyta;D_5__Oryza longistaminata;D_6__;D_7__;D_8__;D_9__	0	0	0	0	0	0	0	0	0	0	0	0	0	0	0	0	0	0	0	0	0	0	0	0	0	0	0	0	0	0	0	0	0	0	0	0	0	0	0	0	0	0	0	0	0	0	0	0	0
D_0__Eukaryota;D_1__Archaeplastida;D_2__Chloroplastida;D_3__Charophyta;D_4__Phragmoplastophyta;D_5__Oryza meyeriana;D_6__;D_7__;D_8__;D_9__	0	0	0	0	0	0	0	0	0	0	0	0	0	0	0	0	0	0	0	0	0	0	0	0	0	0	0	0	0	0	0	0	0	0	0	0	0	0	0	0	0	0	0	0	0	0	0	0	0
D_0__Eukaryota;D_1__Archaeplastida;D_2__Chloroplastida;D_3__Charophyta;D_4__Phragmoplastophyta;D_5__Oryza sativa Japonica Group (Japanese rice);D_6__;D_7__;D_8__;D_9__	0	0	0	0	0	0	0	0	0	0	0	0	0	0	0	0	0	0	0	0	0	0	0	0	0	0	0	0	0	0	0	0	0	0	0	0	0	0	0	0	0	0	0	0	0	0	0	0	0
D_0__Eukaryota;D_1__Archaeplastida;D_2__Chloroplastida;D_3__Charophyta;D_4__Phragmoplastophyta;D_5__Pectobacterium carotovorum subsp. brasiliense;D_6__;D_7__;D_8__;D_9__	0	0	0	0	0	3.59816e-05	0	0	0	0	0	0	0	0	0	0.000174815	0	0	0	0	0	0	0	4.45216e-05	0	0	0	0	0	0	0	0	0	0	0	0	0	0	0	0.000306297	0	0	0	0	0	3.85743e-05	0.000217486	0	0
D_0__Eukaryota;D_1__Archaeplastida;D_2__Chloroplastida;D_3__Charophyta;D_4__Phragmoplastophyta;D_5__Petunia axillaris;D_6__;D_7__;D_8__;D_9__	0	0	0	0	0	0	0	0	0	0	0	0	0	0	0	0	0	0	0	0	0	0	0	0	0	0	0	0	0	0	0	0	0	0	0	0	0	0	0	0	0	0	0	0	0	0	0	0	0
D_0__Eukaryota;D_1__Archaeplastida;D_2__Chloroplastida;D_3__Charophyta;D_4__Phragmoplastophyta;D_5__Phaseolus acutifolius (tepary bean);D_6__;D_7__;D_8__;D_9__	0	0	0	0	0	0	0	0.00158285	0	0	0	0	0	0	0	0	0	0	0	0	0	0	0	0	0	0	0	0	0	0	0	0.000134102	0	0	0	0	0	0	0	0	0	0	0	0	0	0	0	0	0
D_0__Eukaryota;D_1__Archaeplastida;D_2__Chloroplastida;D_3__Charophyta;D_4__Phragmoplastophyta;D_5__Phaseolus vulgaris;D_6__;D_7__;D_8__;D_9__	0	0	0	0	0	0	0	0	0	0	0	0	0	0	0	0	0	0	0	0	0	0	0	0	0	0	0	0	0	0	0	0	0	0	0	0	0	0	0	0	0	0	0	0	0	0	0	0	0
D_0__Eukaryota;D_1__Archaeplastida;D_2__Chloroplastida;D_3__Charophyta;D_4__Phragmoplastophyta;D_5__Phyllostachys praecox;D_6__;D_7__;D_8__;D_9__	0	0	0	0	0	0	0	0	0	0	0	0	0	0	0	0	0	0	0	0	0	0	0	0	0	0	0	0	0	0	0	0	0	0	0	0	0	0	0	0	0	0	0	0	0	0	0.000108743	0	0
D_0__Eukaryota;D_1__Archaeplastida;D_2__Chloroplastida;D_3__Charophyta;D_4__Phragmoplastophyta;D_5__Picea glauca (white spruce);D_6__;D_7__;D_8__;D_9__	0	0	0	0	0	0	0	0	0	0	0	0	0	0	0	0	0	0	0	0	0	0	0	0	0	0	0	0	0	0	0	0	0	0	0	0	0	0	0	0	0	0	0	0	5.96285e-05	0	0	0	0
D_0__Eukaryota;D_1__Archaeplastida;D_2__Chloroplastida;D_3__Charophyta;D_4__Phragmoplastophyta;D_5__Pinus taeda (loblolly pine);D_6__;D_7__;D_8__;D_9__	0	0	0	0	0	0	0	0	0	0	0	0	0	0	0	0	0	0	0	0	0	0	0	0	0	0	0	0	4.74552e-05	0	0	0	0	0	0	0	0	0	0	0	0	0	0	0	0	0	0	0	0
D_0__Eukaryota;D_1__Archaeplastida;D_2__Chloroplastida;D_3__Charophyta;D_4__Phragmoplastophyta;D_5__Pseudolarix amabilis;D_6__;D_7__;D_8__;D_9__	0	0	0	0	0	0	0	0	0	0	0	0	0	0	0	0	0	0	0	0	0	0	0	0.000222608	0	0	0	0	0	0	0	0	0	0	0	0	0	0	0	0	0	0	0	0	0	0	0	0	0
D_0__Eukaryota;D_1__Archaeplastida;D_2__Chloroplastida;D_3__Charophyta;D_4__Phragmoplastophyta;D_5__Pseudopentameris obtusifolia;D_6__;D_7__;D_8__;D_9__	0	0	0	0	0	0	0	0	0	0	0	0	0	0	0	0	0	0	0	0	0	0	0	0	0	0	0	0	0	0	0	0	0	0	0	0	0	0	0	0	0	0	0	0	0	0	0	0	0
D_0__Eukaryota;D_1__Archaeplastida;D_2__Chloroplastida;D_3__Charophyta;D_4__Phragmoplastophyta;D_5__Ricinus communis (castor bean);D_6__;D_7__;D_8__;D_9__	0	0	0	0	0	0	0	0	0	0	0	0	0	0	0	0	0	0	0	0	0	0	0	8.90432e-05	0	0	0	0	0	0	0	0	0	0	0	0	0	0	0	0	0	0	0	0	0	0	0	0	0
D_0__Eukaryota;D_1__Archaeplastida;D_2__Chloroplastida;D_3__Charophyta;D_4__Phragmoplastophyta;D_5__Roussea simplex;D_6__;D_7__;D_8__;D_9__	0	0	0	0	0	0	0	0.000935319	0	0	0	0	0	0	0	0.00034963	0	0	0	0	0	0	0	8.90432e-05	0	0	0	0	0	0	0	0	0	0	0	0	0	0	0	0	0	0	0	0	0	0	0	0	0
D_0__Eukaryota;D_1__Archaeplastida;D_2__Chloroplastida;D_3__Charophyta;D_4__Phragmoplastophyta;D_5__Rytidosperma pictum;D_6__;D_7__;D_8__;D_9__	0	0	0	0	0	0	0	0	0	0	0	0	0	0	0	0	0	0	0	0	0	0	0	0	0	0	0	0	0	0	0	0	0	0	0	0	0	0	0	0	0	0	0	0	0	0	0	0	0
D_0__Eukaryota;D_1__Archaeplastida;D_2__Chloroplastida;D_3__Charophyta;D_4__Phragmoplastophyta;D_5__Selaginella suavis;D_6__;D_7__;D_8__;D_9__	0	0	0	0	0	0	0	0	0	0	0	0	0	0	0	0	0	0	0	0	0	3.14931e-05	0	0	0	0	0	0	0	0	0	0	0	0	0	0	0	0	0	0	0	0	0	0	0	0	0	0	0
D_0__Eukaryota;D_1__Archaeplastida;D_2__Chloroplastida;D_3__Charophyta;D_4__Phragmoplastophyta;D_5__Setaria italica (foxtail millet);D_6__;D_7__;D_8__;D_9__	0	0	0	0	0	0	0	0	0	0	0	0	0	0	0	0	0	0	0	0	0	0	0	0	0	0	0	0	0	0	0	0	0	0	0	0	0	0	0	0	0	0	0	0	0	0	0	0	0
D_0__Eukaryota;D_1__Archaeplastida;D_2__Chloroplastida;D_3__Charophyta;D_4__Phragmoplastophyta;D_5__Setaria viridis;D_6__;D_7__;D_8__;D_9__	0	0	0	0	0	0	0	0.000143895	0	0	0	0	0	0	0	0	0	0	0	0	0	0	0	0	0	0	0	0	0	0	0	0	0	0	0	0	0	0	0	0	0	0	0	0	0	0	0	0	0
D_0__Eukaryota;D_1__Archaeplastida;D_2__Chloroplastida;D_3__Charophyta;D_4__Phragmoplastophyta;D_5__Solanum arcanum;D_6__;D_7__;D_8__;D_9__	0	0	0	0	0	0	0	0	0	0	0	0	0	0	0	0	0	0	0	0	0	0	0	0	0	0	0	0	0	0	0	0	0	0	0	0	0	0	0	0	0	0	0	0	0	0	0	0	0
D_0__Eukaryota;D_1__Archaeplastida;D_2__Chloroplastida;D_3__Charophyta;D_4__Phragmoplastophyta;D_5__Solanum tuberosum (potato);D_6__;D_7__;D_8__;D_9__	0	0	0	0	0	0	0	0	0	0	0	0	0	0	0	0	0	0	0	0	0	0	0	0	0	0	0	0	0	0	0	0	0	0	0	0	0	0	0	0	0	0	0	0	0	0	0	0	0
D_0__Eukaryota;D_1__Archaeplastida;D_2__Chloroplastida;D_3__Charophyta;D_4__Phragmoplastophyta;D_5__Sorghum bicolor (sorghum);D_6__;D_7__;D_8__;D_9__	0	0	0	0	0	0	0	0	0	0	0	0	0	0	0	0	0	0	0	0	0	0	0	0	0	0	0	0	0	0	0	0	0	0	0	0	0	0	0	0	0	0	0	0	0	0.000231446	0	0	0
D_0__Eukaryota;D_1__Archaeplastida;D_2__Chloroplastida;D_3__Charophyta;D_4__Phragmoplastophyta;D_5__Stangeria eriopus;D_6__;D_7__;D_8__;D_9__	0	0	0	0	0	0	0	0	0	0	0	0	0	0	0	0	0	0	0	0	0	0	0	0	0	0	0	0	0	0	0	0	0	0	0	0	0	0	0	0	0	0	0	0	0	0	0	0	0
D_0__Eukaryota;D_1__Archaeplastida;D_2__Chloroplastida;D_3__Charophyta;D_4__Phragmoplastophyta;D_5__Streptophyta;D_6__Embryophyta;D_7__Asterella lateralis;D_8__;D_9__	0	0	0	0	0	0	0.000248509	0	0	0	0	0	0	0	0	0	0	0	0	0	0	0	0	0	0	0	0	0	0	0.000994365	0.0108839	0	0	0	0	0	0	3.41192e-05	0.000198794	0	0	0	0	0	0	0	0	0	0
D_0__Eukaryota;D_1__Archaeplastida;D_2__Chloroplastida;D_3__Charophyta;D_4__Phragmoplastophyta;D_5__Streptophyta;D_6__Embryophyta;D_7__Sphagnum ovatum;D_8__;D_9__	0	0	0	0	0	0	0	0.000359738	0	0	0	0	0	0	0	0	0	0	0	0	0	0	0	0	0	0	0	0	0	0	0	6.70511e-05	0	0	0	0	0	0	0	0	0	0	0	0	0	0	0	0	0
D_0__Eukaryota;D_1__Archaeplastida;D_2__Chloroplastida;D_3__Charophyta;D_4__Phragmoplastophyta;D_5__Streptophyta;D_6__Embryophyta;D_7__Tracheophyta;D_8__Spermatophyta;D_9__Magnoliophyta	0.000153551	0	6.348e-05	0	0	0	0	0	9.49983e-05	0.000417798	0	0	0	0	0	0	0.000404531	0.000903226	0	0.000130225	0	0	0	0	0	0	0.000177368	5.75871e-05	0	0	0	0	0.00105932	0.000154321	0.00151594	0.00106312	0	0	0	0	0.0014052	0	0.000144113	9.71251e-05	0	0	0	0	0.00519481
D_0__Eukaryota;D_1__Archaeplastida;D_2__Chloroplastida;D_3__Charophyta;D_4__Phragmoplastophyta;D_5__Streptophyta;D_6__Embryophyta;D_7__Tracheophyta;D_8__Spermatophyta;D_9__Pinophyta	0	0	0	0	0	0	0	0	0	0	0	0	0	0	0	0	0	0	0	0.000260451	0	0	0	0	0	0	0	0	0	0	0	0	0	0	0	0	0	0	0	0	0.00110409	0	0	0	0	0	0	0	0
D_0__Eukaryota;D_1__Archaeplastida;D_2__Chloroplastida;D_3__Charophyta;D_4__Phragmoplastophyta;D_5__Thujopsis dolabrata;D_6__;D_7__;D_8__;D_9__	0	0	0	0	0	0	0	0.00028779	0	0	0	0	0	0	0	0	0	0	0	0	0	0	0	0	0	0	0	0	0	0	0	0	0	0	0	0	0	0	0	0	0	0	0	0	0	0	0	0	0
D_0__Eukaryota;D_1__Archaeplastida;D_2__Chloroplastida;D_3__Charophyta;D_4__Phragmoplastophyta;D_5__Torreya nucifera;D_6__;D_7__;D_8__;D_9__	0	0	0	0	0	0	0	0	0	0	0	0	0	0	0	0	0	0	0	0	0	0	0	0	0	0	0	0	0	0	0	0	0	0	0	0	0	0	0	0	0	0	0	0	0	0	0.00837321	0	0
D_0__Eukaryota;D_1__Archaeplastida;D_2__Chloroplastida;D_3__Charophyta;D_4__Phragmoplastophyta;D_5__Triticum aestivum (bread wheat);D_6__;D_7__;D_8__;D_9__	0	0	0	0	0	0	0	0	0	0	0	0	0	0	0	0	0	0	0	0	0	0	0	0	0	0	0	0	0	0	0	0	0	0	0	0	0	0	0	0	0	0	0	0	0	0	0	0	0
D_0__Eukaryota;D_1__Archaeplastida;D_2__Chloroplastida;D_3__Charophyta;D_4__Phragmoplastophyta;D_5__Triticum polonicum;D_6__;D_7__;D_8__;D_9__	0	0	0	0	0	0	0	0	0	0	0	0	0	0	0	0	0	0	0	0	0	0	0	0	0	0	0	0	0	0	0	0	0	0	0	0	0	0	0	0	0	0	0	0	0	0.000848634	0	0	0
D_0__Eukaryota;D_1__Archaeplastida;D_2__Chloroplastida;D_3__Charophyta;D_4__Phragmoplastophyta;D_5__Triticum urartu;D_6__;D_7__;D_8__;D_9__	0	0	0	0	0	0	0	0	0	0	0	0	0	0	0	0	0	0	0	0	0	0	0	0	0	0	0	0	0	0	0	0	0	0	0	0	0	0	0	0	0	0	0	0	0	0	0	0.000113122	0
D_0__Eukaryota;D_1__Archaeplastida;D_2__Chloroplastida;D_3__Charophyta;D_4__Phragmoplastophyta;D_5__Zea mays;D_6__;D_7__;D_8__;D_9__	0	0	0	0	0	0	0	0	0	0	0	0	0	0	0	0	0	0	0	0	0	0	0	0	0	0	0	0	0	0	0	0	0	0	0	0	0	0	0	0	0	0	0	0	0	0	0	0	0
D_0__Eukaryota;D_1__Archaeplastida;D_2__Chloroplastida;D_3__Charophyta;D_4__Phragmoplastophyta;D_5__Zizania latifolia;D_6__;D_7__;D_8__;D_9__	0	0	0	0	0	0	0	0	0	0	0	0	0	0	0	0	0	0	0	0	0	0	0	0	0	0	0	0	0	0	0	0	0	0	0	0	0	0	0	0	0	0	0	0	0	0	0	0	0
D_0__Eukaryota;D_1__Archaeplastida;D_2__Chloroplastida;D_3__Charophyta;D_4__Phragmoplastophyta;D_5__Ziziphus jujuba;D_6__;D_7__;D_8__;D_9__	0	0	0	0	0	0	0	0	0	0	0	0	0	0	0	0	0	0	0	0	0	0	0	0	0	0	0	0	0	0	0	0	0	0	0	0	0	0	0	0	0	0	0	0	0	0	0	0	0
D_0__Eukaryota;D_1__Archaeplastida;D_2__Chloroplastida;D_3__Charophyta;D_4__Phragmoplastophyta;D_5__unidentified;D_6__;D_7__;D_8__;D_9__	0	0	0	0	0	0	0	0	0	0	0	0	0	0	0	0	0	0	0	0	0	0	0	0	0	0	0	0	0	0	0	0	0	0	0	0	0	0	0	0	0	0	0	0	0	0	0.000434972	0	0
D_0__Eukaryota;D_1__Archaeplastida;D_2__Chloroplastida;D_3__Chlorophyta;D_4__Chlorophyceae;Ambiguous_taxa;Ambiguous_taxa;Ambiguous_taxa;D_8__;D_9__	0	0	0	0	0	0	0	0	0	0	0	0	0	0	0	0	0	0	0	0	0	0	0	0	0	0	0	0	0	0	0	0	0	0	0	0	0	0	0	0	0	0	0	0	0	0	0	0	0.000577201
D_0__Eukaryota;D_1__Archaeplastida;D_2__Chloroplastida;D_3__Chlorophyta;D_4__Chlorophyceae;D_5__uncultured Dunaliellaceae;D_6__;D_7__;D_8__;D_9__	0	0	0	0	0	0	0	0	0	0	0	0	0	0	0	0	0	0	0	0	0	0	0	0	0	0	0	0.000115174	0	0	0	0	0	0	0	0	0	0	0	0	0	0	0	0	0	0	0	0	0
D_0__Eukaryota;D_1__Archaeplastida;D_2__Chloroplastida;D_3__Chlorophyta;D_4__Clade IX;D_5__uncultured eukaryote;D_6__;D_7__;D_8__;D_9__	0.00138196	0	0	0	0	0	0	0	0	0	0	0	0	0	0	0	0	0	0	0	0	0	0	0	0.000218436	0	0	0	0	0	0	0	0	0	0	0	0	0	0	0	0	0	0	0	0	0	0	0	0
D_0__Eukaryota;D_1__Archaeplastida;D_2__Chloroplastida;D_3__Chlorophyta;D_4__Trebouxiophyceae;Ambiguous_taxa;Ambiguous_taxa;Ambiguous_taxa;D_8__;D_9__	0.00683301	0.00910152	0.0210119	0.0194251	0	0	0	0	0	0	0	5.18323e-05	0	0	0	0	0	0.000258065	0.000193255	0	0	0	0	0	0.000218436	0.00026001	0.0018328	0.00161244	0	0	0	0	6.62076e-05	0.000308642	0	0.00013289	0	0	0	0	0	0	0	0	0	0	0	0	0
D_0__Eukaryota;D_1__Archaeplastida;D_2__Chloroplastida;D_3__Chlorophyta;D_4__Trebouxiophyceae;Ambiguous_taxa;D_6__;D_7__;D_8__;D_9__	0	0	0.00025392	0.000105285	0	0	0	0	0	0	0	0	0	0	0	0	0	0	0	0	0	0	0	0	0	0	0	0	0	0	0	0	0	0	0.000104548	0.000177187	0	0	0	0	0	0	0	0	0	0	0	0	0
D_0__Eukaryota;D_1__Archaeplastida;D_2__Chloroplastida;D_3__Chlorophyta;D_4__Trebouxiophyceae;D_5__Actinastrum hantzschii;D_6__;D_7__;D_8__;D_9__	0	0	0	5.26427e-05	0	0	0	0	0	0	0	0	0	0	0	0	0	0	0	0	0	0	0	0	0	0	0	0.000115174	0	0	0	0	0	0	0	0	0	0	0	0	0	0	0	0	0	0	0	0	0
D_0__Eukaryota;D_1__Archaeplastida;D_2__Chloroplastida;D_3__Chlorophyta;D_4__Trebouxiophyceae;D_5__Chlorellales;D_6__Heveochlorella;D_7__Heveochlorella hainangensis;D_8__;D_9__	0	0	0	0	0	0	0	0	0	0	0	0	0	0	0	0	0	0	0	0	0	0	0	0	0	0	0	0	0	0	0	0	0	0	0.000418191	0	0	0	0	0	0	0	0	0	0	0	0	0	0
D_0__Eukaryota;D_1__Archaeplastida;D_2__Chloroplastida;D_3__Chlorophyta;D_4__Trebouxiophyceae;D_5__Prototheca wickerhamii;D_6__;D_7__;D_8__;D_9__	0.000230326	0	0	0	0	0	0	0	0	0	0	0	0	0	0	0	0	0	0	0	0	0	0	0	0	0	0	0	0	0	0	0	0	0	0	0	0	0	0	0	0	0	0	0	0	0	0	0	0
D_0__Eukaryota;D_1__Archaeplastida;D_2__Chloroplastida;D_3__Chlorophyta;D_4__Ulvophyceae;D_5__Bryopsidales;D_6__Bryopsis;D_7__Bryopsis plumosa;D_8__;D_9__	0	0	0	0	0	0	0	0	0	0	0	0	0	0	0	0	0	0	0	0	0	0	0	0	0	0	0	0	0	0	0	0	0	0	0	0	0	0	0	0	0	0	0	0	0	0	0	0	0
D_0__Eukaryota;D_1__Archaeplastida;D_2__Chloroplastida;D_3__uncultured;D_4__Capsicum annuum;D_5__;D_6__;D_7__;D_8__;D_9__	0	0	0	0	0	0	0	0	0	0	0	0	0	0	0	0	0	0	9.66277e-05	0	0	0	0	0	0	0	0	0	0	0	0	0	0	0	0	0	0	0	0	0	0	0	0	0	0	0	0	0	0
D_0__Eukaryota;D_1__Archaeplastida;D_2__Chloroplastida;D_3__uncultured;D_4__uncultured Ascomycota;D_5__;D_6__;D_7__;D_8__;D_9__	0	0	0	0	0	0	0	0	0	0	0	0	0	0	0	0	0	0	0	0	0	0	0	0	0	0	0	0	0	0	0	0	0	0	0	0	0	0	0	0	0	0	0	0	0	0	0	0	0
D_0__Eukaryota;D_1__Archaeplastida;D_2__Chlorosarcinopsis arenicola;D_3__;D_4__;D_5__;D_6__;D_7__;D_8__;D_9__	0	0	0	0	0	0	0	0	0	0	0	0	0	0	0	0	0	0	0	0	0	0	0	0	0	0	0	0	0	0	0	0	0	0	0	0	0	0	0	0	0	0	0	0	0	0	0	0	0
D_0__Eukaryota;D_1__Archaeplastida;D_2__Cyanophora paradoxa;D_3__;D_4__;D_5__;D_6__;D_7__;D_8__;D_9__	0	0	0	0	0	0	0	0	0	0	0	0	0	0	0	0	0	0	0	0	0	0	0	0	0	0	0	0	0	0	0	0	0	0	0	0	0	0	0	0	0	0	0	0	0	0	0	0	0
D_0__Eukaryota;D_1__Archaeplastida;D_2__Dolichomastix tenuilepis;D_3__;D_4__;D_5__;D_6__;D_7__;D_8__;D_9__	0	0	0	0	0	0	0.000165673	0	0	0	0	0	0	0	0	0	0	0	0	0	0	0	0	0	0	0	0	0	0	0	0	0	0	0	0	0	0	0	0.000132529	0	0	0	0	0	0	0	0	0	0
D_0__Eukaryota;D_1__Archaeplastida;D_2__Elakatothrix viridis;D_3__;D_4__;D_5__;D_6__;D_7__;D_8__;D_9__	0	0	0	0	0	0	0	0	0	0	0	0	0	0	0	0	0	0	0	0	0	0	0	0	0	0	0	0	0	0	0.000412269	0	0	0	0	0	0	0	0	0	0	0	0	0	0	0	0	0	0
D_0__Eukaryota;D_1__Archaeplastida;D_2__Folsomia candida;D_3__;D_4__;D_5__;D_6__;D_7__;D_8__;D_9__	0	0	0	0	0.000122785	0	0	0	0	0	0	0	0	0	0	0	0	0	0	0	0	0	0	0	0	0	0	0	0	0	0	0	0	0	0	0	0	0	0	0	0	0	0	0	0	0	0	0	0
D_0__Eukaryota;D_1__Archaeplastida;D_2__Lobochlamys culleus;D_3__;D_4__;D_5__;D_6__;D_7__;D_8__;D_9__	0	0	0	0	0.00059346	0	0	0	0	0	0	0	0	0	0	0	0	0	0	0	0	0	0	0	0	0	0	0	0	0	0	0	0	0	0	0	0.000152074	0	0	0	0	0	0	0	0	0	0	0	0
D_0__Eukaryota;D_1__Archaeplastida;D_2__Marsupiomonas pelliculata;D_3__;D_4__;D_5__;D_6__;D_7__;D_8__;D_9__	0	0	0	0	0.00167806	0.00125936	0.00132538	0	0	0	0	0	0	0	0	0	0	0	0	0	0	0	0	0	0	0	0	0	0.000118638	0.000198873	0.000247361	0	0	0	0	0	9.50462e-05	0	0	0	0	0	0	0	0	0	0	0	0
D_0__Eukaryota;D_1__Archaeplastida;D_2__Micractinium reisseri;D_3__;D_4__;D_5__;D_6__;D_7__;D_8__;D_9__	0	0	0	0	0	0	0	0	0	0	0	0	0	0	0	0	0	0	0	0	0	0	0	0	0	0	0	0	0	0	0	0.000335255	0	0	0	0	0	0	0	0	0	0	0	0	0	0	0	0	0
D_0__Eukaryota;D_1__Archaeplastida;D_2__Micractinium sp. KGE10;D_3__;D_4__;D_5__;D_6__;D_7__;D_8__;D_9__	0	0	0	0	4.09283e-05	0	0	0	0	0	0	0	0	0	0	0	0	0	0	0	0	0	0	0	0	0	0	0	0	0	0	0	0	0	0	0	0	0	0	0	0	0	0	0	0	0	0	0	0
D_0__Eukaryota;D_1__Archaeplastida;D_2__Monomastix minuta;D_3__;D_4__;D_5__;D_6__;D_7__;D_8__;D_9__	0	0	0	0	0	0	0.000165673	0	0	0	0	0	0	0	0	0	0	0	0	0	0	0	0	0	0	0	0	0	0	0	0	0	0	0	0	0	0	0	6.62647e-05	0	0	0	0	0	0	0	0	0	0
D_0__Eukaryota;D_1__Archaeplastida;D_2__Pedinomonas sp. M2079/1;D_3__;D_4__;D_5__;D_6__;D_7__;D_8__;D_9__	0	0	0	0	0	0	0	0.000143895	0	0	0	0	0	0	0	0	0	0	0	0	0	0	0	0	0	0	0	0	0	0	0	6.70511e-05	0	0	0	0	0	0	0	0	0	0	0	0	0	0	0	0	0
D_0__Eukaryota;D_1__Archaeplastida;D_2__Pedinomonas sp. UTEX 'LB 1027';D_3__;D_4__;D_5__;D_6__;D_7__;D_8__;D_9__	0	0	0	0	0	0	0	0	0	0	0	0	0	0	0	0.000116543	0	0	0	0	0	0	0	0	0	0	0	0	0	0	0	0	0	0	0	0	0	0	0	0	0	0	0	0	0	0	0	0	0
D_0__Eukaryota;D_1__Archaeplastida;D_2__Picochlorum sp. SENEW3;D_3__;D_4__;D_5__;D_6__;D_7__;D_8__;D_9__	0	0	0	0	0	0	0	0.00028779	0	0	0	0	0	0	0	0	0	0	0	0	0	0	0	0	0	0	0	0	0	0	0	0	0	0	0	0	0	0	0	0.000183778	0	0	0	0	0	0	0	0	0
D_0__Eukaryota;D_1__Archaeplastida;D_2__Picocystis salinarum;D_3__;D_4__;D_5__;D_6__;D_7__;D_8__;D_9__	0	0	0	0	0	0	0	0	0	0	0	0	0	0	0	0	0	0	0	0	0	0	0	0	0	0	0	0	0	0	0	0	0	0	0	0	0	0	0.000132529	0	0	0	0	0	0	0	0	0	0
D_0__Eukaryota;D_1__Archaeplastida;D_2__Pyramimonas parkeae;D_3__;D_4__;D_5__;D_6__;D_7__;D_8__;D_9__	0	0	0	0	0	0	0	0	0	0	0	0	0	0	0	0	0	0	0	0	0	0	0	0	0	0	0	0	0	0	0	0	0	0	0	0	0	0	0	0	0	0	0	0	0	0	0	0	0
D_0__Eukaryota;D_1__Archaeplastida;D_2__Rhodophyceae;D_3__Bangiales;D_4__Porphyra sp. LLG037;D_5__;D_6__;D_7__;D_8__;D_9__	0	0	0	0	0	0	0	0	0	0	0	0	0	0	0	0	0	0	0	0	0	0	0	0	0	0	0	0	0	0	0	0	0	0	0	0	0	0	0	0	0	0	0	0	0	0	0	0	0
D_0__Eukaryota;D_1__Archaeplastida;D_2__Rhodophyceae;D_3__Florideophycidae;D_4__Augophyllum delicatum;D_5__;D_6__;D_7__;D_8__;D_9__	0	0	0	0	0	0	0	0	0	0	0	0	0	0	0	0	0	0	0	0	0	0	0	0	0	0	0	0	0	0	0	0	0	0	0	0	0	0	0	0	0	0	0	0	0	0	0	0	0
D_0__Eukaryota;D_1__Archaeplastida;D_2__Schizochlamys gelatinosa;D_3__;D_4__;D_5__;D_6__;D_7__;D_8__;D_9__	0	0	0	0	0.0164736	0	0	0	0	0	0	0	0	0	0	0	0	0	0	0	4.5161e-05	0	0	0	0	0	0	0	0.000901649	0	0	0	0	0	0	0	0	0	0	0	0	0	0	0	0	0	0	0	0
D_0__Eukaryota;D_1__Archaeplastida;D_2__Trebouxia decolorans;D_3__;D_4__;D_5__;D_6__;D_7__;D_8__;D_9__	0	0	0	0	8.18565e-05	0	0	0	0	0	0	0	0	0	0	0	0	0	0	0	0	0	0	0	0	0	0	0	0	0	0	0	0	0	0	0	0	0	0	0	0	0	0	0	0	0	0	0	0
D_0__Eukaryota;D_1__Archaeplastida;D_2__Trebouxia sp. TR9;D_3__;D_4__;D_5__;D_6__;D_7__;D_8__;D_9__	0	0	0	0	0	0	0.000331345	0	0	0	0	0	0	0	0	0	0	0	0	0	0	0	0	0	0	0	0	0	0	0	0	0	0	0	0	0	0	0	0	0	0	0	0	0	0	0	0	0	0
D_0__Eukaryota;D_1__Archaeplastida;D_2__Trochiscia hystrix;D_3__;D_4__;D_5__;D_6__;D_7__;D_8__;D_9__	0	0	0	0	0	0.000215889	0.0142478	0	0	0	0	0	0	0	0	0	0	0	0	0	0	0	0	0	0	0	0	0	0	0	0.00288588	0	0	0	0	0	0	0	0	0	0	0	0	0	0	0	0	0	0
D_0__Eukaryota;D_1__Archaeplastida;D_2__Volvox carteri f. nagariensis;D_3__;D_4__;D_5__;D_6__;D_7__;D_8__;D_9__	0	0	0	0	0	7.19632e-05	8.28363e-05	0	0	0	0	0	0	0	0	0	0	0	0	0	0	0	0	0	0	0	0	0	0	0	0	0	0	0	0	0	0	3.41192e-05	0.000132529	0	0	0	0	0	0	0	0	0	0
D_0__Eukaryota;D_1__Archaeplastida;D_2__uncultured eukaryote;D_3__;D_4__;D_5__;D_6__;D_7__;D_8__;D_9__	0	0	0	0	0	0	0	0	0	0	0	0	0	0	0	0	0	0	0	0	0	0	0	0	0	0	0	0	0	0	0	0	0	0	0	0	0	0	0	0	0	0	0	0	0	0	0	0	0
D_0__Eukaryota;D_1__Cryptophyceae;D_2__Cryptomonadales;D_3__Cryptomonas sp. CNUCRY 75;D_4__;D_5__;D_6__;D_7__;D_8__;D_9__	0	0	0	0	4.09283e-05	0	0	0	0	0	0	0	0	0	0	0	0	0	0	0	0	0	0	0	0	0	0	0	0	0	0	0	0	0	0	0	0	0	0	0	0	0	0	0	0	0	0	0	0
D_0__Eukaryota;D_1__Cryptophyceae;D_2__Cryptomonadales;D_3__Cryptomonas sp. SAG 977-2f;D_4__;D_5__;D_6__;D_7__;D_8__;D_9__	0	0	0	0	0	0	0	0	0	0	0	0	0	0	0	0	0	0	0	0	0	0	0	0	0	0	0	0	0	0	0	0	0	0	0	0	0	0	0	0	0	0	0	0	0	0	0	0	0
D_0__Eukaryota;D_1__Cryptophyceae;D_2__Cryptomonadales;D_3__Cryptomonas;D_4__Cryptomonas paramecium;D_5__;D_6__;D_7__;D_8__;D_9__	0	0	0	0	0	0	0	0	0	0	0	0	0	0	0	0	0	0	0	0	0	0	0	0	0	0	0	0	0	0	0	0	0	0	0	0	0	0	0	0	0	0	0	0	0	0	0	0	0
D_0__Eukaryota;D_1__Cryptophyceae;D_2__Cryptomonadales;D_3__Guillardia;D_4__Guillardia theta;D_5__;D_6__;D_7__;D_8__;D_9__	0	0	0	0	0	7.19632e-05	0	0	0	0	0	0	0	0	0	0.000174815	0	0	0	0	0	0	0	0	0	0	0	0	0	0	0	0	0	0	0	0	0	0	0	0	0	0	0	0	0	0	0	0	0
D_0__Eukaryota;D_1__Cryptophyceae;D_2__Cryptophyta sp. SRT149;D_3__;D_4__;D_5__;D_6__;D_7__;D_8__;D_9__	0	0	0	0	0	0	0	0	0	0	0	0	0	0	0	0	0	0	0	0	0	0	0	0	0	0	0	0	0	0	0	0	0	0	0	0	0	0	0	0	0	0	0	0	0	0	0	0	0
D_0__Eukaryota;D_1__Excavata;D_2__Discoba;D_3__Discicristata;D_4__Diabrotica virgifera virgifera (western corn rootworm);D_5__;D_6__;D_7__;D_8__;D_9__	0	0	0	0	0	0	0	0	0	0	0	0	0	0	0	0	0	0	0	0	0	0	0	0	0	0	0	0	0	0.000132582	0	0	0	0	0	0	0	0	0	0	0	0	0	0	0	0	0	0	0
D_0__Eukaryota;D_1__Excavata;D_2__Discoba;D_3__Discicristata;D_4__Euglenozoa;D_5__Colpodella angusta;D_6__;D_7__;D_8__;D_9__	0	0	0	0	0	0	0	0	0	0	0	0	0	0	0	0.000174815	0	0	0	0	0	0	0	0.000667824	0	0	0	0	0	0	0	0.000134102	0	0	0	0	0	0	0	0	0	0	0	0	0	0	0	0	0
D_0__Eukaryota;D_1__Excavata;D_2__Discoba;D_3__Discicristata;D_4__Euglenozoa;D_5__Kinetoplastea;D_6__Metakinetoplastina;D_7__Trypanosomatida;D_8__Blechomonas;Ambiguous_taxa	0	0	0	0	0	0	0	0	0	0	0	0	0	0	0	0	0	0	0	0	0	0	0	0	0	0	0	0	0	0	0	0	0	0	0	0	0	0	0	0	0.00190706	0	0	0	0	0	0	0	0
D_0__Eukaryota;D_1__Excavata;D_2__Discoba;D_3__Discicristata;D_4__Gregarina sp. Phaedon/Daegwallyeong/2010;D_5__;D_6__;D_7__;D_8__;D_9__	0	0	0	0	0	0	0	0	0	0	0	0	0	0	0	0	0	0	0	0	0	0	0	0	0	0	0	0	0	0	0	0	0	0	0	0	0	0	0	0	0	0	0	0	0	0	0	0	0
D_0__Eukaryota;D_1__Excavata;D_2__Metamonada;D_3__Fornicata;D_4__Carpediomonas-like organisms;D_5__Hicanonectes teleskopos;D_6__;D_7__;D_8__;D_9__	0	0	0	0	0	0	0	0	0	0	0	0	0	0	0	0	0	0	0	0	0	0	0	0	0	0	0	0	0	0	0	0	0	0	0	0	0	0	0	0	0	0.00141844	0.000504395	0	0	0	0	0	0
D_0__Eukaryota;D_1__Excavata;D_2__Metamonada;D_3__Fornicata;D_4__Diplomonadida;D_5__Giardiinae;D_6__Giardia;Ambiguous_taxa;D_8__;D_9__	7.67754e-05	0	0	0	0	0	0	0	0	0	0	0	0	0	0	0	0.000288951	0	0	0	0	0	0	0	0	0	0	0	0	0	0	0	0	0	0	0	0	0	0	0	0	0	0	0	0	0	0	0	0
D_0__Eukaryota;D_1__Excavata;D_2__Metamonada;D_3__Fornicata;D_4__Diplomonadida;D_5__Giardiinae;D_6__Giardia;D_7__Giardia intestinalis assemblage B;D_8__;D_9__	0	0	0	0	0	0	0	0	0	0	0	0	0	0	0	0	0	0	0	0	0	0	0	0	0	0	0	0	0	0	0	0	0	0	0	0	0	0	0	0	0	0	0	0	0	0	0	0	0
D_0__Eukaryota;D_1__Excavata;D_2__Metamonada;D_3__Fornicata;D_4__Diplomonadida;D_5__Giardiinae;D_6__Giardia;D_7__Giardia intestinalis;D_8__;D_9__	0.00660269	0	0	0	0	0	0	0.000143895	9.49983e-05	0	0	0	0	0	0	0	0	0	0	0	0	0	0	0	0	0	0	0	0	0	0	0	0	0	0	0	0	0	0	0	0	0	0	0	0	0	0	0	0
D_0__Eukaryota;D_1__Excavata;D_2__Metamonada;D_3__Fornicata;D_4__Diplomonadida;D_5__Giardiinae;D_6__Giardia;D_7__Giardia lamblia ATCC 50803;D_8__;D_9__	0	0	0	0	0	0	0	0.00158285	0	0	0	0	0	0	0	5.82717e-05	0	0	0	0	0	0	0	0	0	0	0	0	0	0	0	0	0	0	0	0	0	0	0	0	0	0	0	0	0	0	0	0	0
D_0__Eukaryota;D_1__Excavata;D_2__Metamonada;D_3__Fornicata;D_4__Diplomonadida;D_5__Giardiinae;D_6__Giardia;D_7__Giardia muris;D_8__;D_9__	0	0	0	0	0	0	0	0	0	0	0	0	0	0	0	0	0	0	0	0	0	0	0	0	0	0	0	0	0	0	0	0	0	0	0	0	0	0	0	0	0	0	0	0	0	0	0	0	0
D_0__Eukaryota;D_1__Excavata;D_2__Metamonada;D_3__Fornicata;D_4__Diplomonadida;D_5__Giardiinae;D_6__Giardia;D_7__Giardia sp. quenda;D_8__;D_9__	0	0	0	0	0	0	0	0	0	0	0	0	0	0	0	0	0	0	0	0	0	0	0	0	0	0	0	0	0	0	0	0	0	0	0	0	0	0	0	0	0	0.00070922	0.000360282	0	0	0	0	0	0
D_0__Eukaryota;D_1__Excavata;D_2__Metamonada;D_3__Fornicata;D_4__Diplomonadida;D_5__Hexamita;D_6__Hexamita inflata;D_7__;D_8__;D_9__	0	0	0	0	0	0	0	0	0	0	0	0	0	0	0	0	0	0	0	0	0	0	0	0	0	0	0	0	0	0	0	0	0	0	0	0	0	0	0	0	0	0	0	0	0	0	0	0	0
D_0__Eukaryota;D_1__Excavata;D_2__Metamonada;D_3__Fornicata;D_4__Diplomonadida;D_5__Spironucleus salmonicida;D_6__;D_7__;D_8__;D_9__	0	0	0	0	0	0	0	0.0031657	0	0	0	0	0	0	0	0.00192296	0	0	0	0	0	0	0	0.045234	0	0	0	0	0	0	0	0	0	0	0	0	0	0	0	0.000367557	0	0	0	0	0	0	0	0.0432692	0
D_0__Eukaryota;D_1__Excavata;D_2__Metamonada;D_3__Fornicata;D_4__Diplomonadida;D_5__Trepomonas sp. PC1;D_6__;D_7__;D_8__;D_9__	0	0	0	0	0	0	0	0	0	0	0	0	0	0	0	0	0	0	0	0	0	0	0	0	0	0	0	0	0	0	0	0	0	0	0	0	0	0	0	0	0	0	0	0	0	0	0	0	0
D_0__Eukaryota;D_1__Excavata;D_2__Metamonada;D_3__Parabasalia;D_4__Gf10 symbiont group;Ambiguous_taxa;D_6__;D_7__;D_8__;D_9__	0	0	0	0	0	0	0	0	0	0	0	0	0	0	0	0	0	0	0	0	0	0	0	0	0	0	0	0	0	0	0	0	0	0	0	0	0	0	0	0	0	0	0	0	0	0	0	0	0
D_0__Eukaryota;D_1__Excavata;D_2__Metamonada;D_3__Parabasalia;D_4__Mastotermes darwiniensis;D_5__;D_6__;D_7__;D_8__;D_9__	0	0	0	0	0	0	0	0	0	0	0	0	0	0	0	0	0	0	0	0	0	0	0	0	0	0	0	0	0	0	0	0	0	0	0	0	0	0	0	0	0	0	0	0	0	0	0	0.0550905	0
D_0__Eukaryota;D_1__Excavata;D_2__Metamonada;D_3__Parabasalia;D_4__Trichomonadea;D_5__Ditrichomonas;D_6__Ditrichomonas honigbergii;D_7__;D_8__;D_9__	0	0	0	0	0	0	0	0	0	0	0	0	0	0	0	0	0	0	0	0	0	0	0	0	0	0	0	0	0	0	0	0	0	0	0	0	0	0	0	0	0	0	0	0	0	0	0	0	0.116883
D_0__Eukaryota;D_1__Excavata;D_2__Metamonada;D_3__Parabasalia;D_4__Trichomonadea;D_5__Hexamastix;Ambiguous_taxa;D_7__;D_8__;D_9__	0	0	0	0	0	0	0	0	0	0	0	0	0	0	0	0	0	0	0	0	0	0	0	0	0	0	0	0	0	0	0	0	0	0	0	0	0	0	0	0	0.0103383	0.0152482	0.0149157	0.00815851	0	0	0	0	0
D_0__Eukaryota;D_1__Excavata;D_2__Metamonada;D_3__Parabasalia;D_4__Trichomonadea;D_5__Pentatrichomonas;D_6__Pentatrichomonas hominis;D_7__;D_8__;D_9__	7.67754e-05	0	0.00025392	5.26427e-05	0	0	0	0	0.000189997	0.000522248	0.0016048	5.18323e-05	0	0	0	0	0.000404531	0.00206452	0.00352691	0.000520901	0	0	0	0	0.000800932	0.00208008	0.00668086	0.000863807	0	0	0	0	0	0	0	0	0	0	0	0	0	0	0	0	0	0	0	0	0.0479076
D_0__Eukaryota;D_1__Excavata;D_2__Metamonada;D_3__Parabasalia;D_4__Trichomonadea;D_5__Simplicimonas;Ambiguous_taxa;D_7__;D_8__;D_9__	0	0	0	0	0	0	0	0	0	0	0	0	0	0	0	0	0	0	0	0	0	0	0	0	0	0	0	0	0	0	0	0	0	0	0	0	0	0	0	0	0	0	0	0	0	0	0	0	0
D_0__Eukaryota;D_1__Excavata;D_2__Metamonada;D_3__Parabasalia;D_4__Trichomonadea;D_5__Simplicimonas;D_6__Simplicimonas similis;D_7__;D_8__;D_9__	0	0	0	0	0	0	0	0	0	0	0	0	0	0	0	0	0	0	0	0	0	0	0	0	0	0	0	5.75871e-05	0	0	0	0	0	0	0	0	0	0	0	0	0	0	0	0	0	0	0	0	0
D_0__Eukaryota;D_1__Excavata;D_2__Metamonada;D_3__Parabasalia;D_4__Trichomonadea;D_5__Tetratrichomonas;Ambiguous_taxa;D_7__;D_8__;D_9__	0	0	0	0	0	0	0	0	0	0	0	0	0	0	0	0	0	0	0	0	0	0	0	0	0	0	0	0	0	0	0	0	0	0	0	0	0	0	0	0	0	0	0	0	0	0	0	0	0
D_0__Eukaryota;D_1__Excavata;D_2__Metamonada;D_3__Parabasalia;D_4__Trichomonadea;D_5__Tetratrichomonas;D_6__Tetratrichomonas buttreyi;D_7__;D_8__;D_9__	0	0	0	0	0	0	0	0	0	0	0	0	0	0	0	0	0	0	0	0	0	0	0	0	0	0	0	0	0	0	0	0	0	0	0	0	0	0	0	0	0	0	0	0	0	0	0	0	0
D_0__Eukaryota;D_1__Excavata;D_2__Metamonada;D_3__Parabasalia;D_4__Trichomonadea;D_5__Trichomonas;Ambiguous_taxa;D_7__;D_8__;D_9__	0	0	0	0	0	0	0	0	0	0	0	0	0	0	0	0	0	0	0	0	0	0	0	0	0	0	0	0	0	0	0	0	0	0	0	0	0	0	0	0	0	0	0	0	0	0	0	0	0.0204906
D_0__Eukaryota;D_1__Excavata;D_2__Metamonada;D_3__Parabasalia;D_4__Trichomonadea;D_5__Trichomonas;D_6__Trichomonas vaginalis G3;D_7__;D_8__;D_9__	0	0	0	0	0	0	0	0	0	0	0	0	0	0	0	5.82717e-05	0	0	0	0	0	0	0	8.90432e-05	0	0	0	0	0	0	0	6.70511e-05	0	0	0	0	0	0	0	0	0	0	0	0	0	0	0	0.000452489	0
D_0__Eukaryota;D_1__Excavata;D_2__Metamonada;D_3__Parabasalia;D_4__Trichomonadea;D_5__Trichomonas;D_6__sediment metagenome;D_7__;D_8__;D_9__	0	0	0	0	0	0	0	0	0	0	0	0	0	0	0	0	0	0	0	0	0	0	0	0	0	0	0	0	0	0	0	0	0	0	0	0	0	0	0	0	0	0	0	0	0	0	0	0.0010181	0
D_0__Eukaryota;D_1__Excavata;D_2__Metamonada;D_3__Parabasalia;D_4__Tritrichomonadea;D_5__Tritrichomonas;Ambiguous_taxa;D_7__;D_8__;D_9__	0	0	0	0	0	0	0	0	0	0	0	0	0	0	0	0	0	0	0	0	0	0	0	0	0	0	0	0	0	0	0	0	0	0	0	0	0	0	0	0	0.26217	0	0	0	0	0	0	0	0.0023088
D_0__Eukaryota;D_1__Excavata;D_2__Metamonada;D_3__Parabasalia;D_4__Tritrichomonadea;D_5__Tritrichomonas;D_6__Tritrichomonas muris;D_7__;D_8__;D_9__	0	0	0	0	0	0	0	0	0	0	0	0	0	0	0	0	0	0	0	0	0	0	0	0	0	0	0	0	0	0	0	0	0	0	0	0	0	0	0	0	0	0.502482	0.567589	0.267725	0	0	0	0	0
D_0__Eukaryota;D_1__Excavata;D_2__Metamonada;D_3__Preaxostyla;D_4__Oxymonadida;D_5__Dinenympha;D_6__uncultured eukaryote;D_7__;D_8__;D_9__	0	0	0	0	0	0	0	0	0	0	0	0	0	0	0	0	0	0	0	0	0	0	0	0	0	0	0	0	0	0	0	0	0	0	0	0	0	0	0	0	0	0	0	0	0	0	0	0	0.000577201
D_0__Eukaryota;D_1__Excavata;D_2__Metamonada;D_3__Preaxostyla;D_4__Paratrimastix;Ambiguous_taxa;D_6__;D_7__;D_8__;D_9__	0	0	0	0	0	0	0	0	0	0	0	0	0	0	0	0	0	0	0	0	0	0	0	0	0	0	0	0	0	0	0	0	0	0	0	0	0	0	0	0	0	0	0	0	0	0	0	0	0.000865801
D_0__Eukaryota;D_1__Haptophyta;D_2__Pavlovophyceae;D_3__Rebecca;Ambiguous_taxa;D_5__;D_6__;D_7__;D_8__;D_9__	0	0	0	0	0	0	0	0	0	0	0	0	0	0	0	0	0	0	0	0	0	0	0	0	0	0	0	0	0	0	0	0	0	0	0	0	0	0	0	0	0	0	0	0	0	0	0	0	0
D_0__Eukaryota;D_1__Haptophyta;D_2__Prymnesiophyceae;D_3__Phaeocystis;Ambiguous_taxa;D_5__;D_6__;D_7__;D_8__;D_9__	0	0	0	0	0	0	0	0	0	0	0	0	0	0	0	0	0	0	0	0	0	0	0	0	0	0	0	0	0	0	0	0	0	0	0	0	0	0	0	0	0	0	0	0	0	0	0	0	0.000577201
D_0__Eukaryota;D_1__Incertae Sedis;D_2__Apusomonadidae;D_3__Amastigomonas;D_4__Amastigomonas sp. IVY8c;D_5__;D_6__;D_7__;D_8__;D_9__	0	0	0	0	0	0	0	0	0	0	0	0	0	0	0	0	0	0	0	0	0	0	0	0	0	0	0	0	0	0	0	0	0	0	0	0	0	0	0	0	0	0	0	0	0	0	0	0	0
D_0__Eukaryota;D_1__Incertae Sedis;D_2__Rigifilida;D_3__Rigifila;D_4__Rigifila ramosa;D_5__;D_6__;D_7__;D_8__;D_9__	0	0	0	0	0	0	0	0	0	0	0	0	0	0	0	0	0	0	0	0	0	0	0	0	0	0	0	0	0	0	0	0	0	0	0	0	0	0	0	0	0	0	0	0	0	0	0	0	0
D_0__Eukaryota;D_1__Klebsormidium flaccidum;D_2__;D_3__;D_4__;D_5__;D_6__;D_7__;D_8__;D_9__	0	0	0	0	0	0	0	0	0	0	0	0	0	0	0	0	0	0	0	0	0	6.29862e-05	0	0	0	0	0	0	0	0	0	0.000134102	0	0	0	0	0	0	0	0	0	0	0	0	0	0	0	0	0
D_0__Eukaryota;D_1__Microheliozoan sp. SvdH-2005;D_2__;D_3__;D_4__;D_5__;D_6__;D_7__;D_8__;D_9__	0	0	0	0	0	0	0	0	0	0	0	0	0	0	0	0	0	0	0	0	0	0	0	0.000222608	0	0	0	0	0	0	0	0	0	0	0	0	0	0	0	0	0	0	0	0	0	0	0	0	0
D_0__Eukaryota;D_1__Opisthokonta;D_2__Freshwater Opisthokonta;D_3__uncultured eukaryote;D_4__;D_5__;D_6__;D_7__;D_8__;D_9__	0	0	0	0	0	0	0	0	0	0	0	0	0	0	0	0	0	0	0	0	0	0	0	0	0	0	0	0	0	0	0	0	0	0	0	0	0	0	0	0	0	0	0	0	0	0	0	0	0.000577201
D_0__Eukaryota;D_1__Opisthokonta;D_2__Holozoa;D_3__Choanoflagellida;D_4__Craspedida;D_5__Monosiga sp. ATCC 50635;D_6__;D_7__;D_8__;D_9__	0	0	0	0	0	0	0	0	0	0	0	0	0	0	0	0	0	0	0	0	0	0	0	0	0	0	0	0	0	0	0	0	0	0	0	0	0	0	0	0	0	0	0	0	0	0	0	0	0
D_0__Eukaryota;D_1__Opisthokonta;D_2__Holozoa;D_3__Choanoflagellida;D_4__Craspedida;D_5__Paramonosiga thecata;D_6__;D_7__;D_8__;D_9__	0	0	0	0	0	0	0	0	0	0	0	0	0	0	0	0	0	0	0	0	0	0	0	0	0	0	0	0	0	0	0	0	0	0	0	0	0	0	0	0	0	0	0	0	0	0	0	0	0
D_0__Eukaryota;D_1__Opisthokonta;D_2__Holozoa;D_3__Ichthyosporea;D_4__Ichthyophonae;D_5__Ichthyophonidae;D_6__Amoebidium parasiticum JAP-7-2;D_7__;D_8__;D_9__	0	0	0	0	0	0	0	0.00028779	0	0	0	0	0	0	0	0	0	0	0	0	0	0	0	0.000133565	0	0	0	0	0	0	0	0	0	0	0	0	0	0	0	0	0	0	0	0	0	0	0	0	0
D_0__Eukaryota;D_1__Opisthokonta;D_2__Holozoa;D_3__Ichthyosporea;D_4__Ichthyophonae;D_5__Ichthyophonidae;D_6__Amoebidium parasiticum;D_7__;D_8__;D_9__	0	0	0	0	0	0	0	0	0	0	0	0	0	3.62924e-05	0	0	0	0	0	0	0	0	7.69468e-05	0	0	0	0	0	0	0	0	0.000134102	0	0	0	0	0	0	0	0	0	0	0	0	0	0	0	0	0
D_0__Eukaryota;D_1__Opisthokonta;D_2__Holozoa;D_3__Ichthyosporea;D_4__Ichthyophonae;D_5__Ichthyophonidae;D_6__Scophthalmus maximus (turbot);D_7__;D_8__;D_9__	0	0	0	0	0.00034789	0	0.000497018	0	0	0	0	0	0	0	0	0	0	0	0	0	0	0	0	0	0	0	0	0	0.000166093	0	0	0	0	0	0	0	0	0	0	0	0	0	0	0	0	0	0	0	0
D_0__Eukaryota;D_1__Opisthokonta;D_2__Holozoa;D_3__Ichthyosporea;D_4__Ichthyophonae;D_5__Pseudoperkinsidae;Ambiguous_taxa;Ambiguous_taxa;D_8__;D_9__	0.000153551	0	0.00012696	0.000210571	0	0	0	0	0	0	0	0	0	0	0	0	0	0	0	0	0	0	0	0	0.000145624	0	0.000354736	5.75871e-05	0	0	0	0	0	0	0	0	0	0	0	0	0	0	0	0	0	0	0	0	0
D_0__Eukaryota;D_1__Opisthokonta;D_2__Holozoa;D_3__Metazoa (Animalia);D_4__Eumetazoa;D_5__Bilateria;D_6__Annelida;D_7__Clitellata;D_8__Oligochaeta;D_9__Microscolex phosphoreus	0	0	0	0	0	0	0	0	0	0	0	0	0	0	0	0	0	0	0	0	0	0	0	0	0	0	0	0	0	0	0	0	0	0	0	0	0	0	0	0	0	0	0	0	0	0	0	0	0
D_0__Eukaryota;D_1__Opisthokonta;D_2__Holozoa;D_3__Metazoa (Animalia);D_4__Eumetazoa;D_5__Bilateria;D_6__Annelida;D_7__Polychaeta;D_8__Onuphis elegans;D_9__	0	0	0	0	0	0	0	0	0	0	0	0	0	0	0	0	0	0	0	0	0	0	0	0	0	0	0	0	0	0	0	0	0	0	0	0	0	0	0	0	0	0	0	0	0	0	0	0	0
D_0__Eukaryota;D_1__Opisthokonta;D_2__Holozoa;D_3__Metazoa (Animalia);D_4__Eumetazoa;D_5__Bilateria;D_6__Annelida;D_7__Polychaeta;D_8__Paralacydonia paradoxa;D_9__	0	0	0	0	0	0	0	0.00172674	0	0	0	0	0	0	0	0.000291358	0	0	0	0	0	0	0	0	0	0	0	0	0	0	0	0.000402307	0	0	0	0	0	0	0	0.000735114	0	0	0	0	0	0	0	0	0
D_0__Eukaryota;D_1__Opisthokonta;D_2__Holozoa;D_3__Metazoa (Animalia);D_4__Eumetazoa;D_5__Bilateria;D_6__Annelida;D_7__Polychaeta;D_8__Schizobranchia insignis;D_9__	0	0	0	0	0	0	0	0	0	0	0	0	0	0	0	0	0	0	0	0	0	0	0	0	0	0	0	0	0	0	0	0	0	0	0	0	0	0	0	0	0	0	0	0	0	0	0	0	0
D_0__Eukaryota;D_1__Opisthokonta;D_2__Holozoa;D_3__Metazoa (Animalia);D_4__Eumetazoa;D_5__Bilateria;D_6__Annelida;D_7__Polychaeta;D_8__Scolecida;D_9__Terebellida	0	0.000700117	6.348e-05	0	0	0	0	0	0	0	0	0	0	0	0	0	0	0	0	0	0	0	0	0	0	0	0	0	0	0	0	0	0	0	0	0	0	0	0	0	0	0	0	0	0	0	0	0	0
D_0__Eukaryota;D_1__Opisthokonta;D_2__Holozoa;D_3__Metazoa (Animalia);D_4__Eumetazoa;D_5__Bilateria;D_6__Annelida;D_7__Polychaeta;D_8__Scoloplos armiger;D_9__	0	0	0	0	0	0	0	0	0	0	0	0	0	0	0	0	0	0	0	0	0	0	0	0	0	0	0	0	0	0	0	0	0	0	0	0	0	0	0	0	0	0	0	0	0	0	0	0	0
D_0__Eukaryota;D_1__Opisthokonta;D_2__Holozoa;D_3__Metazoa (Animalia);D_4__Eumetazoa;D_5__Bilateria;D_6__Arthropoda;D_7__Chelicerata;D_8__Arachnida;D_9__Acari	0.0132821	0.011902	0.00768108	0.0108444	0	0	0	0	0.00113998	0.00114895	0.000362375	0.000777484	0	0	0	0	0.000751271	0.000903226	9.66277e-05	0.00130225	0	0	0	0	0.00502403	0.000780031	0.000886839	0.00253383	0	0	0	0	0	0	0	0	0	0	0	0	0.000802971	0	7.20565e-05	0.00101981	0	0	0	0	0.0017316
D_0__Eukaryota;D_1__Opisthokonta;D_2__Holozoa;D_3__Metazoa (Animalia);D_4__Eumetazoa;D_5__Bilateria;D_6__Arthropoda;D_7__Chelicerata;D_8__Arachnida;D_9__Acarus siro	0	0	0	0	0	0	0	0	0	0	0	0	0	0	0	0	0	0	0	0	0	0	0	0	0	0	0	0	0	0	0	0	0	0	0	0	0	0	0	0	0	0	0	0	0	0	0	0	0
D_0__Eukaryota;D_1__Opisthokonta;D_2__Holozoa;D_3__Metazoa (Animalia);D_4__Eumetazoa;D_5__Bilateria;D_6__Arthropoda;D_7__Chelicerata;D_8__Arachnida;D_9__Andreacarus petersi	0	0	0	0	0	0	0	0	0	0	0	0	0	0	0	0	0	0	0	0	0.000812898	0	0	0	0	0	0	0	0	0	0	0	0	0	0	0	0	0	0	0	0	0	0	0	0	0	0	0	0
D_0__Eukaryota;D_1__Opisthokonta;D_2__Holozoa;D_3__Metazoa (Animalia);D_4__Eumetazoa;D_5__Bilateria;D_6__Arthropoda;D_7__Chelicerata;D_8__Arachnida;D_9__Anoetus sp. AD664	0	0	0	0	0	7.19632e-05	0.000248509	0	0	0	0	0	0	0	0	0	0	0	0	0	0	0	0	0	0	0	0	0	0	6.6291e-05	0.000577177	0	0	0	0	0	0	0	0	0	0	0	0	0	0	0	0	0	0
D_0__Eukaryota;D_1__Opisthokonta;D_2__Holozoa;D_3__Metazoa (Animalia);D_4__Eumetazoa;D_5__Bilateria;D_6__Arthropoda;D_7__Chelicerata;D_8__Arachnida;D_9__Aphodanoetus teinophallus	0	0	0	0	0.000266034	0	0	0	0	0	0	0	0	0	0	0	0	0	0	0	0	0	0	0	0	0	0	0	0.000403369	0	0	0	0	0	0	0	0	0	0	0	0	0	0	0	0	0	0	0	0
D_0__Eukaryota;D_1__Opisthokonta;D_2__Holozoa;D_3__Metazoa (Animalia);D_4__Eumetazoa;D_5__Bilateria;D_6__Arthropoda;D_7__Chelicerata;D_8__Arachnida;D_9__Blaberolaelaps sp. APGD-2010	0	0	0	0	0	0	0	0	0	0	0	0	0	0	0	0	0	0	0	0	0	6.29862e-05	0	0	0	0	0	0	0	0	0	0	0	0	0	0	0	0	0	0	0	0	0	0	0	0	0	0	0
D_0__Eukaryota;D_1__Opisthokonta;D_2__Holozoa;D_3__Metazoa (Animalia);D_4__Eumetazoa;D_5__Bilateria;D_6__Arthropoda;D_7__Chelicerata;D_8__Arachnida;D_9__Brachychthoniidae gen. sp. 3 AD1301	0	0	0	0	0	0	0	0	0	0	0	0	0	0	0	0	0	0	0	0	0	0	0	0	0	0	0	0	0	0	0	0	0	0	0	0	0	0	0	0	0	0	0	0	0	0	0	0	0
D_0__Eukaryota;D_1__Opisthokonta;D_2__Holozoa;D_3__Metazoa (Animalia);D_4__Eumetazoa;D_5__Bilateria;D_6__Arthropoda;D_7__Chelicerata;D_8__Arachnida;D_9__Daptonema sp. 2 MJR-2013	0	0	0	0	0.000102321	0	0	0	0	0	0	0	0	0	0	0	0	0	0	0	0	0	0	0	0	0	0	0	0	0	0	0	0	0	0	0	0	0	0	0	0	0	0	0	0	0	0	0	0
D_0__Eukaryota;D_1__Opisthokonta;D_2__Holozoa;D_3__Metazoa (Animalia);D_4__Eumetazoa;D_5__Bilateria;D_6__Arthropoda;D_7__Chelicerata;D_8__Arachnida;D_9__Demodex brevis	0	0	0	0	0.011951	0	0	0	0	0	0	0	0.000185078	0	0	0	0	0	0	0	0	0	0	0	0	0	0	0	0.000854194	0	0	0	0	0	0	0	0	0	0	0	0	0	0	0	0.000924242	0	0	0	0
D_0__Eukaryota;D_1__Opisthokonta;D_2__Holozoa;D_3__Metazoa (Animalia);D_4__Eumetazoa;D_5__Bilateria;D_6__Arthropoda;D_7__Chelicerata;D_8__Arachnida;D_9__Demodex folliculorum	0	0	0	0	0	0.00287853	0	0.00143895	0	0	0	0	0	0.000471801	0	0.000524445	0	0	0	0	0	0	0	0	0	0	0	0	0	0.0014584	0	0.000335255	0	0	0	0	0	0	0	0	0	0	0	0	0	0.00108008	0	0.000282805	0
D_0__Eukaryota;D_1__Opisthokonta;D_2__Holozoa;D_3__Metazoa (Animalia);D_4__Eumetazoa;D_5__Bilateria;D_6__Arthropoda;D_7__Chelicerata;D_8__Arachnida;D_9__Dermationidae sp. AD695	0	0	0	0	0	0	0	0	0	0	0	0	0	0	0	0	0	0	0	0	0	0	0	0	0	0	0	0	0	0	0	0	0	0	0	0	0	0	0	0	0	0	0	0	0	0	0	0	0
D_0__Eukaryota;D_1__Opisthokonta;D_2__Holozoa;D_3__Metazoa (Animalia);D_4__Eumetazoa;D_5__Bilateria;D_6__Arthropoda;D_7__Chelicerata;D_8__Arachnida;D_9__Dermatophagoides microceras	0	0	0	0	0	0	0	0	0	0	0	0	0	0	0	0	0	0	0	0	0	0	0	0	0	0	0	0	0	0	0	0	0	0	0	0	0	0	0	0	0	0	0	0	0	0	0	0	0
D_0__Eukaryota;D_1__Opisthokonta;D_2__Holozoa;D_3__Metazoa (Animalia);D_4__Eumetazoa;D_5__Bilateria;D_6__Arthropoda;D_7__Chelicerata;D_8__Arachnida;D_9__Diadasiopus eickworti	0	0	0	0	0	0	0	0	0	0	0	0	0	0	0	0	0	0	0	0	0	0	0	0	0	0	0	0	0	0	0	0	0	0	0	0	0	0	0	0	0	0	0	0	0	0	0	0	0
D_0__Eukaryota;D_1__Opisthokonta;D_2__Holozoa;D_3__Metazoa (Animalia);D_4__Eumetazoa;D_5__Bilateria;D_6__Arthropoda;D_7__Chelicerata;D_8__Arachnida;D_9__Euepedanus sp. DNA104861	0	0	0	0	0	0	0	7.19476e-05	0	0	0	0	0	0	0	5.82717e-05	0	0	0	0	0	0	0	0	0	0	0	0	0	0	0	0	0	0	0	0	0	0	0	0	0	0	0	0	0	0	0	0	0
D_0__Eukaryota;D_1__Opisthokonta;D_2__Holozoa;D_3__Metazoa (Animalia);D_4__Eumetazoa;D_5__Bilateria;D_6__Arthropoda;D_7__Chelicerata;D_8__Arachnida;D_9__Euroglyphus maynei	0	0	0	0	0	0	0	0	0	0	0	0	0	0	0	0	0	0	0	0	0	0	0	0	0	0	0	0	0	0	0	0	0	0	0	0	0	0	0	0	0	0	0	0	0	0	0	0	0
D_0__Eukaryota;D_1__Opisthokonta;D_2__Holozoa;D_3__Metazoa (Animalia);D_4__Eumetazoa;D_5__Bilateria;D_6__Arthropoda;D_7__Chelicerata;D_8__Arachnida;D_9__Fergusobia sp. UPG M. decora	0	0	0	0	0	0	0	0	0	0	0	0	0	0	0	0	0	0	0	0	0	0	0	0	0	0	0	0	0	0	0	0	0	0	0	0	0	0	0	0	0	0	0	0	0	0	0	0	0
D_0__Eukaryota;D_1__Opisthokonta;D_2__Holozoa;D_3__Metazoa (Animalia);D_4__Eumetazoa;D_5__Bilateria;D_6__Arthropoda;D_7__Chelicerata;D_8__Arachnida;D_9__Geocoris sp. WCW-2003	0	0	0	0	0	0	0	0	0	0	0	0	0	0	0	0	0	0	0	0	0	0	0	0	0	0	0	0	0	0	0	0	0	0	0	0	0	0	0	0	0	0	0	0	0	0	0	0	0
D_0__Eukaryota;D_1__Opisthokonta;D_2__Holozoa;D_3__Metazoa (Animalia);D_4__Eumetazoa;D_5__Bilateria;D_6__Arthropoda;D_7__Chelicerata;D_8__Arachnida;D_9__Histiogaster sp. AD356	0	0	0	0	0.0026808	0.00133132	0	0.00395712	0	0	0	0	0	0	0	0	0	0	0	0	0	0	0	0	0	0	0	0	0.000261004	9.94365e-05	0	0.00113987	0	0	0	0	0	0	0	0	0	0	0	0	0	0	0	0	0
D_0__Eukaryota;D_1__Opisthokonta;D_2__Holozoa;D_3__Metazoa (Animalia);D_4__Eumetazoa;D_5__Bilateria;D_6__Arthropoda;D_7__Chelicerata;D_8__Arachnida;D_9__Histiostomatidae gen. sp. AD357	0	0	0	0	0	0	0	0.000431686	0	0	0	0	0	0	0	0	0	0	0	0	0	0	0	0	0	0	0	0	0	0	0	0.00100577	0	0	0	0	0	0	0	0	0	0	0	0	0	0	0	0	0
D_0__Eukaryota;D_1__Opisthokonta;D_2__Holozoa;D_3__Metazoa (Animalia);D_4__Eumetazoa;D_5__Bilateria;D_6__Arthropoda;D_7__Chelicerata;D_8__Arachnida;D_9__Histiostomatidae gen. sp. AD655	0	0	0	0	0.000266034	0.000539724	0.000414182	0.000863371	0	0	0	0	0	0	0	0	0	0	0	0	0	0	0	0	0	0	0	0	2.37276e-05	0.000198873	0	0	0	0	0	0	0	0	0	0	0	0	0	0	0	0	0	0	0
D_0__Eukaryota;D_1__Opisthokonta;D_2__Holozoa;D_3__Metazoa (Animalia);D_4__Eumetazoa;D_5__Bilateria;D_6__Arthropoda;D_7__Chelicerata;D_8__Arachnida;D_9__Hybalicus sp. ARP-2015	0	0	0	0	0.000163713	0	0	0	0	0	0	0	0.000208213	0	0	0	0	0	0	0	0	0	0	0	0	0	0	0	0.000284731	0	0	0	0	0	0	0	0	0	0	0	0	0	0	0	0	0	0	0	0
D_0__Eukaryota;D_1__Opisthokonta;D_2__Holozoa;D_3__Metazoa (Animalia);D_4__Eumetazoa;D_5__Bilateria;D_6__Arthropoda;D_7__Chelicerata;D_8__Arachnida;D_9__Lamprochernes savignyi	0	0	0	0	0	0	0	0.000215843	0	0	0	0	0	0	0	0	0	0	0	0	0	0	0	0	0	0	0	0	0	0	0	0	0	0	0	0	0	0	0	0	0	0	0	0	0	0	0	0	0
D_0__Eukaryota;D_1__Opisthokonta;D_2__Holozoa;D_3__Metazoa (Animalia);D_4__Eumetazoa;D_5__Bilateria;D_6__Arthropoda;D_7__Chelicerata;D_8__Arachnida;D_9__Melicharidae sp. ARP-2015	0	0	0	0	0	0	0	0	0	0	0	0	0	0	0	0	0	0	0	0	0	0.000850313	0.0093875	0	0	0	0	0	0	0	0	0	0	0	0	0	0	0	0	0	0	0	0	0	0	0	0	0	0
D_0__Eukaryota;D_1__Opisthokonta;D_2__Holozoa;D_3__Metazoa (Animalia);D_4__Eumetazoa;D_5__Bilateria;D_6__Arthropoda;D_7__Chelicerata;D_8__Arachnida;D_9__Myocoptes musculinus	0	0	0	0	0	0	0	0	0	0	0	0	0	0	0	0	0	0	0	0	0	0	0	0	0	0	0	0	0	0	0	0	0	0	0	0	0	0	0	0	0	0	0	0	0	0	0	0	0
D_0__Eukaryota;D_1__Opisthokonta;D_2__Holozoa;D_3__Metazoa (Animalia);D_4__Eumetazoa;D_5__Bilateria;D_6__Arthropoda;D_7__Chelicerata;D_8__Arachnida;D_9__Olistrophorus blarinae	0	0	0	0	4.09283e-05	0	0	0	0	0	0	0	0	0	0	0	0	0	0	0	0	0	0	0	0	0	0	0	0.00149484	0	0	0	0	0	0	0	0	0	0	0	0	0	0	0	0	0	0	0	0
D_0__Eukaryota;D_1__Opisthokonta;D_2__Holozoa;D_3__Metazoa (Animalia);D_4__Eumetazoa;D_5__Bilateria;D_6__Arthropoda;D_7__Chelicerata;D_8__Arachnida;D_9__Opiliones	0	0	0	0	0	0	0	0	0	0	0	0	0	0	0	0	0	0	0	0	0	0	0	0	0	0	0	0	0	0	0	0	0	0	0	0	0	0	0	0	0	0	0	0	0	0	0	0	0
D_0__Eukaryota;D_1__Opisthokonta;D_2__Holozoa;D_3__Metazoa (Animalia);D_4__Eumetazoa;D_5__Bilateria;D_6__Arthropoda;D_7__Chelicerata;D_8__Arachnida;D_9__Parabonzia sp. ARP-2015	0	0	0	0	0	0	0	0	0	0	0	0	0	0	0	0	0	0	0	0	0	0	0	0	0	0	0	0	0	0	0	0	0	0	0	0	0	0	0	0	0	0	0	0	0	0	0	0.000169683	0
D_0__Eukaryota;D_1__Opisthokonta;D_2__Holozoa;D_3__Metazoa (Animalia);D_4__Eumetazoa;D_5__Bilateria;D_6__Arthropoda;D_7__Chelicerata;D_8__Arachnida;D_9__Protolophus singularis	0	0	0	0	0	0	0	0.000647529	0	0	0	0	0	0	0	0.000116543	0	0	0	0	0	0	0	0	0	0	0	0	0	0	0	0.000268204	0	0	0	0	0	0	0	0.000122519	0	0	0	0	0	0	0	0	0
D_0__Eukaryota;D_1__Opisthokonta;D_2__Holozoa;D_3__Metazoa (Animalia);D_4__Eumetazoa;D_5__Bilateria;D_6__Arthropoda;D_7__Chelicerata;D_8__Arachnida;D_9__Puccinia striiformis f. sp. tritici 08/21	0	0	0	0	0	0	0	0	0	0	0	0	0	0	0	0	0	0	0	0	0	0	0	0	0	0	0	0	0	0	0	0	0	0	0	0	0	0	0	0	0	0	0	0	0	0	0	0	0
D_0__Eukaryota;D_1__Opisthokonta;D_2__Holozoa;D_3__Metazoa (Animalia);D_4__Eumetazoa;D_5__Bilateria;D_6__Arthropoda;D_7__Chelicerata;D_8__Arachnida;D_9__Punica granatum (pomegranate)	0	0	0	0	0	0	0	0	0	0	0	0	0	0	0	0	0	0	0	0	0	0	0	0	0	0	0	0	0	0	0	0	0	0	0	0	0	0	0	0	0	0	0	0	0	0	0	0	0
D_0__Eukaryota;D_1__Opisthokonta;D_2__Holozoa;D_3__Metazoa (Animalia);D_4__Eumetazoa;D_5__Bilateria;D_6__Arthropoda;D_7__Chelicerata;D_8__Arachnida;D_9__Raphignathus sp. ARP-2015	0	0	0	0	0	7.19632e-05	8.28363e-05	0	0	0	0	0	0	0	0	0	0	0	0	0	0	0	0	0	0	0	0	0	0	0.00132582	0.00156662	0.00308435	0	0	0	0	0	0	0	0	0	0	0	0	0	0	0	0	0
D_0__Eukaryota;D_1__Opisthokonta;D_2__Holozoa;D_3__Metazoa (Animalia);D_4__Eumetazoa;D_5__Bilateria;D_6__Arthropoda;D_7__Chelicerata;D_8__Arachnida;D_9__Remyus sp. DNA102660	0	0	0	0	0	0	0	0	0	0	0	0	0	0	0	0	0	0	0	0	0	0	0	0	0	0	0	0	0	0	0	0	0	0	0	0	0	0	0	0	0	0	0	0	0	0	0	0	0
D_0__Eukaryota;D_1__Opisthokonta;D_2__Holozoa;D_3__Metazoa (Animalia);D_4__Eumetazoa;D_5__Bilateria;D_6__Arthropoda;D_7__Chelicerata;D_8__Arachnida;D_9__Scotolemon sp. DNA101042	0	0	0	0	0	0	0	0	0	0	0	0	0	0	0	0	0	0	0	0	0	0	0	0	0	0	0	0	0	0	0	0.00140807	0	0	0	0	0	0	0	0	0	0	0	0	0	0	0	0	0
D_0__Eukaryota;D_1__Opisthokonta;D_2__Holozoa;D_3__Metazoa (Animalia);D_4__Eumetazoa;D_5__Bilateria;D_6__Arthropoda;D_7__Chelicerata;D_8__Arachnida;D_9__Strelkoviacarus sp. AD771	0	0	0	0	4.09283e-05	0	0	0	0	0	0	0	0	0	0	0	0	0	0	0	0	0	0	0	0	0	0	0	0	0	0	0	0	0	0	0	0	0	0	0	0	0	0	0	8.94428e-05	0	0	0	0
D_0__Eukaryota;D_1__Opisthokonta;D_2__Holozoa;D_3__Metazoa (Animalia);D_4__Eumetazoa;D_5__Bilateria;D_6__Arthropoda;D_7__Chelicerata;D_8__Arachnida;D_9__Telema cucurbitina complex sp. Cave_num4	0	0	0	0	0	0	0	0	0	0	0	0	0	0	0	0	0	0	0	0	0	0	0	0	0	0	0	0	0	0	0	0	0	0	0	0	0	0	0	0	0	0	0	0	0	0	0	0	0
D_0__Eukaryota;D_1__Opisthokonta;D_2__Holozoa;D_3__Metazoa (Animalia);D_4__Eumetazoa;D_5__Bilateria;D_6__Arthropoda;D_7__Chelicerata;D_8__Arachnida;D_9__Terpnacarus gibbosus	0	0	0	0	0	0	0	0	0	0	0	0	0	0	0	0	0	0	0	0	0	0	0	0	0	0	0	0	0	0	0	0.000134102	0	0	0	0	0	0	0	0	0	0	0	0	0	0	0	0	0
D_0__Eukaryota;D_1__Opisthokonta;D_2__Holozoa;D_3__Metazoa (Animalia);D_4__Eumetazoa;D_5__Bilateria;D_6__Arthropoda;D_7__Chelicerata;D_8__Arachnida;D_9__Trichoecius sp. n. AD367	0	0	0	0	0	0	0	0	0	0	0	0	0	0	0	0	0	0	0	0	0	0	0	0	0	0	0	0	0	0	0	0	0	0	0	0	0	0	0	0	0	0	0	0	0	0	0	0	0
D_0__Eukaryota;D_1__Opisthokonta;D_2__Holozoa;D_3__Metazoa (Animalia);D_4__Eumetazoa;D_5__Bilateria;D_6__Arthropoda;D_7__Chelicerata;D_8__Arachnida;D_9__Trichoecius tenax	0	0	0	0	0	0	0	7.19476e-05	0	0	0	0	0	0	0	0	0	0	0	0	0	0	0	0	0	0	0	0	0	0	0	0	0	0	0	0	0	0	0	0	0	0	0	0	0	0	0	0	0
D_0__Eukaryota;D_1__Opisthokonta;D_2__Holozoa;D_3__Metazoa (Animalia);D_4__Eumetazoa;D_5__Bilateria;D_6__Arthropoda;D_7__Chelicerata;D_8__Arachnida;D_9__Zalmoxida sp. DNA102677	0	0	0	0	0	0	0	0	0	0	0	0	0	0	0	0	0	0	0	0	0	0	0	0	0	0	0	0	0	0	0	0	0	0	0	0	0	0	0	0	0	0	0	0	0	0	0	0	0
D_0__Eukaryota;D_1__Opisthokonta;D_2__Holozoa;D_3__Metazoa (Animalia);D_4__Eumetazoa;D_5__Bilateria;D_6__Arthropoda;D_7__Crustacea;D_8__Branchiopoda;D_9__Daphnia magna	0	0	0	0	0	0	0	0	0	0	0	0	0	0	0	0	0	0	0	0	0	0	0	0	0	0	0	0	0	0	0	0	0	0	0	0	0	0	0	0	0	0	0	0	0	0	0	0	0
D_0__Eukaryota;D_1__Opisthokonta;D_2__Holozoa;D_3__Metazoa (Animalia);D_4__Eumetazoa;D_5__Bilateria;D_6__Arthropoda;D_7__Crustacea;D_8__Malacostraca;D_9__Sergia sp. KC4548	0	0	0	0	0	0	0	0	0	0	0	0	0	0	0	0	0	0	0	0	0	0	0	0	0	0	0	0	0	0	0	0	0	0	0	0	0	0	0	0	0	0	0	0	0	0	0	0	0
D_0__Eukaryota;D_1__Opisthokonta;D_2__Holozoa;D_3__Metazoa (Animalia);D_4__Eumetazoa;D_5__Bilateria;D_6__Arthropoda;D_7__Crustacea;D_8__Ostracoda;D_9__Fabaeformiscandona sp. SFH-2011b	0	0	0	0	0	0	0	0	0	0	0	0	0	0	0	0	0	0	0	0	0	0	0	0	0	0	0	0	0	0	0	0	0	0	0	0	0	0	0	0	0	0	0	0	0	0	0	0	0
D_0__Eukaryota;D_1__Opisthokonta;D_2__Holozoa;D_3__Metazoa (Animalia);D_4__Eumetazoa;D_5__Bilateria;D_6__Arthropoda;D_7__Hexapoda;D_8__Ellipura;D_9__Collembola	0	0	0	0	0	0	0	0	0	0	0	0	0	0	0	0	0	0	0	0	0	0	0	0	0	0	0	0	0	0	0	0	0	0	0	0	0	0	0	0	0	0	0	0	0	0	0	0.00429864	0
D_0__Eukaryota;D_1__Opisthokonta;D_2__Holozoa;D_3__Metazoa (Animalia);D_4__Eumetazoa;D_5__Bilateria;D_6__Arthropoda;D_7__Hexapoda;D_8__Insecta;D_9__Pterygota	0	0	0	0	0	0	0	0	0	0	0	0	0	0	0	0	0	0	0	8.68169e-05	0	0	0	8.90432e-05	0	0	0	0	4.74552e-05	0	0	0	0.000132415	0	0	0	0	0	0	0	0	0	0	0.0011655	0.0194687	0	0	0	0.000577201
D_0__Eukaryota;D_1__Opisthokonta;D_2__Holozoa;D_3__Metazoa (Animalia);D_4__Eumetazoa;D_5__Bilateria;D_6__Arthropoda;D_7__Myriapoda;D_8__Chilopoda;D_9__Chiloplectus andrassyi	0	0	0	0	0	0.000467761	0.00124254	0	0	0	0	0	0	0	0	0	0	0	0	0	0	0	0	0	0	0	0	0	0	9.94365e-05	8.24538e-05	0	0	0	0	0	0	0	0	0	0	0	0	0	0	0	0	0	0
D_0__Eukaryota;D_1__Opisthokonta;D_2__Holozoa;D_3__Metazoa (Animalia);D_4__Eumetazoa;D_5__Bilateria;D_6__Arthropoda;D_7__Myriapoda;D_8__Diplopoda;D_9__Paradoxosomatidae sp. YG-2006	0	0	0	0	0	0	0	0	0	0	0	0	0	0	9.23958e-05	0	0	0	0	0	0	0	0	0	0	0	0	0	0	0	8.24538e-05	0	0	0	0	0	0	0	0	0	0	0	0	0	0	0	0	0	0
D_0__Eukaryota;D_1__Opisthokonta;D_2__Holozoa;D_3__Metazoa (Animalia);D_4__Eumetazoa;D_5__Bilateria;D_6__Bryozoa;D_7__Gymnolaemata;D_8__Flustrellidra hispida;D_9__	0	0	0	0	0	0	0	0	0	0	0	0	0	0	0	0	0	0	0	0	0	0	0	0	0	0	0	0	0	0	0	0	0	0	0	0	0	0	0	0	0	0	0	0	0	0	0	0.000113122	0
D_0__Eukaryota;D_1__Opisthokonta;D_2__Holozoa;D_3__Metazoa (Animalia);D_4__Eumetazoa;D_5__Bilateria;D_6__Chordata;D_7__Vertebrata;D_8__Gnathostomata;D_9__Chondrichthyes	0	0	0	0	0	0	0	0	0	0	0	0	0	0	0	0	0	0	0	0	4.5161e-05	0	0	0	0	0	0	0	0	0	0	0	0	0	0	0	0	0	0	0	0	0	0	0	0	0	0	0	0
D_0__Eukaryota;D_1__Opisthokonta;D_2__Holozoa;D_3__Metazoa (Animalia);D_4__Eumetazoa;D_5__Bilateria;D_6__Chordata;D_7__Vertebrata;D_8__Gnathostomata;D_9__Euteleostomi	0.0323992	0.0196033	0.034787	0.0222678	0.0353211	0.0381765	0.000828363	0.00028779	0.00793236	0.00658032	0.008697	0.00440574	0.00242915	0.00431879	0.000184792	5.82717e-05	0.233472	0.183226	0.154025	0.145766	0.0846769	0.189462	0.0330871	0.00231512	0.0831513	0.0564223	0.0760908	0.0576447	0.0514652	0.0793503	0.00239116	0.000335255	0.000397246	0	0	0	7.6037e-05	0.000272954	0	0	0.0180668	0.0173759	0.00785416	0.0538559	0.013476	0.0297022	0.000543715	0	0.00952381
D_0__Eukaryota;D_1__Opisthokonta;D_2__Holozoa;D_3__Metazoa (Animalia);D_4__Eumetazoa;D_5__Bilateria;D_6__Mollusca;D_7__Bivalvia;D_8__Heteroconchia;D_9__Acanthocardia tuberculata (tuberculate cockle)	0	0	0	0	0	0	0	0	0	0	0	0	0	0	0	0	0	0	0	0	0	0	0	0	0	0	0	0	0	0	0	0	0	0	0	0	0	0	0	0	0	0	0	0	8.94428e-05	0	0	0	0
D_0__Eukaryota;D_1__Opisthokonta;D_2__Holozoa;D_3__Metazoa (Animalia);D_4__Eumetazoa;D_5__Bilateria;D_6__Mollusca;D_7__Bivalvia;D_8__Pteriomorphia;D_9__Callochiton schilfi	0	0	0	0	0	0	0	0	0	0	0	0	0	0	0	0	0	0	0	0	0	0	0	0	0	0	0	0	0	0	0	0	0	0	0	0	0	0	0	0	0	0	0	0	0	0	0	0	0
D_0__Eukaryota;D_1__Opisthokonta;D_2__Holozoa;D_3__Metazoa (Animalia);D_4__Eumetazoa;D_5__Bilateria;D_6__Mollusca;D_7__Bivalvia;D_8__Pteriomorphia;D_9__Isognomon acutirostris	0	0	0	0	0	0	0	0.000215843	0	0	0	0	0	0	0	0	0	0	0	0	0	0	0	0	0	0	0	0	0	0	0	0	0	0	0	0	0	0	0	0	0	0	0	0	0	0	0	0	0
D_0__Eukaryota;D_1__Opisthokonta;D_2__Holozoa;D_3__Metazoa (Animalia);D_4__Eumetazoa;D_5__Bilateria;D_6__Mollusca;D_7__Bivalvia;D_8__Pteriomorphia;D_9__Mimachlamys albolineata	0	0	0	0	0	0	0	0	0	0	0	0	0	0	0	0	0	0	0	0	0	0	0	0	0	0	0	0	0	0	0	0	0	0	0	0	0	0	0	0	0	0	0	0	0	0	0	0	0
D_0__Eukaryota;D_1__Opisthokonta;D_2__Holozoa;D_3__Metazoa (Animalia);D_4__Eumetazoa;D_5__Bilateria;D_6__Mollusca;D_7__Bivalvia;D_8__Pteriomorphia;D_9__Monostichoplana filum	0	0	0	0	0	0.00172712	0.004556	0	0	0	0	0	0	0.000181462	0.000646771	0	0	0	0	0	0	0	0	0	0	0	0	0	0	0	0.000494723	0	0	0	0	0	0	3.41192e-05	0.000795176	0	0	0	0	0	0	0	0	0	0
D_0__Eukaryota;D_1__Opisthokonta;D_2__Holozoa;D_3__Metazoa (Animalia);D_4__Eumetazoa;D_5__Bilateria;D_6__Mollusca;D_7__Bivalvia;D_8__Pteriomorphia;D_9__Urumella concava	0	0	0	0	0	0	0	0.000215843	0	0	0	0	0	0	0	0	0	0	0	0	0	0	0	0	0	0	0	0	0	0	0	0	0	0	0	0	0	0	0	0	0	0	0	0	0	0	0	0	0
D_0__Eukaryota;D_1__Opisthokonta;D_2__Holozoa;D_3__Metazoa (Animalia);D_4__Eumetazoa;D_5__Bilateria;D_6__Mollusca;D_7__Gastropoda;D_8__Austrocochlea diminuta;D_9__	0	0	0	0	0	0	0	0	0	0	0	0	0	0	0	0	0	0	0	0	0	0	0	0	0	0	0	0	0	0	0	0	0	0	0	0	0	0	0	0	0	0	0	0	0	0	0	0	0
D_0__Eukaryota;D_1__Opisthokonta;D_2__Holozoa;D_3__Metazoa (Animalia);D_4__Eumetazoa;D_5__Bilateria;D_6__Mollusca;D_7__Gastropoda;D_8__Pyropelta sp. SWA-2009;D_9__	0	0	0	0	0	7.19632e-05	0	0	0	0	0	0	0	0	0	0	0	0	0	0	0	0	0	0	0	0	0	0	0	0	0	0	0	0	0	0	0	0	0	0	0	0	0	0	0	0	0	0	0
D_0__Eukaryota;D_1__Opisthokonta;D_2__Holozoa;D_3__Metazoa (Animalia);D_4__Eumetazoa;D_5__Bilateria;D_6__Mollusca;D_7__Gastropoda;D_8__sediment metagenome;D_9__	0	0	0	0	0	0	0	0.000431686	0	0	0	0	0	0	0	0	0	0	0	0	0	0	0	0	0	0	0	0	0	0	0	0	0	0	0	0	0	0	0	0.000122519	0	0	0	0	0	0	0	0	0
D_0__Eukaryota;D_1__Opisthokonta;D_2__Holozoa;D_3__Metazoa (Animalia);D_4__Eumetazoa;D_5__Bilateria;D_6__Mollusca;D_7__Gastropoda;D_8__uncultured eukaryote;D_9__	0	0	0.00019044	0	0	0	0	0	0	0	0.000103536	0	0	0	0	0	0	0.000129032	0.000144942	0	0	0	0	0	0	0	0.000532104	0	0	0	0	0	0	0	0	0	0	0	0	0	0	0	0	0	0	0	0	0	0
D_0__Eukaryota;D_1__Opisthokonta;D_2__Holozoa;D_3__Metazoa (Animalia);D_4__Eumetazoa;D_5__Bilateria;D_6__Mollusca;D_7__Polyplacophora;D_8__Neoloricata;D_9__Acanthopleura granulata	0	0	0	0	0	0	0	0	0	0	0	0	0	0	0	0	0	0	0	0	0	0	0	0	0	0	0	0	0	0	0	0	0	0	0	0	0	0	0	0	0	0	0	0	0	0	0	0	0
D_0__Eukaryota;D_1__Opisthokonta;D_2__Holozoa;D_3__Metazoa (Animalia);D_4__Eumetazoa;D_5__Bilateria;D_6__Mollusca;D_7__Polyplacophora;D_8__Neoloricata;D_9__Cryptoplax japonica	0	0	0	0	0	0	0	0	0	0	0	0	0	0	0	0	0	0	0	0	0	0	0	0	0	0	0	0	0	0	0	0	0	0	0	0	0	0	0	0	0	0	0	0	0	0	0	0	0
D_0__Eukaryota;D_1__Opisthokonta;D_2__Holozoa;D_3__Metazoa (Animalia);D_4__Eumetazoa;D_5__Bilateria;D_6__Mollusca;D_7__Polyplacophora;D_8__Neoloricata;D_9__Leptochiton sp. n. 4 JS-2011	0	0	0	0	0	0.000827576	0	0	0	0	0	0	0	0.000217754	0	0	0	0	0	0	0	0.000283438	0.00023084	0	0	0	0	0	0	0.00178986	0	0	0	0	0	0	0	0	0	0	0	0	0	0	0	0	0	0	0
D_0__Eukaryota;D_1__Opisthokonta;D_2__Holozoa;D_3__Metazoa (Animalia);D_4__Eumetazoa;D_5__Bilateria;D_6__Nematoda;D_7__Chromadorea;D_8__Ascaridida;Ambiguous_taxa	0	0	0	0	0	0	0	0	0	0	0	0	0	0	0	0	0	0	0	0	0	0	0	0	7.2812e-05	0	0	0	0	0	0	0	0.000264831	0	0	0	0	0	0	0	0	0	0	0	0	0	0	0	0
D_0__Eukaryota;D_1__Opisthokonta;D_2__Holozoa;D_3__Metazoa (Animalia);D_4__Eumetazoa;D_5__Bilateria;D_6__Nematoda;D_7__Chromadorea;D_8__Ascaridida;D_9__Ascaridia numidae	0	0	0	0	6.13924e-05	0	0	0	0	0	0	0	2.31348e-05	0	0	0	0	0	0	0	0	0	0	0	0	0	0	0	7.11828e-05	0	0	0	0	0	0	0	0.000418203	0	0	0	0	0	0	0	0	0	0	0	0
D_0__Eukaryota;D_1__Opisthokonta;D_2__Holozoa;D_3__Metazoa (Animalia);D_4__Eumetazoa;D_5__Bilateria;D_6__Nematoda;D_7__Chromadorea;D_8__Ascaridida;D_9__Ascaris lumbricoides (common roundworm)	0	0	0	0	0	0	0	0	0	0	0	0	0	0	0	0	0	0	0	0	0	0	0	0	0	0	0	0	0	0	0.000247361	0	0	0	0	0	0	0	0.000927705	0	0	0	0	0	0	3.85743e-05	0.000108743	0	0
D_0__Eukaryota;D_1__Opisthokonta;D_2__Holozoa;D_3__Metazoa (Animalia);D_4__Eumetazoa;D_5__Bilateria;D_6__Nematoda;D_7__Chromadorea;D_8__Ascaridida;D_9__Contracaecum spiculigerum	0	0	0	0	0	0	0	0	0	0	0	0	0	0	0.000184792	0	0	0	0	0	0	0	0	0	0	0	0	0	0	0	8.24538e-05	0	0	0	0	0	0	0	0.000530117	0	0	0	0	0	0	0	0	0	0
D_0__Eukaryota;D_1__Opisthokonta;D_2__Holozoa;D_3__Metazoa (Animalia);D_4__Eumetazoa;D_5__Bilateria;D_6__Nematoda;D_7__Chromadorea;D_8__Ascaridida;D_9__Dardanus fucosus	0	0	0	0	0	7.19632e-05	8.28363e-05	0	0	0	0	0	0	0	0	0	0	0	0	0	0	0	0	0	0	0	0	0	0	3.31455e-05	0	0	0	0	0	0	0	0.000477669	0	0	0	0	0	0	0	0	0	0	0
D_0__Eukaryota;D_1__Opisthokonta;D_2__Holozoa;D_3__Metazoa (Animalia);D_4__Eumetazoa;D_5__Bilateria;D_6__Nematoda;D_7__Chromadorea;D_8__Ascaridida;D_9__Strongyluris calotis	0	0	0	0	0	0	0	0	0	0	0	0	0	0	0	0	0	0	0	0	0	0	0	0	0	0	0	0.000287936	0	0	0	0	0	0	0	0.000575858	0	0	0	0	0	0	0	0	0	0	0	0	0
D_0__Eukaryota;D_1__Opisthokonta;D_2__Holozoa;D_3__Metazoa (Animalia);D_4__Eumetazoa;D_5__Bilateria;D_6__Nematoda;D_7__Chromadorea;D_8__Ascaridida;D_9__Toxocara canis (dog roundworm)	0	0	0	0	0	0	0	0.000143895	0	0	0	0	0	0	0	0	0	0	0	0	0	0	0	0.000178086	0	0	0	0	0	0	0	0.000536409	0	0	0	0	0	0	0	0.00104141	0	0	0	0	0	0.00104151	0.00206612	0	0
D_0__Eukaryota;D_1__Opisthokonta;D_2__Holozoa;D_3__Metazoa (Animalia);D_4__Eumetazoa;D_5__Bilateria;D_6__Nematoda;D_7__Chromadorea;D_8__Diplogasterida;Ambiguous_taxa	0	0	0	0.000263213	0	0	0	0	0	0	0	0	0	0	0	0	0	0	0	0	0	0	0	0	0	0	0	5.75871e-05	0	0	0	0	0	0	0	0	0	0	0	0	0	0	0	0	0	0	0	0	0
D_0__Eukaryota;D_1__Opisthokonta;D_2__Holozoa;D_3__Metazoa (Animalia);D_4__Eumetazoa;D_5__Bilateria;D_6__Nematoda;D_7__Chromadorea;D_8__Diplogasterida;D_9__Aphelenchoides sp. 1 DSDJ-2016	0	0	0	0	0.000122785	0	0	0	0	0	0	0	0	0	0	0	0	0	0	0	0	0	0	0	0	0	0	0	0	0	0	0	0	0	0	0	0	0	0	0	0	0	0	0	0	0	0	0	0
D_0__Eukaryota;D_1__Opisthokonta;D_2__Holozoa;D_3__Metazoa (Animalia);D_4__Eumetazoa;D_5__Bilateria;D_6__Nematoda;D_7__Chromadorea;D_8__Diplogasterida;D_9__Mononchoides sp. FDL-2015	0	0	0	5.26427e-05	0	0	0	0	0	0	0	0	0	0	0	0	0	0	0	0	0	0	0	0	0	0	0	0.000115174	0	0	0	0	0	0	0	0	0	0	0	0	0	0	0	0	0	0	0	0	0
D_0__Eukaryota;D_1__Opisthokonta;D_2__Holozoa;D_3__Metazoa (Animalia);D_4__Eumetazoa;D_5__Bilateria;D_6__Nematoda;D_7__Chromadorea;D_8__Diplogastrellus sp. VS-2014;D_9__	0	0	0	0	0	0	0	7.19476e-05	0	0	0	0	0	0	0	0	0	0	0	0	0	0	0	0	0	0	0	0	0	0	0	0.000134102	0	0	0	0	0	0	0	0	0	0	0	0	0	0	0	0	0
D_0__Eukaryota;D_1__Opisthokonta;D_2__Holozoa;D_3__Metazoa (Animalia);D_4__Eumetazoa;D_5__Bilateria;D_6__Nematoda;D_7__Chromadorea;D_8__Nematoda environmental sample;D_9__	0	0	0	0	0.000286498	0.000467761	0	0	0	0	0	0	0	0	0	0	0	0	0	0	0	0	0	0	0	0	0	0	0	9.94365e-05	0	0	0	0	0	0	0	0	0	0	0	0	0	0	0	0	0	0	0
D_0__Eukaryota;D_1__Opisthokonta;D_2__Holozoa;D_3__Metazoa (Animalia);D_4__Eumetazoa;D_5__Bilateria;D_6__Nematoda;D_7__Chromadorea;D_8__Oxyurida;D_9__Aspiculuris tetraptera	0	0	0	0	0	0	0	0	0	0	0	0	0	0	0	0	0	0	0	0	0	0	0	0	0	0	0	0	0	0	0	0	0	0	0	0	0	0	0	0	0.000200743	0	0.000504395	0.00203963	0	0	0	0	0
D_0__Eukaryota;D_1__Opisthokonta;D_2__Holozoa;D_3__Metazoa (Animalia);D_4__Eumetazoa;D_5__Bilateria;D_6__Nematoda;D_7__Chromadorea;D_8__Oxyuris equi;D_9__	0	0	0	0	0	0	0	0	0	0	0	0	0	0	0	0	0	0	0	0	0	0	0	0	0	0	0	0	0	0	0	0	0	0	0	0	0	0	0	0	0	0	0	0	0.000864613	0	0	0.000848416	0
D_0__Eukaryota;D_1__Opisthokonta;D_2__Holozoa;D_3__Metazoa (Animalia);D_4__Eumetazoa;D_5__Bilateria;D_6__Nematoda;D_7__Chromadorea;D_8__Rhabditida;Ambiguous_taxa	0.882457	0.909452	0.808608	0.00852811	0	0	0	0	0.940626	0.965532	0.933892	0.0194371	0	0	0	0	0.302184	0.684258	0.643782	0.183487	0	0	0	0	0.717562	0.878055	0.802471	0.104866	0	0	0	0	0.939288	0.98642	0.974334	0.026268	0	0	0	0	0.000100371	0	7.20565e-05	0	0	0	0	0	0
D_0__Eukaryota;D_1__Opisthokonta;D_2__Holozoa;D_3__Metazoa (Animalia);D_4__Eumetazoa;D_5__Bilateria;D_6__Nematoda;D_7__Chromadorea;D_8__Rhabditida;D_9__Amidostomum cygni	0	0	0	0	0	0	0.000331345	0	0	0	0	0	0	0	9.23958e-05	0	0	0	0	0	0	9.44793e-05	0.000153894	0	0	0	0	0	0	3.31455e-05	0	0	0	0	0	0	0	3.41192e-05	6.62647e-05	0	0	0	0	0	0	0	0	0	0
D_0__Eukaryota;D_1__Opisthokonta;D_2__Holozoa;D_3__Metazoa (Animalia);D_4__Eumetazoa;D_5__Bilateria;D_6__Nematoda;D_7__Chromadorea;D_8__Rhabditida;D_9__Ancylostoma ceylanicum	0	0	0	0	0	0	0	0.000359738	0	0	0	0	0	0	0	5.82717e-05	0	0	0	0	0	0	0	0	0	0	0	0	0	0	0	6.70511e-05	0	0	0	0	0	0	0	0.000367557	0	0	0	0	0	0	0	0	0
D_0__Eukaryota;D_1__Opisthokonta;D_2__Holozoa;D_3__Metazoa (Animalia);D_4__Eumetazoa;D_5__Bilateria;D_6__Nematoda;D_7__Chromadorea;D_8__Rhabditida;D_9__Ancylostoma duodenale	7.67754e-05	0	0.0003174	0.536166	0	0	0	0	0	0.000417798	0.000258839	0.285959	0	0	0	0	0	0	0	0.0391978	0	0	0	0	0	0	0	0.322603	0	0	0	0	0	0	0.000365917	0.272868	0	0	0	0	0	0	0	0	0	0	0	0	0
D_0__Eukaryota;D_1__Opisthokonta;D_2__Holozoa;D_3__Metazoa (Animalia);D_4__Eumetazoa;D_5__Bilateria;D_6__Nematoda;D_7__Chromadorea;D_8__Rhabditida;D_9__Angiostrongylus cantonensis (rat lungworm)	0	0	0	0	0	0	0	0	0	0	0	0.000103665	0	0	0	0	0	0	0	0	0	0	0	0	0	0	0	0	0	0	0	0	0	0	0	0	0	0	0	0	0	0	0	0	0	0	0	0	0
D_0__Eukaryota;D_1__Opisthokonta;D_2__Holozoa;D_3__Metazoa (Animalia);D_4__Eumetazoa;D_5__Bilateria;D_6__Nematoda;D_7__Chromadorea;D_8__Rhabditida;D_9__Caenorhabditis guadeloupensis	0	0	0	0	6.13924e-05	0	0	0	0	0	0	0	0	0	0	0	0	0	0	0	0	0	0	0	0	0	0	0	0	0	0	0	0	0	0	0	0	0	0	0	0	0	0	0	0	0	0	0	0
D_0__Eukaryota;D_1__Opisthokonta;D_2__Holozoa;D_3__Metazoa (Animalia);D_4__Eumetazoa;D_5__Bilateria;D_6__Nematoda;D_7__Chromadorea;D_8__Rhabditida;D_9__Crenosoma vulpis	0	0	0	0	6.13924e-05	0	0	0.000143895	0	0	0	0	0	0	0	0.00104889	0	0	0	0	0	0	0	8.90432e-05	0	0	0	0	0	0	0	0.000469358	0	0	0	0	0	0	0	0.0019603	0	0	0	0	0	0	0	0	0
D_0__Eukaryota;D_1__Opisthokonta;D_2__Holozoa;D_3__Metazoa (Animalia);D_4__Eumetazoa;D_5__Bilateria;D_6__Nematoda;D_7__Chromadorea;D_8__Rhabditida;D_9__Crustorhabditis transita	0	0	0	0	0	0	0	0	0	0	0	0	0	0	0	0	0	0	0	0	0	0	0	0	0	0	0	0	0	0	0	0	0	0	0	0	0	0	0	0	0	0	0	0	0	3.85743e-05	0.000108743	0	0
D_0__Eukaryota;D_1__Opisthokonta;D_2__Holozoa;D_3__Metazoa (Animalia);D_4__Eumetazoa;D_5__Bilateria;D_6__Nematoda;D_7__Chromadorea;D_8__Rhabditida;D_9__Cruznema tripartitum	0	0	0	0	0.000225105	0	0	0	0	0	0	0	0	0	0	0	0	0	0	0	0	0	0	0	0	0	0	0	0	0	0	0	0	0	0	0	0	0	0	0	0	0	0	0	0	0	0	0	0
D_0__Eukaryota;D_1__Opisthokonta;D_2__Holozoa;D_3__Metazoa (Animalia);D_4__Eumetazoa;D_5__Bilateria;D_6__Nematoda;D_7__Chromadorea;D_8__Rhabditida;D_9__Daubaylia potomaca	0	0	0	5.26427e-05	0	0	0	0	0	0	0	5.18323e-05	0	0	0	0	0	0	0	0	0	0	0	0	0	0	0	0	0	0	0	0	0	0	0	0	0	0	0	0	0	0	0	0	0	0	0	0	0
D_0__Eukaryota;D_1__Opisthokonta;D_2__Holozoa;D_3__Metazoa (Animalia);D_4__Eumetazoa;D_5__Bilateria;D_6__Nematoda;D_7__Chromadorea;D_8__Rhabditida;D_9__Diploscapter sp. JU359	0	0	0	0	0	0	0	0	0	0	0	0	0	0	0	0	0	0	0	0	0	0	0	0	0	0	0	0	0	6.6291e-05	0	0.000402307	0	0	0	0	0	0	0	0	0	0	0	0	0	0	0	0	0
D_0__Eukaryota;D_1__Opisthokonta;D_2__Holozoa;D_3__Metazoa (Animalia);D_4__Eumetazoa;D_5__Bilateria;D_6__Nematoda;D_7__Chromadorea;D_8__Rhabditida;D_9__Haemonchus contortus (barber pole worm)	0	0	0	0	0	0	0	0	0	0	0	0	0	0	0	0	0	0	0	0	0	0	0	0	0	0	0	0.000115174	0	0	0	0	0	0	0	0	0	0	0	0	0	0	0	0	0	0	0	0	0
D_0__Eukaryota;D_1__Opisthokonta;D_2__Holozoa;D_3__Metazoa (Animalia);D_4__Eumetazoa;D_5__Bilateria;D_6__Nematoda;D_7__Chromadorea;D_8__Rhabditida;D_9__Haemonchus placei	0	0	0	0	0	0	0	0.000719476	0	0	0	0	0	0	0	5.82717e-05	0	0	0	0	0	0	0	0.000400695	0	0	0	0	0	9.94365e-05	8.24538e-05	6.70511e-05	0	0	0	0	0	0	0	6.12595e-05	0	0	0	0	0	0	0	0	0
D_0__Eukaryota;D_1__Opisthokonta;D_2__Holozoa;D_3__Metazoa (Animalia);D_4__Eumetazoa;D_5__Bilateria;D_6__Nematoda;D_7__Chromadorea;D_8__Rhabditida;D_9__Heligmosomoides polygyrus	0	0	0	0	0.14771	0.414328	0.576458	0.481905	0	0	0	0	0.00772701	0.0509545	0.162432	0.124468	0	0	0	0	0.00117419	0.00837716	0.0710988	0.0552068	0	0	0	0	0.0884565	0.369539	0.676286	0.581869	0	0	0	0	0.00304148	0.0148077	0.0522828	0.0538471	0	0	0	0	0	0	0	0	0
D_0__Eukaryota;D_1__Opisthokonta;D_2__Holozoa;D_3__Metazoa (Animalia);D_4__Eumetazoa;D_5__Bilateria;D_6__Nematoda;D_7__Chromadorea;D_8__Rhabditida;D_9__Hovorkonema variegatum	0	0	0	0.0140029	0	0	0	0	0	0	0	0.00362826	0	0	0	0	0	0	0	0.0010418	0	0	0	0	0	0	0	0.0130723	0	0	0	0	0	0	0	0.00203765	0	0	0	0	0	0	0	0	0	0	0	0	0
D_0__Eukaryota;D_1__Opisthokonta;D_2__Holozoa;D_3__Metazoa (Animalia);D_4__Eumetazoa;D_5__Bilateria;D_6__Nematoda;D_7__Chromadorea;D_8__Rhabditida;D_9__Neodiplogaster acaloleptae	0	0	0	0	4.09283e-05	0	0	0	0	0	0	0	0	0	0	0	0	0	0	0	0	0	0	0	0	0	0	0	0	0	0	0	0	0	0	0	0	0	0	0	0	0	0	0	0	0	0	0	0
D_0__Eukaryota;D_1__Opisthokonta;D_2__Holozoa;D_3__Metazoa (Animalia);D_4__Eumetazoa;D_5__Bilateria;D_6__Nematoda;D_7__Chromadorea;D_8__Rhabditida;D_9__Nippostrongylus brasiliensis	0	0	0	0	0	0	0.000994036	0	0	0	0	0	0	0	0.0021251	0	0	0	0	0	0	0	0.0024623	0	0	0	0	0	0	3.31455e-05	0.000494723	0	0	0	0	0	0	0	0.00145782	0	0	0	0	0	0	0	0	0	0
D_0__Eukaryota;D_1__Opisthokonta;D_2__Holozoa;D_3__Metazoa (Animalia);D_4__Eumetazoa;D_5__Bilateria;D_6__Nematoda;D_7__Chromadorea;D_8__Rhabditida;D_9__Nippostrongylus magnus	0	0	0	0	0.0755126	0.212687	0.291501	0.26635	0	0	0	0	0.0477501	0.295638	0.619052	0.57753	0	0	0	0	0.00541932	0.0412559	0.298861	0.199813	0	0	0	0	0.0106537	0.0382831	0.0943272	0.0767735	0	0	0	0	0.0517812	0.31028	0.742297	0.690946	0	0	0	0	0	0	0	0	0
D_0__Eukaryota;D_1__Opisthokonta;D_2__Holozoa;D_3__Metazoa (Animalia);D_4__Eumetazoa;D_5__Bilateria;D_6__Nematoda;D_7__Chromadorea;D_8__Rhabditida;D_9__Oscheius guentheri	0	0	0	0	0	0	0	0	0	0	0	0	0	0	0	0	0	0	0	0	0	0	0	0	0	0	0	0.000115174	0	0	0	0	0	0	0	0	0	0	0	0	0	0	0	0	0	0	0	0	0
D_0__Eukaryota;D_1__Opisthokonta;D_2__Holozoa;D_3__Metazoa (Animalia);D_4__Eumetazoa;D_5__Bilateria;D_6__Nematoda;D_7__Chromadorea;D_8__Rhabditida;D_9__Oscheius myriophilus	0	0	0	0	0	0	0	7.19476e-05	0	0	0	0	0	0	0	0	0	0	0	0	0	0	0	8.90432e-05	0	0	0	0	0	0	0	0	0	0	0	0	0	0	0	0	0	0	0	0	0	0	0	0	0
D_0__Eukaryota;D_1__Opisthokonta;D_2__Holozoa;D_3__Metazoa (Animalia);D_4__Eumetazoa;D_5__Bilateria;D_6__Nematoda;D_7__Chromadorea;D_8__Rhabditida;D_9__Parastrongyloides trichosuri	0	0	0	0	0	0	0	0	0	0	0	0	0	0	0	0	0	0	4.83138e-05	0	0	0	0	0	0	0	5.91226e-05	0	0	0	0	0	0	0	0	0	0	0	0	0	0	0	0	0	0	0	0	0	0
D_0__Eukaryota;D_1__Opisthokonta;D_2__Holozoa;D_3__Metazoa (Animalia);D_4__Eumetazoa;D_5__Bilateria;D_6__Nematoda;D_7__Chromadorea;D_8__Rhabditida;D_9__Petrovinema poculatum	0	0	0	0	0	0	0	0	0	0	0	0	0	0	0	0	0	0	0	0	0	0	0	0	0	0	0	0	0	6.6291e-05	0	0	0	0	0	0	0	0	0	0	0	0	0	0	0	0	0	0	0
D_0__Eukaryota;D_1__Opisthokonta;D_2__Holozoa;D_3__Metazoa (Animalia);D_4__Eumetazoa;D_5__Bilateria;D_6__Nematoda;D_7__Chromadorea;D_8__Rhabditida;D_9__Rhabditella axei	0	0	0	0	0	0	0	0.0314411	0	0	0	0	0	0	0	0.00798322	0	0	0	0	0	0	0	0.0032946	0	0	0	0	0	0	0	0.0461312	0	0	0	0	0	0	0	0.00379809	0	0	0	0	0	0	0	0	0
D_0__Eukaryota;D_1__Opisthokonta;D_2__Holozoa;D_3__Metazoa (Animalia);D_4__Eumetazoa;D_5__Bilateria;D_6__Nematoda;D_7__Chromadorea;D_8__Rhabditida;D_9__Rhabditoides inermiformis	0	0	0	0	0	0	0	0	0	0	0	0	0	0	0	0	0	0	0	0	0	0	0	0	0	0	0	0	0	0	0	0	0	0	0	0	0	0	0	0	0	0	0	0	0	0	0.000217486	0	0
D_0__Eukaryota;D_1__Opisthokonta;D_2__Holozoa;D_3__Metazoa (Animalia);D_4__Eumetazoa;D_5__Bilateria;D_6__Nematoda;D_7__Chromadorea;D_8__Rhabditida;D_9__Steinernema glaseri	0	0	0	0	0	0	0	0	0	0	0	0	0	0	0	0	0	0	0	0	0	0	0	0	0	0	0	0	0	0	0	0	0	0	0	0	0	0	0	0	0	0	0	0	0	0	0	0	0
D_0__Eukaryota;D_1__Opisthokonta;D_2__Holozoa;D_3__Metazoa (Animalia);D_4__Eumetazoa;D_5__Bilateria;D_6__Nematoda;D_7__Chromadorea;D_8__Rhabditida;D_9__Strongyloides callosciureus	0	0	0	0	0.00135063	0.256153	0.0176441	0.000143895	0	0	0	0	0.000231348	0.610111	0.124827	0.000524445	0	0	0	0	6.77415e-05	0.423299	0.0800246	0.00173634	0	0	0	0	0.00125756	0.36586	0.0501319	0.000134102	0	0	0	0	1.90092e-05	0.638098	0.151812	6.12595e-05	0	0	0	0	0	0	0	0	0
D_0__Eukaryota;D_1__Opisthokonta;D_2__Holozoa;D_3__Metazoa (Animalia);D_4__Eumetazoa;D_5__Bilateria;D_6__Nematoda;D_7__Chromadorea;D_8__Rhabditida;D_9__Strongyloides cebus	0	0	0	0	0.579503	0.00197899	0	0	0	0	0	0	0.878913	0.0014154	0.000369583	0	0	0	0	0	0.364336	0.000188959	7.69468e-05	0	0	0	0	0	0.492751	0.00172357	0.000412269	0	0	0	0	0	0.875451	0.00156948	0.000331323	0	0	0	0	0	0	0	0	0	0
D_0__Eukaryota;D_1__Opisthokonta;D_2__Holozoa;D_3__Metazoa (Animalia);D_4__Eumetazoa;D_5__Bilateria;D_6__Nematoda;D_7__Chromadorea;D_8__Rhabditida;D_9__Strongyloides fuelleborni fuelleborni	0	0	0	0	0	0	0	0.0194259	0	0	0	0	0	0	0	0.156518	0	0	0	0	0.000135483	0	0	0.0788033	0	0	0	0	0	0	0	0.0522999	0	0	0	0	3.80185e-05	0	0	0.193948	0	0	0	0	0	0	0	0	0
D_0__Eukaryota;D_1__Opisthokonta;D_2__Holozoa;D_3__Metazoa (Animalia);D_4__Eumetazoa;D_5__Bilateria;D_6__Nematoda;D_7__Chromadorea;D_8__Rhabditida;D_9__Strongyloides ratti	0	0.000700117	0.00012696	0	0.0245979	0.0074122	0.00149105	0.00129506	0	0.00177564	0.000776518	0	0.0447195	0.022719	0.0140442	0.0123536	0	0.0242581	0.00642574	0	0.425665	0.209366	0.132348	0.125061	0	0.0156006	0.00336999	0	0.268786	0.105469	0.0343008	0.0394931	0	0.00185185	0.000522739	0	0.0635289	0.0305026	0.0219999	0.0175815	0	0	0	0	0	0	0	0	0
D_0__Eukaryota;D_1__Opisthokonta;D_2__Holozoa;D_3__Metazoa (Animalia);D_4__Eumetazoa;D_5__Bilateria;D_6__Nematoda;D_7__Chromadorea;D_8__Rhabditida;D_9__Strongyloides stercoralis	0.00959693	0	0	0.28785	0.000143249	0	0	0	0.029972	0	0	0.65008	0	0	0	5.82717e-05	0.35119	0	0	0.480488	4.5161e-05	3.14931e-05	0	0.000133565	0.140964	0	0	0.40691	0.0257207	0	0	0.000134102	0.0456833	0	0	0.683322	0.000266129	0	6.62647e-05	0	0	0	0	9.71251e-05	0.0010435	0	0	0	0
D_0__Eukaryota;D_1__Opisthokonta;D_2__Holozoa;D_3__Metazoa (Animalia);D_4__Eumetazoa;D_5__Bilateria;D_6__Nematoda;D_7__Chromadorea;D_8__Rhabditida;D_9__Syngamus trachea	0	0	0	0	0	0.000143926	0.000165673	0	0	0	0	0	0	0	0	0	0	0	0	0	0	0	7.69468e-05	0	0	0	0	0	0	0	0.000164908	0	0	0	0	0	0	0	0	0	0	0	0	0	0	0	0	0	0
D_0__Eukaryota;D_1__Opisthokonta;D_2__Holozoa;D_3__Metazoa (Animalia);D_4__Eumetazoa;D_5__Bilateria;D_6__Nematoda;D_7__Chromadorea;D_8__Rhabditida;D_9__Teratorhabditis mariannae	0	0	0	0	0	0	0	0	0	0	0	0	0	0	0	0	0	0	0	0	0	0	0	0	0	0	0	0	0	0	0	0	0	0	0	0	0	0	0	0	0	0	0	0	0	0	0	0	0
D_0__Eukaryota;D_1__Opisthokonta;D_2__Holozoa;D_3__Metazoa (Animalia);D_4__Eumetazoa;D_5__Bilateria;D_6__Nematoda;D_7__Chromadorea;D_8__Spirurida;Ambiguous_taxa	0.000307102	0.000233372	0.00044436	0.000526427	0	0	0	0	0	0	0	0	0	0	0	0	0	0	0	0	0	0	0	0	0	0	0	0	0	0	0	0	0	0	0	0	0	0	0	0	0	0	0	0	0	0	0	0	0
D_0__Eukaryota;D_1__Opisthokonta;D_2__Holozoa;D_3__Metazoa (Animalia);D_4__Eumetazoa;D_5__Bilateria;D_6__Nematoda;D_7__Chromadorea;D_8__Spirurida;D_9__Gongylonema aegypti	0	0	0	0	0.000613924	0.000395797	0	0.000719476	0	0	0	0	0	0	0	0	0	0	0	0	0	0	0	0	0	0	0	0	0	0	0	6.70511e-05	0	0	0	0	0	0	0	0.000245038	0	0	0	0	0	0	0	0	0
D_0__Eukaryota;D_1__Opisthokonta;D_2__Holozoa;D_3__Metazoa (Animalia);D_4__Eumetazoa;D_5__Bilateria;D_6__Nematoda;D_7__Chromadorea;D_8__Spirurida;D_9__Schistosoma mansoni	0	0	0	0	0	0	0	0	0	0	0	0	0	0	0	0	0	0	0	0	0	0	0	0.000133565	0	0	0	0	0	0	0	0	0	0	0	0	0	0	0	0	0	0	0	0	0	0	0	0	0
D_0__Eukaryota;D_1__Opisthokonta;D_2__Holozoa;D_3__Metazoa (Animalia);D_4__Eumetazoa;D_5__Bilateria;D_6__Nematoda;D_7__Chromadorea;D_8__Tylenchida;D_9__Diurodrilus subterraneus	0	0	0	0	0	0	0	0.00028779	0	0	0	0	0	0	0	0.000116543	0	0	0	0	0	0	0	0	0	0	0	0	0	0	0	0.000268204	0	0	0	0	0	0	0	0.000245038	0	0	0	0	0	0	0	0	0
D_0__Eukaryota;D_1__Opisthokonta;D_2__Holozoa;D_3__Metazoa (Animalia);D_4__Eumetazoa;D_5__Bilateria;D_6__Nematoda;D_7__Chromadorea;D_8__Tylenchida;D_9__Rotylenchulus reniformis	0	0.000233372	6.348e-05	0.000105285	0	0	0	0	0	0	0	0	0	0	0	0	0	0	0	0	0	0	0	0	0	0.00026001	0	0	0	0	0	0	0	0	0	0	0	0	0	0	0	0	0	0	0	0	0	0	0
D_0__Eukaryota;D_1__Opisthokonta;D_2__Holozoa;D_3__Metazoa (Animalia);D_4__Eumetazoa;D_5__Bilateria;D_6__Nematoda;D_7__Enoplea;D_8__Dorylaimia;D_9__Dorylaimida	0	0	0	0.00242156	0	0	0	0	0	0	0	0	0	0	0	0	0	0	0	0	0	0	0	0	0	0	0	5.75871e-05	0	0	0	0	0	0	0	0.000310078	0	0	0	0	0	0	0	0	0	0	0	0	0
D_0__Eukaryota;D_1__Opisthokonta;D_2__Holozoa;D_3__Metazoa (Animalia);D_4__Eumetazoa;D_5__Bilateria;D_6__Nematoda;D_7__Enoplea;D_8__Dorylaimia;D_9__Trichinella sp. T8	0	0	0	0	0.00210781	0	0	0	0	0	0	0	6.94043e-05	0	0	0	0	0	0	0	0	0	0	0	0	0	0	0	2.37276e-05	0	0	0	0	0	0	0	0.000171083	0	0	0	0	0	0	0	0	0	0	0	0
D_0__Eukaryota;D_1__Opisthokonta;D_2__Holozoa;D_3__Metazoa (Animalia);D_4__Eumetazoa;D_5__Bilateria;D_6__Nematoda;D_7__Enoplea;D_8__Dorylaimia;D_9__Trichocephalida	0.00107486	0.00373396	0.0022218	0.000631712	0	0	0	0	0	0.000522248	0.000414143	0.000362826	0	0	0	0	0.00017337	0.0101935	0.00401005	0.00790033	0	0	0	0	0	0.00390016	0.00212841	0.00339764	0	0	0	0	6.62076e-05	0	0	0	0	0	0	0	0	0.00035461	0.000144113	0.000728438	0	0	0	0	0
D_0__Eukaryota;D_1__Opisthokonta;D_2__Holozoa;D_3__Metazoa (Animalia);D_4__Eumetazoa;D_5__Bilateria;D_6__Nematoda;D_7__Enoplea;D_8__Dorylaimia;D_9__Trichuris trichiura (human whipworm)	0	0	0	0	0	0	0	0	0	0	0	0	0	0	0	0	0	0	0	0	0	0	0	0	0	0	0	0	0	0	0.000659631	0	0	0	0	0	0	0	6.62647e-05	0	0	0	0	0	0	0	0	0	0
D_0__Eukaryota;D_1__Opisthokonta;D_2__Holozoa;D_3__Metazoa (Animalia);D_4__Eumetazoa;D_5__Bilateria;D_6__Nematoda;D_7__Enoplea;D_8__Enoplia;D_9__Enoplida	0	0	0	0.000263213	0	0	0	0	0	0	0	0.000103665	0	0	0	0	0	0	0	0	0	0	0	0	0	0	0	0.000575871	0	0	0	0	0	0	0	4.42968e-05	0	0	0	0	0	0	0	0	0	0	0	0	0
D_0__Eukaryota;D_1__Opisthokonta;D_2__Holozoa;D_3__Metazoa (Animalia);D_4__Eumetazoa;D_5__Bilateria;D_6__Nemertea;D_7__Anopla;D_8__Notospermus sp. MCZ IZ 133726;D_9__	0	0	0	0	0	0	0	0	0	0	0	0	0	0	0	0	0	0	0	0	0	0	0	0	0	0	0	0	0	0	0	0	0	0	0	0	0	0	0	0	0	0	0	0	0	0	0	0	0
D_0__Eukaryota;D_1__Opisthokonta;D_2__Holozoa;D_3__Metazoa (Animalia);D_4__Eumetazoa;D_5__Bilateria;D_6__Platyhelminthes;D_7__Catenulida;D_8__Catenula sp. Lake Madgwick;D_9__	0	0	0	0	0	0	0	0	0	0	0	0	0	0	0	0	0	0	0	0	0	0	0	0	0	0	0	0	0	0	0	0	0	0	0	0	0	0	0	0	0	0	0	0	0	0	0	0	0
D_0__Eukaryota;D_1__Opisthokonta;D_2__Holozoa;D_3__Metazoa (Animalia);D_4__Eumetazoa;D_5__Bilateria;D_6__Platyhelminthes;D_7__Catenulida;D_8__Paracatenula sp. CEL-2014;D_9__	0	0	0	0	0	0	0	0	0	0	0	0	0	0	0	0	0	0	0	0	0	0	0	0	0	0	0	0	0	0	0	0	0	0	0	0	0	0	0	0	0	0	0	0	0	0	0	0	0
D_0__Eukaryota;D_1__Opisthokonta;D_2__Holozoa;D_3__Metazoa (Animalia);D_4__Eumetazoa;D_5__Bilateria;D_6__Platyhelminthes;D_7__Cestoda;D_8__Eucestoda;D_9__Cyclophyllidea	0	0	0	0	0	0	0	0	0	0	0	0	0	0	0	0	0	0	0	0	0	0	0	0	0	0	0	0	0	0	0	0	0	0	0	0	0	0	0	0	0.152364	0.056383	0.0827209	0.11825	0	0	0	0	0
D_0__Eukaryota;D_1__Opisthokonta;D_2__Holozoa;D_3__Metazoa (Animalia);D_4__Eumetazoa;D_5__Bilateria;D_6__Platyhelminthes;D_7__Cestoda;D_8__Eucestoda;D_9__Echinococcus granulosus	0	0	0	0	0	0	0	0	0	0	0	0	0	0	0	0	0	0	0	0	0	0	0	0	0	0	0	0	0	0	0	0	0	0	0	0	0	0	0	0	0	0	0	0	0	0	0	0.000339367	0
D_0__Eukaryota;D_1__Opisthokonta;D_2__Holozoa;D_3__Metazoa (Animalia);D_4__Eumetazoa;D_5__Bilateria;D_6__Platyhelminthes;D_7__Cestoda;D_8__Eucestoda;D_9__Gyrocotyle urna	0	0	0	0	0	0	0	0	0	0	0	0	0	0	0	0	0	0	0	0	0	0	0	0	0	0	0	0	0	0	0	0	0	0	0	0	0	0	0	0	0	0	0	0	0	0	0	0.000395928	0
D_0__Eukaryota;D_1__Opisthokonta;D_2__Holozoa;D_3__Metazoa (Animalia);D_4__Eumetazoa;D_5__Bilateria;D_6__Platyhelminthes;D_7__Cestoda;D_8__Eucestoda;D_9__Hymenolepis diminuta	0	0	0	0	0	0	0	0	0	0	0	0	0	0	0	0	0	0	0	0	0	0	0	0	0	0	0	0	0	0	0	0	0	0	0	0	0	0	0	0	0	0	0	0	0.238961	0.403256	0.489126	0.134163	0
D_0__Eukaryota;D_1__Opisthokonta;D_2__Holozoa;D_3__Metazoa (Animalia);D_4__Eumetazoa;D_5__Bilateria;D_6__Platyhelminthes;D_7__Cestoda;D_8__Eucestoda;D_9__Hymenolepis microstoma	0	0	0	0	0	0	0	7.19476e-05	0	0	0	0	0	0	0	5.82717e-05	0	0	0	0	0	0	0	4.45216e-05	0	0	0	0	0	0	0	0	0	0	0	0	0	0	0	0	0	0	0	0	0	0	0	0.0783371	0
D_0__Eukaryota;D_1__Opisthokonta;D_2__Holozoa;D_3__Metazoa (Animalia);D_4__Eumetazoa;D_5__Bilateria;D_6__Platyhelminthes;D_7__Cestoda;D_8__Eucestoda;D_9__Nybelinia queenslandensis	0	0	0	0	0	0	0	0	0	0	0	0	0	0	0	0	0	0	0	0	0	0	0	0	0	0	0	0	0	0	0	0	0	0	0	0	0	0	0.000596382	0	0	0	0	0	0	0	0	0	0
D_0__Eukaryota;D_1__Opisthokonta;D_2__Holozoa;D_3__Metazoa (Animalia);D_4__Eumetazoa;D_5__Bilateria;D_6__Platyhelminthes;D_7__Cestoda;D_8__Eucestoda;D_9__Tetraphyllidea gen. n. 9 sp. n. 1 AW-2013	0	0	0	0	0	0	0	0	0	0	0	0	0	0	0	0	0	0	0	0	0	0	0	0	0	0	0	0	0	0	0	0	0	0	0	0	0	0	0	0	0	0	0	0	0	0	0	0.000226244	0
D_0__Eukaryota;D_1__Opisthokonta;D_2__Holozoa;D_3__Metazoa (Animalia);D_4__Eumetazoa;D_5__Bilateria;D_6__Platyhelminthes;D_7__Rhabditophora;D_8__Macrostomida;D_9__Microstomum sp.	0	0	0	0	0	0	0	0	0	0	0	0	0	0	0	0	0	0	0	0	0	0	0	0	0	0	0	0	0	0	0	0	0	0	0	0	0	0	0	0	0	0	0	0	0	0	0	0	0
D_0__Eukaryota;D_1__Opisthokonta;D_2__Holozoa;D_3__Metazoa (Animalia);D_4__Eumetazoa;D_5__Bilateria;D_6__Platyhelminthes;D_7__Rhabditophora;D_8__Polycladida;D_9__Discocelis tigrina	0	0	0	0	0	0	0	0	0	0	0	0	0	0	0	0	0	0	0	0	0	0	0	0	0	0	0	0	0	0	0	0	0	0	0	0	0	0	0	0	0	0	0	0	0.000149071	0	0	0	0
D_0__Eukaryota;D_1__Opisthokonta;D_2__Holozoa;D_3__Metazoa (Animalia);D_4__Eumetazoa;D_5__Bilateria;D_6__Platyhelminthes;D_7__Rhabditophora;D_8__Polycladida;D_9__Paulodora subcontorta	0	0	0	0	0	0	0	0	0	0	0	0	0	0	0	0	0	0	0	0	0	0	0	0	0	0	0	0	0	0	0	0	0	0	0	0	0	0	0	0	0	0	0	0	0.000178886	0	0	0	0
D_0__Eukaryota;D_1__Opisthokonta;D_2__Holozoa;D_3__Metazoa (Animalia);D_4__Eumetazoa;D_5__Bilateria;D_6__Platyhelminthes;D_7__Rhabditophora;D_8__Prolecithophora;D_9__Plagiostomum striatum	0	0	0	0	0	0	0	0	0	0	0	0	0	0	0	0	0	0	0	0	0	0	0	0	0	0	0	0	0	0	0	0	0	0	0	0	0	0	0	0	0	0	0	0	0	0	0	0	0
D_0__Eukaryota;D_1__Opisthokonta;D_2__Holozoa;D_3__Metazoa (Animalia);D_4__Eumetazoa;D_5__Bilateria;D_6__Platyhelminthes;D_7__Rhabditophora;D_8__Rhabdocoela;D_9__Dalyellioida	7.67754e-05	0	0	0	0	0	0	0	0	0	0	0	0	0	0	0	0.000924642	0	0	0	0	0	0	0	0.000218436	0	0	0	0	0	0	0	0	0	0	0	0	0	0	0	0	0	0	0	0	0	0	0	0
D_0__Eukaryota;D_1__Opisthokonta;D_2__Holozoa;D_3__Metazoa (Animalia);D_4__Eumetazoa;D_5__Bilateria;D_6__Platyhelminthes;D_7__Rhabditophora;D_8__Rhabdocoela;D_9__Gieysztoria beltrani	0	0	0	0	0	0	0	0	0	0	0	0	0	0	0	0	0	0	0	0	0	0	0	0	0	0	0	0	0	0	0	0	0	0	0	0	0	0	0	0	0	0	0	0	0	0	0	0	0
D_0__Eukaryota;D_1__Opisthokonta;D_2__Holozoa;D_3__Metazoa (Animalia);D_4__Eumetazoa;D_5__Bilateria;D_6__Platyhelminthes;D_7__Rhabditophora;D_8__Seriata;D_9__Dolichoplana sp. MR-2006	0	0	0	0	0	0	0	0	0	0	0	0	0	0	0	0	0	0	0	0	0	0	0	0	0	0	0	0	0	0	0	0	0	0	0	0	0	0	0	0	0	0	0	0	0	0	0	0	0
D_0__Eukaryota;D_1__Opisthokonta;D_2__Holozoa;D_3__Metazoa (Animalia);D_4__Eumetazoa;D_5__Bilateria;D_6__Rotifera;D_7__Bdelloidea;D_8__Adineta vaga complex sp. C JFF-2016;D_9__	0	0	0	0	0	0	0.000165673	0	0	0	0	0	0	0	0	0	0	0	0	0	0	0	0	0	0	0	0	0	0	0	0	0	0	0	0	0	0	0	0	0	0	0	0	0	0	0	0	0	0
D_0__Eukaryota;D_1__Opisthokonta;D_2__Holozoa;D_3__Metazoa (Animalia);D_4__Eumetazoa;D_5__Bilateria;D_6__Rotifera;D_7__Bdelloidea;D_8__Adineta vaga;D_9__	0	0	0	0	0	0	0	0.000431686	0	0	0	0	0	0	0	0	0	0	0	0	0	0	0	0	0	0	0	0	0	0	0	0	0	0	0	0	0	0	0	0	0	0	0	0	0	0	0	0	0
D_0__Eukaryota;D_1__Opisthokonta;D_2__Holozoa;D_3__Metazoa (Animalia);D_4__Eumetazoa;D_5__Bilateria;D_6__Rotifera;D_7__Bdelloidea;D_8__Adinetida;D_9__Colobanthus quitensis	7.67754e-05	0	0	0	0	0	0	0	0	0	0	0	0	0	0	0	0	0	0	0	0	0	0	0	7.2812e-05	0	0	0	0	0	0	0	0	0	0	0	0	0	0	0	0	0	0	0	0	0	0	0	0
D_0__Eukaryota;D_1__Opisthokonta;D_2__Holozoa;D_3__Metazoa (Animalia);D_4__Eumetazoa;D_5__Bilateria;D_6__Rotifera;D_7__Bdelloidea;D_8__Anomopus telphusae;D_9__	0	0	0	0	0	0.000179908	8.28363e-05	0.000359738	0	0	0	0	0	0	0	0	0	0	0	0	0	0	0	0	0	0	0	0	0	0	0	0	0	0	0	0	0	0	0	0	0	0	0	0	0	0	0	0	0
D_0__Eukaryota;D_1__Opisthokonta;D_2__Holozoa;D_3__Metazoa (Animalia);D_4__Eumetazoa;D_5__Bilateria;D_6__Rotifera;D_7__Bdelloidea;D_8__Philodinida;Ambiguous_taxa	0	0	0	0.000210571	0	0	0	0	0	0	0	0	0	0	0	0	0	0	0	0	0	0	0	0	0	0	0	0.000115174	0	0	0	0	0	0	0	0	0	0	0	0	0	0	0	0	0	0	0	0	0
D_0__Eukaryota;D_1__Opisthokonta;D_2__Holozoa;D_3__Metazoa (Animalia);D_4__Eumetazoa;D_5__Bilateria;D_6__Rotifera;D_7__Monogononta;D_8__Filinia longiseta;D_9__	0	0	0	0	0	0	0	0	0	0	0	0	4.62695e-05	0	0	0	0	0	0	0	0	0	0	0	0	0	0	0	0	0	0	0	0	0	0	0	0	0	0	0	0	0	0	0	0	0	0	0	0
D_0__Eukaryota;D_1__Opisthokonta;D_2__Holozoa;D_3__Metazoa (Animalia);D_4__Eumetazoa;D_5__Bilateria;D_6__Xenacoelomorpha;D_7__Acoelomorpha;D_8__Acoela;D_9__Convoluta niphoni	0	0	0	0	0	0	0	0	0	0	0	0	0	0	0	0	0	0	0	0	0	0	0	0	0	0	0	0	0	0	0	0	0	0	0	0	0	0	0	0	0	0	0	0	0	0	0	0	0
D_0__Eukaryota;D_1__Opisthokonta;D_2__Holozoa;D_3__Metazoa (Animalia);D_4__Eumetazoa;D_5__Bilateria;D_6__Xenacoelomorpha;D_7__Acoelomorpha;D_8__Nemertodermatida;D_9__Nemertodermatidae	0	0	0	0	0	0	0	0	0	0	0	0	0	0	0	0	0	0	0	0	0	0	0	0	0	0	0	0	0	0	0	0	0	0	0	0.00013289	0	0	0	0	0	0	0	0	0	0	0	0	0
D_0__Eukaryota;D_1__Opisthokonta;D_2__Holozoa;D_3__Metazoa (Animalia);D_4__Eumetazoa;D_5__Cnidaria;D_6__Anthozoa;D_7__Callogorgia gracilis;D_8__;D_9__	0	0	0	0	4.09283e-05	0	0	0	0	0	0	0	0	0	0	0	0	0	0	0	0	0	0	0	0	0	0	0	0	0	0	0	0	0	0	0	0	0	0	0	0	0	0	0	0	0	0	0	0
D_0__Eukaryota;D_1__Opisthokonta;D_2__Holozoa;D_3__Metazoa (Animalia);D_4__Eumetazoa;D_5__Cnidaria;D_6__Anthozoa;D_7__Diadumene sp. MRB-2014;D_8__;D_9__	0	0	0	0	0	0	0	0	0	0	0	0	0	0	0	0	0	0	0	0	0	0	0	0	0	0	0	0	0	0	0	0	0	0	0	0	0	0	0	0	0	0	0	0	0	0	0	0	0
D_0__Eukaryota;D_1__Opisthokonta;D_2__Holozoa;D_3__Metazoa (Animalia);D_4__Eumetazoa;D_5__Cnidaria;D_6__Anthozoa;D_7__Hexacorallia;D_8__Actiniaria;D_9__Anthopleura elegantissima (clonal anemone)	0	0	0	0	0	0	0	0	0	0	0	5.18323e-05	0	0	0	0	0	0	0	0.000390676	0	0	0	0	0	0	0	0.000115174	0	0	0	0	0	0	0	0	0	0	0	0	0	0	0	0.00451632	0	0	0	0	0
D_0__Eukaryota;D_1__Opisthokonta;D_2__Holozoa;D_3__Metazoa (Animalia);D_4__Eumetazoa;D_5__Cnidaria;D_6__Anthozoa;D_7__Hexacorallia;D_8__Scleractinia;Ambiguous_taxa	0	0	0	0	0	0	0	0	0	0	0	0	0	0	0	0	0	0	0	0	0	0	0	0	0	0	0	0	0	0	0	0	0	0	0	0	0	0	0	0	0	0	0	0	0	0	0	0	0
D_0__Eukaryota;D_1__Opisthokonta;D_2__Holozoa;D_3__Metazoa (Animalia);D_4__Eumetazoa;D_5__Cnidaria;D_6__Anthozoa;D_7__Parazoanthus gracilis;D_8__;D_9__	0	0	0	0	0	0	0	0	0	0	0	0	0	0	0	0	0	0	0	0	0	0	7.69468e-05	0	0	0	0	0	0	0	0	0	0	0	0	0	0	0	0	0	0	0	0	0	0	0	0	0	0
D_0__Eukaryota;D_1__Opisthokonta;D_2__Holozoa;D_3__Metazoa (Animalia);D_4__Eumetazoa;D_5__Cnidaria;D_6__Anthozoa;D_7__Tokoprymno maia;D_8__;D_9__	0	0	0	0	0	0	0	0	0	0	0	0	0	0	0	0	0	0	0	0	0	0	0	0	0	0	0	0	0	0	0	0	0	0	0	0	0	0	0	0	0	0	0	0	0	0	0	0	0
D_0__Eukaryota;D_1__Opisthokonta;D_2__Holozoa;D_3__Metazoa (Animalia);D_4__Eumetazoa;D_5__Cnidaria;D_6__Cubozoa;D_7__Carybdea xaymacana auct. non Conant, 1897;D_8__;D_9__	0	0	0	0	0	0	0	0	0	0	0	0	0	0	0	0	0	0	0	0	0	0	0	0	0	0	0	0	0	0	0	0	0	0	0	0	0	0	0	0	0	0	0	0	0	0	0	0	0
D_0__Eukaryota;D_1__Opisthokonta;D_2__Holozoa;D_3__Metazoa (Animalia);D_4__Eumetazoa;D_5__Cnidaria;D_6__Hydrozoa;D_7__Blackfordia virginica;D_8__;D_9__	0	0	0	0	0	0	0	0	0	0	0	0	0	0	0	0	0	0	0	0	0	0	0	0	0	0	0	0	0	0	0	0	0	0	0	0	0	0	0	0	0	0	0	0	0	0	0	0	0
D_0__Eukaryota;D_1__Opisthokonta;D_2__Holozoa;D_3__Metazoa (Animalia);D_4__Eumetazoa;D_5__Cnidaria;D_6__Hydrozoa;D_7__Cladocoryne floccosa;D_8__;D_9__	0	0	0	0	0	0	0	0	0	0	0	0	0	0	0	0	0	0	0	0	0	0	0	0	0	0	0	0	0	0	0	0	0	0	0	0	0	0	0	0	0	0	0	0	0	0	0	0	0
D_0__Eukaryota;D_1__Opisthokonta;D_2__Holozoa;D_3__Metazoa (Animalia);D_4__Eumetazoa;D_5__Cnidaria;D_6__Hydrozoa;D_7__Clytia noliformis;D_8__;D_9__	0	0	0	0	0	0	0	0	0	0	0	0	0	0	0	0	0	0	0	0	0	0	0	0	0	0	0	0	0	0	0	0	0	0	0	0	0	0	0	0	0	0	0	0	0	0	0	0	0
D_0__Eukaryota;D_1__Opisthokonta;D_2__Holozoa;D_3__Metazoa (Animalia);D_4__Eumetazoa;D_5__Cnidaria;D_6__Hydrozoa;D_7__Eucheilota menoni;D_8__;D_9__	0	0	0	0	0	0	0	0	0	0	0	0	0	0	0	0	0	0	0	0	0	0	0	0	0	0	0	0	0	0	0	0	0	0	0	0	0	0	0	0	0	0	0	0	0	0	0	0	0
D_0__Eukaryota;D_1__Opisthokonta;D_2__Holozoa;D_3__Metazoa (Animalia);D_4__Eumetazoa;D_5__Cnidaria;D_6__Hydrozoa;D_7__Geryonia proboscidalis;D_8__;D_9__	0	0	0	0	0	0	0	0	0	0	0	0	0	0	0	0	0	0	0	0	0	0	0	8.90432e-05	0	0	0	0	0	0	0	0	0	0	0	0	0	0	0	0	0	0	0	0	0	0	0	0	0
D_0__Eukaryota;D_1__Opisthokonta;D_2__Holozoa;D_3__Metazoa (Animalia);D_4__Eumetazoa;D_5__Cnidaria;D_6__Hydrozoa;D_7__Hydroidolina;D_8__Siphonophorae;D_9__uncultured eukaryote	0	0	0	0	0	0	0	0	0	0	0	0	0	0	0	0	0	0	0	0	0	0	0	0	0	0	0	0	0	0	0	0	0	0	0	0	0	0	0	0	0	0	0	0	0	0	0	0	0.0017316
D_0__Eukaryota;D_1__Opisthokonta;D_2__Holozoa;D_3__Metazoa (Animalia);D_4__Eumetazoa;D_5__Cnidaria;D_6__Hydrozoa;D_7__Modeeria rotunda;D_8__;D_9__	0	0	0	0	0	0	0	0	0	0	0	0	0	0	0	0	0	0	0	0	0	0	0	0	0	0	0	0	0	0	0	0.000201153	0	0	0	0	0	0	0	0	0	0	0	0	0	0	0	0	0
D_0__Eukaryota;D_1__Opisthokonta;D_2__Holozoa;D_3__Metazoa (Animalia);D_4__Eumetazoa;D_5__Cnidaria;D_6__Hydrozoa;D_7__Nemertesia antennina;D_8__;D_9__	0	0	0	0	0	0	0	0	0	0	0	0	0	0	0	0	0	0	0	0	0	0	0	0	0	0	0	0	0	0	0	0	0	0	0	0	0	0	0	0	0	0	0	0	0	0	0	0	0
D_0__Eukaryota;D_1__Opisthokonta;D_2__Holozoa;D_3__Metazoa (Animalia);D_4__Eumetazoa;D_5__Cnidaria;D_6__Hydrozoa;D_7__Rhacostoma atlanticum;D_8__;D_9__	0	0	0	0	0	0	0	0.000143895	0	0	0	0	0	0	0	0	0	0	0	0	0	0	0	0	0	0	0	0	0	0	0	0.000134102	0	0	0	0	0	0	0	0	0	0	0	0	0	0	0	0	0
D_0__Eukaryota;D_1__Opisthokonta;D_2__Holozoa;D_3__Metazoa (Animalia);D_4__Eumetazoa;D_5__Cnidaria;D_6__Hydrozoa;D_7__Zyzzyzus warreni;D_8__;D_9__	0	0	0	0	0	0	0	0	0	0	0	0	0	0	0	0	0	0	0	0	0	0	0	0	0	0	0	0	0	0	0	0	0	0	0	0	0	0	0	0	0	0	0	0	0	0	0	0	0
D_0__Eukaryota;D_1__Opisthokonta;D_2__Holozoa;D_3__Metazoa (Animalia);D_4__Eumetazoa;D_5__Cnidaria;D_6__Hydrozoa;D_7__marine metagenome;D_8__;D_9__	0	0	0	0	0	0	0	0	0	0	0	0	0	0	0	0	0	0	0	0	0	0	0	0	0	0	0	0	0	0	0	0	0	0	0	0	0	0	0	0	0	0	0	0	0	0	0	0	0
D_0__Eukaryota;D_1__Opisthokonta;D_2__Holozoa;D_3__Metazoa (Animalia);D_4__Eumetazoa;D_5__Cnidaria;D_6__Hydrozoa;D_7__uncultured eukaryote;D_8__;D_9__	0	0	0	0	0	0	0	0	0	0	0	0	0	0	0	0	0	0	0	0	0	0	0	0	0	0	0	0	0	0	0	0	0	0	0	0	0	0	0	0	0	0	0	0	0	0	0	0.000113122	0
D_0__Eukaryota;D_1__Opisthokonta;D_2__Holozoa;D_3__Metazoa (Animalia);D_4__Eumetazoa;D_5__Cnidaria;D_6__Myxozoa;D_7__Ceratomyxa appendiculata;D_8__;D_9__	0	0	0	0	0	0	0	0	0	0	0	0	0	0	0	0	0	0	0	0	0	0	0	0	0	0	0	0	0	0	0	0	0	0	0	0	0	0	0	0	0	0	0	0	0.0119555	0	0	0	0
D_0__Eukaryota;D_1__Opisthokonta;D_2__Holozoa;D_3__Metazoa (Animalia);D_4__Eumetazoa;D_5__Cnidaria;D_6__Myxozoa;D_7__Ceratomyxa sp. 1 IF-2014;D_8__;D_9__	0	0	0	0	0	0	0	0	0	0	0	0	0	0	0	0	0	0	0	0	0	0	0	0	0	0	0	0	0	0	0	0	0	0	0	0	0	0	0	0	0	0	0	0	0	0	0	0	0
D_0__Eukaryota;D_1__Opisthokonta;D_2__Holozoa;D_3__Metazoa (Animalia);D_4__Eumetazoa;D_5__Cnidaria;D_6__Myxozoa;D_7__Kudoa crumena;D_8__;D_9__	0	0	0	0	0	0	0	0	0	0	0	0	0	0	0	0	0	0	0	0	0	0	0	0	0	0	0	0	0	0	0	0	0	0	0	0	0	0	0	0	0	0	0	0	0	0	0	0	0
D_0__Eukaryota;D_1__Opisthokonta;D_2__Holozoa;D_3__Metazoa (Animalia);D_4__Eumetazoa;D_5__Cnidaria;D_6__Myxozoa;D_7__Zschokkella sp. M0377;D_8__;D_9__	0	0	0	0	0	0	0	0	0	0	0	0	0	0	0	0	0	0	0	0	0	0	0	0	0	0	0	0	0	0	0	0	0	0	0	0	0	0	0	0	0	0	0	0	0	0	0	0	0
D_0__Eukaryota;D_1__Opisthokonta;D_2__Holozoa;D_3__Metazoa (Animalia);D_4__Eumetazoa;D_5__Cnidaria;D_6__Scyphozoa;D_7__Chrysaora sp. AGC-2005;D_8__;D_9__	0	0	0	0	0	0	0	0	0	0	0	0	0	0	0	0	0	0	0	0	0	0	0	0	0	0	0	0	0	0	0	0	0	0	0	0	0	0	0	0	0	0	0	0	0	0	0	0	0
D_0__Eukaryota;D_1__Opisthokonta;D_2__Holozoa;D_3__Metazoa (Animalia);D_4__Eumetazoa;D_5__Cnidaria;D_6__Scyphozoa;D_7__Lipkea ruspoliana;D_8__;D_9__	0	0	0	0	0	0	0	0.000215843	0	0	0	0	0	0	0	0	0	0	0	0	0	0	0	0	0	0	0	0	0	0	0	0	0	0	0	0	0	0	0	0	0	0	0	0	0	0	0	0	0
D_0__Eukaryota;D_1__Opisthokonta;D_2__Holozoa;D_3__Metazoa (Animalia);D_4__Placozoa;D_5__Trichoplax;D_6__Trichoplax sp. H8;D_7__;D_8__;D_9__	0	0	0	0	0	0	0	0	0	0	0	0	0	0	0	0.000116543	0	0	0	0	0	0	0	0	0	0	0	0	0	0	0	0	0	0	0	0	0	0	0	0	0	0	0	0	0	0	0	0	0
D_0__Eukaryota;D_1__Opisthokonta;D_2__Holozoa;D_3__Metazoa (Animalia);D_4__Porifera;D_5__Calcarea;D_6__Calcinea;D_7__Ernstia adusta;D_8__;D_9__	0	0	0	0	0	0	0	0	0	0	0	0	0	0	0	0	0	0	0	0	0	0	0	0	0	0	0	0	0	0	0	0	0	0	0	0	0	0	0	0	0	0	0	0	0	0	0	0	0
D_0__Eukaryota;D_1__Opisthokonta;D_2__Holozoa;D_3__Metazoa (Animalia);D_4__Porifera;D_5__Calcarea;D_6__Calcinea;D_7__Leucetta primigenia;D_8__;D_9__	0	0	0	0	0	0	0	0.00719476	0	0	0	0	0	0	0	0	0	0	0	0	0	0	0	0	0	0	0	0	0	0	0	0.00060346	0	0	0	0	0	0	0	0.000245038	0	0	0	0	0	0	0	0	0
D_0__Eukaryota;D_1__Opisthokonta;D_2__Holozoa;D_3__Metazoa (Animalia);D_4__Porifera;D_5__Calcarea;D_6__Grantiopsis sp. OV-2012;D_7__;D_8__;D_9__	0	0	0	0	0	0	0	0.000359738	0	0	0	0	0	0	0	0	0	0	0	0	0	0	0	4.45216e-05	0	0	0	0	0	0	0	6.70511e-05	0	0	0	0	0	0	0	0	0	0	0	0	0	0	0	0	0
D_0__Eukaryota;D_1__Opisthokonta;D_2__Holozoa;D_3__Metazoa (Animalia);D_4__Porifera;D_5__Demospongiae;D_6__Dasychalina melior;D_7__;D_8__;D_9__	0	0	0	0	0	0.000179908	8.28363e-05	0	0	0	0	0	0	0	0	0	0	0	0	0	0	0	0	0	0	0	0	0	0	0	0	0	0	0	0	0	0	0	0	0	0	0	0	0	0	0	0	0	0
D_0__Eukaryota;D_1__Opisthokonta;D_2__Holozoa;D_3__Metazoa (Animalia);D_4__Porifera;D_5__Demospongiae;D_6__Euglenaria anabaena;D_7__;D_8__;D_9__	0	0	0	0	0	0	0	0	0	0	0	0	0	0	0	0	0	0	0	0	0	0	0	0	0	0	0	0	0	0	0	0	0	0	0	0	0	0	0	0	0	0	0	0	0	0	0	0	0
D_0__Eukaryota;D_1__Opisthokonta;D_2__Holozoa;D_3__Metazoa (Animalia);D_4__Porifera;D_5__Demospongiae;D_6__Gelliodes callista;D_7__;D_8__;D_9__	0	0	0	0	0	0	0	0	0	0	0	0	0	0	0	0	0	0	0	0	0	0	0	0	0	0	0	0	0	0	0	0	0	0	0	0	0	0	0	0	0	0	0	0	0	0	0	0	0
D_0__Eukaryota;D_1__Opisthokonta;D_2__Holozoa;D_3__Metazoa (Animalia);D_4__Porifera;D_5__Demospongiae;D_6__Haliclona curacaoensis;D_7__;D_8__;D_9__	0	0	0	0	0	0	0	0	0	0	0	0	0	0	0	0	0	0	0	0	0	0	0	0	0	0	0	0	0	0	0	0	0	0	0	0	0	0	0	0	0	0	0	0	0	0	0	0	0
D_0__Eukaryota;D_1__Opisthokonta;D_2__Holozoa;D_3__Metazoa (Animalia);D_4__Porifera;D_5__Demospongiae;D_6__Hymedesmia (Stylopus) sp. 1 CM-2010;D_7__;D_8__;D_9__	0	0	0	0	0	0.00399396	0.00397614	0	0	0	0	0	0	0	0	0	0	0	0	0	0	0	0	0	0	0	0	0	0	0.000331455	0.000824538	0	0	0	0	0	0	0	0	0	0	0	0	0	0	0	0	0	0
D_0__Eukaryota;D_1__Opisthokonta;D_2__Holozoa;D_3__Metazoa (Animalia);D_4__Porifera;D_5__Demospongiae;D_6__Mycale mirabilis;D_7__;D_8__;D_9__	0	0	0	0	0	0	0	0	0	0	0	0	0	0	0	0	0	0	0	0	0	0	0	0	0	0	0	0	0	0	0	0	0	0	0	0	0	0	0	0	0	0	0	0	0	0	0	0	0
D_0__Eukaryota;D_1__Opisthokonta;D_2__Holozoa;D_3__Metazoa (Animalia);D_4__Porifera;D_5__Demospongiae;D_6__Tsitsikamma pedunculata;D_7__;D_8__;D_9__	0	0	0	0	0	0	0	0	0	0	0	0	0	0	0	0	0	0	0	0	0	0	0	0	0	0	0	0	0	0	0	0	0	0	0	0	0	0	0	0	0	0	0	0	0	0	0	0	0
D_0__Eukaryota;D_1__Opisthokonta;D_2__Holozoa;D_3__Metazoa (Animalia);D_4__Porifera;D_5__Demospongiae;D_6__Xestospongia sp. n. P10x35;D_7__;D_8__;D_9__	0	0	0	0	0	0	0	0	0	0	0	0	0	0	0	0	0	0	0	0	0	0	0	0	0	0	0	0	0	0	0	0	0	0	0	0	0	0	0	0	0	0	0	0	0	0	0	0	0
D_0__Eukaryota;D_1__Opisthokonta;D_2__Holozoa;D_3__Metazoa (Animalia);D_4__Porifera;D_5__Hexactinellida;D_6__Caulophacus arcticus;D_7__;D_8__;D_9__	0	0	0	0	0	0.000107945	0	0	0	0	0	0	0	0	0	0	0	0	0	0	0	0	0	0	0	0	0	0	0	0	0	0	0	0	0	0	0	0	0	0	0	0	0	0	0	0	0	0	0
D_0__Eukaryota;D_1__Opisthokonta;D_2__Nucletmycea;D_3__Fungi;D_4__Blastocladiomycota;D_5__Incertae Sedis;D_6__Blastocladiomycetes;D_7__Blastocladiales;D_8__Allomyces arbusculus;D_9__	0	0	0	0	0	0	0	0	0	0	0	0	0	0	0	0	0	0	0	0	0	0	0	0	0	0	0	0	0	0	0	0	0	0	0	0	0	0	0	0	0	0	0	0	0	0	0	0	0
D_0__Eukaryota;D_1__Opisthokonta;D_2__Nucletmycea;D_3__Fungi;D_4__Blastocladiomycota;D_5__Incertae Sedis;D_6__Blastocladiomycetes;D_7__Blastocladiales;D_8__Blastocladiella emersonii;D_9__	0	0	0	0	0	0	0	0	0	0	0	0	0	0	0	0	0	0	0	0	0	0	0	0	0	0	0	0	0	0	0	0	0	0	0	0	0	0	0	0	0	0	0	0	0	0	0	0	0
D_0__Eukaryota;D_1__Opisthokonta;D_2__Nucletmycea;D_3__Fungi;D_4__Blastocladiomycota;D_5__Incertae Sedis;D_6__Blastocladiomycetes;D_7__Blastocladiales;D_8__Catenophlyctis variabilis;D_9__	0	0	0	0	6.13924e-05	0	0	0	0	0	0	0	0	0	0	0	0	0	0	0	0	0	0	0	0	0	0	0	0	0	0	0	0	0	0	0	0	0	0	0	0	0	0	0	0	0	0	0	0
D_0__Eukaryota;D_1__Opisthokonta;D_2__Nucletmycea;D_3__Fungi;D_4__Blastocladiomycota;D_5__Incertae Sedis;D_6__Blastocladiomycetes;D_7__Blastocladiales;D_8__uncultured eukaryote;D_9__	0	0	0	0	0	0	0	0	0	0	0	0	0	0	0	0	0	0	0	0	0	0	0	0	0	0	0	0	0	0	0	0	0	0	0	0	0	0	0	0	0	0	0	0	0	0	0	0	0
D_0__Eukaryota;D_1__Opisthokonta;D_2__Nucletmycea;D_3__Fungi;D_4__Chytridiomycota;D_5__Incertae Sedis;D_6__Chytridiomycetes;D_7__Catenomyces persicinus;D_8__;D_9__	0	0	0	0	0	0	0	0	0	0	0	0	0	0	0	0	0	0	0	0	0	0	0	0	0	0	0	0	0	0	0	0	0	0	0	0	0	0	0	0	0	0	0	0	0	0	0	0	0
D_0__Eukaryota;D_1__Opisthokonta;D_2__Nucletmycea;D_3__Fungi;D_4__Chytridiomycota;D_5__Incertae Sedis;D_6__Chytridiomycetes;D_7__Chytridiales;D_8__Chytriomyces hyalinus;D_9__	0	0	0	0	0	0	0	0	0	0	0	0	0	0	0	0	0	0	0	0	0	0	0	0	0	0	0	0	0	0	0	0	0	0	0	0	0	0	0	0	0	0	0	0	0	0	0	0	0
D_0__Eukaryota;D_1__Opisthokonta;D_2__Nucletmycea;D_3__Fungi;D_4__Chytridiomycota;D_5__Incertae Sedis;D_6__Chytridiomycetes;D_7__Cladochytriales;D_8__Endochytrium sp. JEL 324;D_9__	0	0	0	0	0	0	0	0.000575581	0	0	0	0	0	0	0	0	0	0	0	0	0	0	0	8.90432e-05	0	0	0	0	0	0	0	0	0	0	0	0	0	0	0	0	0	0	0	0	0	0	0	0	0
D_0__Eukaryota;D_1__Opisthokonta;D_2__Nucletmycea;D_3__Fungi;D_4__Chytridiomycota;D_5__Incertae Sedis;D_6__Chytridiomycetes;D_7__Gromochytrium mamkaevae;D_8__;D_9__	0	0	0	0	0	0	0	0	0	0	0	0	0	0	0	0	0	0	0	0	0	0	0	0	0	0	0	0	0	0	0	0	0	0	0	0	0	0	0	0	0	0	0	0	0	0	0	0	0
D_0__Eukaryota;D_1__Opisthokonta;D_2__Nucletmycea;D_3__Fungi;D_4__Chytridiomycota;D_5__Incertae Sedis;D_6__Chytridiomycetes;D_7__Polychytriales;D_8__Incertae Sedis;D_9__Arkaya	0	0	0	0	0	0	0	0	0	0	0	0	0	0	0	0	0	0	0	0	0	0	0	0	0	0	0	0	0	0	0	0	0	0	0	0	0	0	0	0	0	0	0	0	0	0	0	0	0
D_0__Eukaryota;D_1__Opisthokonta;D_2__Nucletmycea;D_3__Fungi;D_4__Chytridiomycota;D_5__Incertae Sedis;D_6__Chytridiomycetes;D_7__Spizellomycetales;D_8__Gaertneriomyces semiglobifer;D_9__	0	0	0	0	0	0	0	0	0	0	0	0	0	0	0	5.82717e-05	0	0	0	0	0	0	0	0.000178086	0	0	0	0	0	0	0	0	0	0	0	0	0	0	0	0	0	0	0	0	0	0	0	0	0
D_0__Eukaryota;D_1__Opisthokonta;D_2__Nucletmycea;D_3__Fungi;D_4__Chytridiomycota;D_5__Incertae Sedis;D_6__Chytridiomycetes;D_7__Spizellomycetales;D_8__Pinus taeda (loblolly pine);D_9__	0	0	0	0	0	0	8.28363e-05	0	0	0	0	0	0	0	0	0	0	0	0	0	0	0	0	0	0	0	0	0	0	0	0.000412269	0	0	0	0	0	0	0	0	0	0	0	0	0	0	0	0	0	0
D_0__Eukaryota;D_1__Opisthokonta;D_2__Nucletmycea;D_3__Fungi;D_4__Chytridiomycota;D_5__Incertae Sedis;D_6__Chytridiomycetes;D_7__Spizellomycetales;D_8__uncultured Chytridiomycota;D_9__	0	0	0	0	0	0	0	0	0	0	0	0	0	0	0	0	0	0	0	0	0	0	0	0	0	0	0	0	0	0	0	0	0	0	0	0	0	0	0	0	0	0	0	0	0	0	0	0	0
D_0__Eukaryota;D_1__Opisthokonta;D_2__Nucletmycea;D_3__Fungi;D_4__Chytridiomycota;D_5__Incertae Sedis;D_6__Monoblepharidomycetes;D_7__Monoblepharidales;D_8__Harpochytrium sp. JEL105;D_9__	0	0	0	0	0	0	0	0	0	0	0	0	0	0	0	0	0	0	0	0	0	0	0	0	0	0	0	0	0	0	0	0	0	0	0	0	0	0	0	0	0	0	0	0	0	0	0	0	0
D_0__Eukaryota;D_1__Opisthokonta;D_2__Nucletmycea;D_3__Fungi;D_4__Chytridiomycota;D_5__Incertae Sedis;D_6__Monoblepharidomycetes;D_7__Monoblepharidales;D_8__Monoblepharella sp. JEL485;D_9__	0	0	0	0	0	0	0	0	0	0	0	0	0	0	0	0	0	0	0	0	0	0	0	0	0	0	0	0	0	0	0	6.70511e-05	0	0	0	0	0	0	0	0	0	0	0	0	0	0	0	0	0
D_0__Eukaryota;D_1__Opisthokonta;D_2__Nucletmycea;D_3__Fungi;D_4__Chytridiomycota;D_5__Incertae Sedis;D_6__Monoblepharidomycetes;D_7__Monoblepharidales;D_8__Monoblepharella sp. Whisler L9;D_9__	0	0	0	0	0	0	0	0	0	0	0	0	0	0	0	0	0	0	0	0	0	0	0	0	0	0	0	0	0	0	0	0	0	0	0	0	0	0	0	0	0	0	0	0	0	0	0	0	0
D_0__Eukaryota;D_1__Opisthokonta;D_2__Nucletmycea;D_3__Fungi;D_4__Chytridiomycota;D_5__Incertae Sedis;D_6__Monoblepharidomycetes;D_7__Monoblepharidales;D_8__Pseudozyma pruni;D_9__	0	0	0	0	0	0	0	0	0	0	0	0	0	0	0	0	0	0	0	0	0	0	0	0	0	0	0	0	0	0	0	0	0	0	0	0	0	0	0	0	0	0	0	0	0	0	0	0	0
D_0__Eukaryota;D_1__Opisthokonta;D_2__Nucletmycea;D_3__Fungi;D_4__Cryptomycota;D_5__Incertae Sedis;D_6__Incertae Sedis;D_7__Incertae Sedis;D_8__Incertae Sedis;D_9__Paramicrosporidium	0	0	0	0	0	0	0	0	0	0	0	0	0	0	0	0	0	0	0	0	0	0	0	0	0	0	0	0	0	0	0	0	0	0	0	0	0	0	0	0	0	0	0	0	0	0	0	0	0
D_0__Eukaryota;D_1__Opisthokonta;D_2__Nucletmycea;D_3__Fungi;D_4__Cryptomycota;D_5__Incertae Sedis;D_6__Incertae Sedis;D_7__Incertae Sedis;D_8__Incertae Sedis;D_9__Rozella	0.000307102	0	0	0	0	0	0	0	0	0	0	0	0	0	0	0	0	0	0	0	0	0	0	0.000133565	0.000145624	0	0	0	0	0	0	0	6.62076e-05	0	0	0	0	0	0.000132529	0	0	0	0	0	0	0	0	0	0
D_0__Eukaryota;D_1__Opisthokonta;D_2__Nucletmycea;D_3__Fungi;D_4__Cryptomycota;D_5__LKM11;D_6__uncultured eukaryote;D_7__;D_8__;D_9__	0	0	0	0	0	0	0	0	0	0	0	0	0	0	0	0	0	0	0	0	0	0	0	0	0	0	0.000118245	0	0	0	0	0	0	0	0	0	0	0	0	0	0	0	0	0	0	0	0	0	0
D_0__Eukaryota;D_1__Opisthokonta;D_2__Nucletmycea;D_3__Fungi;D_4__Cryptomycota;D_5__LKM11;D_6__uncultured fungus;D_7__;D_8__;D_9__	0	0	0	0	0	0	0	0	0.000142498	0	0	0	0	0	0	0	0	0	0	0	0	0	0	0	0	0	0	0	0	0	0	0	0	0	0	0	0	0	0	0	0	0	0	0	0	0	0	0	0
D_0__Eukaryota;D_1__Opisthokonta;D_2__Nucletmycea;D_3__Fungi;D_4__Dikarya;D_5__Ascomycota;D_6__Pezizomycotina;Ambiguous_taxa;Ambiguous_taxa;Ambiguous_taxa	0	0	0	0	0	0	0	0	0	0	0	0	0	0	0	0	0	0	0	0	0	0	0	0	0	0	0	0	0	0	0	0	0	0	0	8.85936e-05	0	0	0	0	0	0	0	0	0	0	0	0	0.0011544
D_0__Eukaryota;D_1__Opisthokonta;D_2__Nucletmycea;D_3__Fungi;D_4__Dikarya;D_5__Ascomycota;D_6__Pezizomycotina;Ambiguous_taxa;Ambiguous_taxa;D_9__Sclerotinia homoeocarpa	0	0	0.00012696	0	0	0	0	0	0	0	0	0	0	0	0	0	0	0	0	0	0	0	0	0	0	0	0	0	0	0	0	0	0	0	0	0	0	0	0	0	0	0	0	0	0	0	0	0	0
D_0__Eukaryota;D_1__Opisthokonta;D_2__Nucletmycea;D_3__Fungi;D_4__Dikarya;D_5__Ascomycota;D_6__Pezizomycotina;Ambiguous_taxa;D_8__;D_9__	7.67754e-05	0	0.00057132	0.000421141	0	0	0	0	0	0	0	0	0	0	0	0	0	0	0	0	0	0	0	0	0.000145624	0.00026001	0.000118245	0	0	0	0	0	0	0	0	0	0	0	0	0	0	0	0	0	0	0	0	0	0
D_0__Eukaryota;D_1__Opisthokonta;D_2__Nucletmycea;D_3__Fungi;D_4__Dikarya;D_5__Ascomycota;D_6__Pezizomycotina;D_7__Dothideomycetes;Ambiguous_taxa;Ambiguous_taxa	0	0	0	0	0	0	0	0	0	0	0	0	0	0	0	0	0	0	0	0	0	0	0	0	0	0	0	0	0	0	0	0	0	0	0	0	0	0	0	0	0	0	0	0.000437063	0	0	0	0	0
D_0__Eukaryota;D_1__Opisthokonta;D_2__Nucletmycea;D_3__Fungi;D_4__Dikarya;D_5__Ascomycota;D_6__Pezizomycotina;D_7__Dothideomycetes;D_8__Ascobolus immersus;D_9__	0	0	0	0	0	0	0	0	0	0	0	0	0	0	0	0	0	0	0	0	0	0	0	0	0	0	0	0	0	0	0	0	0	0	0	0	0	0	0	0	0	0	0	0	0	0	0	0	0
D_0__Eukaryota;D_1__Opisthokonta;D_2__Nucletmycea;D_3__Fungi;D_4__Dikarya;D_5__Ascomycota;D_6__Pezizomycotina;D_7__Dothideomycetes;D_8__Botryosphaeriales;Ambiguous_taxa	0	0	0.00012696	0	0	0	0	0	0	0	0	0	0	0	0	0	0	0	0	0	0	0	0	0	0	0	0	0	0	0	0	0	0	0	0.000156822	0	0	0	0	0	0	0	0	0	0	0	0	0	0
D_0__Eukaryota;D_1__Opisthokonta;D_2__Nucletmycea;D_3__Fungi;D_4__Dikarya;D_5__Ascomycota;D_6__Pezizomycotina;D_7__Dothideomycetes;D_8__Botryosphaeriales;D_9__Botryosphaeriaceae	0	0	0.00012696	0	0	0	0	0	0	0	0	0	0	0	0	0	0	0	0	0	0	0	0	0	0	0	0	0	0	0	0	0	0	0	0	0	0	0	0	0	0	0	0	0	0	0	0	0	0
D_0__Eukaryota;D_1__Opisthokonta;D_2__Nucletmycea;D_3__Fungi;D_4__Dikarya;D_5__Ascomycota;D_6__Pezizomycotina;D_7__Dothideomycetes;D_8__Capnodiales;Ambiguous_taxa	0	0	0	0.000105285	0	0	0	0	0	0	0	0	0	0	0	0	0	0	0	0	0	0	0	0	0	0	0	0	0	0	0	0	0	0	0	0.000310078	0	0	0	0	0	0	0	0	0	0	0	0	0
D_0__Eukaryota;D_1__Opisthokonta;D_2__Nucletmycea;D_3__Fungi;D_4__Dikarya;D_5__Ascomycota;D_6__Pezizomycotina;D_7__Dothideomycetes;D_8__Capnodiales;D_9__Acyrthosiphon pisum (pea aphid)	0	0	0	0	0	0	0	0	0	0	0	0	0	0	0	0	0	0	0	0	0	0	0	0	0	0	0	0	0	0	0	0	0	0	0	0	0	0	0	0	0	0	0	0	0	0	0	0	0
D_0__Eukaryota;D_1__Opisthokonta;D_2__Nucletmycea;D_3__Fungi;D_4__Dikarya;D_5__Ascomycota;D_6__Pezizomycotina;D_7__Dothideomycetes;D_8__Capnodiales;D_9__Capnobotryella renispora	0	0	0	0	0	0	0	0.000143895	0	0	0	0	0	0	0	0	0	0	0	0	0	0	0	0	0	0	0	0	0	0	0	0.000201153	0	0	0	0	0	0	0	0	0	0	0	0	0	0	0	0	0
D_0__Eukaryota;D_1__Opisthokonta;D_2__Nucletmycea;D_3__Fungi;D_4__Dikarya;D_5__Ascomycota;D_6__Pezizomycotina;D_7__Dothideomycetes;D_8__Capnodiales;D_9__Capnobotryella sp. MA 3612	0	0	0.00025392	0	0	0	0	0	0	0	0	0	0	0	0	0	0	0	0	0	0	0	0	0	0	0	0	0	0	0	0	0	0	0	0	0	0	0	0	0	0	0	0	0	0	0	0	0	0
D_0__Eukaryota;D_1__Opisthokonta;D_2__Nucletmycea;D_3__Fungi;D_4__Dikarya;D_5__Ascomycota;D_6__Pezizomycotina;D_7__Dothideomycetes;D_8__Capnodiales;D_9__Capnodiales sp. CBS 101364	0	0	0	0	0	0	0	0	0	0	0	0	0	0	0	0	0	0	0	0	0	0	0	0	0	0	0	0	0	0	0	0	0	0	0	0	0	0	0	0	0	0	0	0	0	0	0	0	0
D_0__Eukaryota;D_1__Opisthokonta;D_2__Nucletmycea;D_3__Fungi;D_4__Dikarya;D_5__Ascomycota;D_6__Pezizomycotina;D_7__Dothideomycetes;D_8__Capnodiales;D_9__Cercospora zebrina	0	0	0	0	0	0	0	0.000215843	0	0	0	0	0	0	0	0	0	0	0	0	0	0	0	4.45216e-05	0	0	0	0	0	0	0	0	0	0	0	0	0	0	0	0	0	0	0	0	0	0	0	0	0
D_0__Eukaryota;D_1__Opisthokonta;D_2__Nucletmycea;D_3__Fungi;D_4__Dikarya;D_5__Ascomycota;D_6__Pezizomycotina;D_7__Dothideomycetes;D_8__Capnodiales;D_9__Chaetothyriales sp. MP-2014	0	0	0	0	0.00366308	0	0	0	0	0	0	0	0	0	0	0	0	0	0	0	0	0	0	0	0	0	0	0	0.000379642	0	0	0	0	0	0	0	1.90092e-05	0	0	0	0	0	0	0	0	0	0	0	0
D_0__Eukaryota;D_1__Opisthokonta;D_2__Nucletmycea;D_3__Fungi;D_4__Dikarya;D_5__Ascomycota;D_6__Pezizomycotina;D_7__Dothideomycetes;D_8__Capnodiales;D_9__Cladosporium herbarum	0	0	0	0	0.000143249	0	0	0	0	0	0	0	0	0	0	0	0	0	0	0	0	0	0	0	0	0	0	0	0	0	0	0	0	0	0	0	0	0	0	0	0	0	0	0	0	0	0	0	0
D_0__Eukaryota;D_1__Opisthokonta;D_2__Nucletmycea;D_3__Fungi;D_4__Dikarya;D_5__Ascomycota;D_6__Pezizomycotina;D_7__Dothideomycetes;D_8__Capnodiales;D_9__Clypeococcum psoromatis	0	0	0	0	4.09283e-05	0	0	0	0	0	0	0	0	0	0	0	0	0	0	0	0	0	0	0	0	0	0	0	0.000142366	0	0	0	0	0	0	0	1.90092e-05	0	0	0	0	0	0	0	0	0	0	0	0
D_0__Eukaryota;D_1__Opisthokonta;D_2__Nucletmycea;D_3__Fungi;D_4__Dikarya;D_5__Ascomycota;D_6__Pezizomycotina;D_7__Dothideomycetes;D_8__Capnodiales;D_9__Cryomyces antarcticus CCFEE 534	0	0	0	0	0	0	0	0	0	0	0	0	0	0	0	0	0	0	0	0	0	0	0	0	0	0	0	0	0	0	0	0	0	0	0	0	0	0	0	0.00251164	0	0	0	0	0	0	0	5.65611e-05	0
D_0__Eukaryota;D_1__Opisthokonta;D_2__Nucletmycea;D_3__Fungi;D_4__Dikarya;D_5__Ascomycota;D_6__Pezizomycotina;D_7__Dothideomycetes;D_8__Capnodiales;D_9__Dactylaria uliginicola	0	0	0	0	0.000122785	0	0	0	0	0	0	0	0	0	0	0	0	0	0	0	0	0	0	0	0	0	0	0	9.49104e-05	0	0	0	0	0	0	0	0	0	0	0	0	0	0	0	0	0	0	0	0
D_0__Eukaryota;D_1__Opisthokonta;D_2__Nucletmycea;D_3__Fungi;D_4__Dikarya;D_5__Ascomycota;D_6__Pezizomycotina;D_7__Dothideomycetes;D_8__Capnodiales;D_9__Dothideomycetes sp. TRN 153	0	0	0	0	4.09283e-05	0	0	0	0	0	0	0	0	0	0	0	0	0	0	0	0	0	0	0	0	0	0	0	0	0	0	0	0	0	0	0	0	0	0	0	0	0	0	0	0	0	0	0	0
D_0__Eukaryota;D_1__Opisthokonta;D_2__Nucletmycea;D_3__Fungi;D_4__Dikarya;D_5__Ascomycota;D_6__Pezizomycotina;D_7__Dothideomycetes;D_8__Capnodiales;D_9__Exophiala xenobiotica	0	0	0	0	0	0	0.000248509	0	0	0	0	0	0	0	0	0	0	0	0	0	0	0	0	0	0	0	0	0	0	0	0	0	0	0	0	0	0	0	0	0	0	0	0	0	0	0	0	0	0
D_0__Eukaryota;D_1__Opisthokonta;D_2__Nucletmycea;D_3__Fungi;D_4__Dikarya;D_5__Ascomycota;D_6__Pezizomycotina;D_7__Dothideomycetes;D_8__Capnodiales;D_9__Lasallia pustulata	0	0	0	0	0	0	0	0.000143895	0	0	0	0	0	0	0	0	0	0	0	0	0	0	0	0	0	0	0	0	0	0	0	0	0	0	0	0	0	0	0	6.12595e-05	0	0	0	0	0	0	0	0	0
D_0__Eukaryota;D_1__Opisthokonta;D_2__Nucletmycea;D_3__Fungi;D_4__Dikarya;D_5__Ascomycota;D_6__Pezizomycotina;D_7__Dothideomycetes;D_8__Capnodiales;D_9__Mycosphaerella eumusae	0	0	0	0	0	0	0	0	0	0	0	0	0	0	0	0	0	0	0	0	0	0	0	0	0	0	0	0	0	0	0	0	0	0	0	0	0	0	0	0	0	0	0	0	0	0	0	0	0
D_0__Eukaryota;D_1__Opisthokonta;D_2__Nucletmycea;D_3__Fungi;D_4__Dikarya;D_5__Ascomycota;D_6__Pezizomycotina;D_7__Dothideomycetes;D_8__Capnodiales;D_9__Mycosphaerellaceae	0	0	0	0	0	0	0	0	0	0	0	0	0	0	0	0	0	0	0	0	0	0	0	0	0	0	0	0	0	0	0	0	0	0	0	0	0	0	0	0	0	0	0	0	0	0	0	0	0.000577201
D_0__Eukaryota;D_1__Opisthokonta;D_2__Nucletmycea;D_3__Fungi;D_4__Dikarya;D_5__Ascomycota;D_6__Pezizomycotina;D_7__Dothideomycetes;D_8__Capnodiales;D_9__Oryza nivara	0	0	0	0	0	0	0	7.19476e-05	0	0	0	0	0	0	0	0	0	0	0	0	0	0	0	0	0	0	0	0	0	0	0	0	0	0	0	0	0	0	0	0	0	0	0	0	0	0	0	5.65611e-05	0
D_0__Eukaryota;D_1__Opisthokonta;D_2__Nucletmycea;D_3__Fungi;D_4__Dikarya;D_5__Ascomycota;D_6__Pezizomycotina;D_7__Dothideomycetes;D_8__Capnodiales;D_9__Passalora sp. CPC 11876	0	0	0	0	4.09283e-05	0	0	0	0	0	0	0	0	0	0	0	0	0	0	0	0	0	0	0	0	0	0	0	0	0	0	0	0	0	0	0	0	0	0	0	0	0	0	0	0	0	0	0	0
D_0__Eukaryota;D_1__Opisthokonta;D_2__Nucletmycea;D_3__Fungi;D_4__Dikarya;D_5__Ascomycota;D_6__Pezizomycotina;D_7__Dothideomycetes;D_8__Capnodiales;D_9__Passalora zambiae	0	0	0	0	0	0	0	0	0	0	0	0	0	0	0	0	0	0	0	0	0	0	0	0	0	0	0	0	0	0	0	0	0	0	0	0	0	0	0	0	0	0	0	0	0	0	0	0	0
D_0__Eukaryota;D_1__Opisthokonta;D_2__Nucletmycea;D_3__Fungi;D_4__Dikarya;D_5__Ascomycota;D_6__Pezizomycotina;D_7__Dothideomycetes;D_8__Capnodiales;D_9__Physalis peruviana	0	0	0	0	0	0	0	0.00028779	0	0	0	0	0	0	0	0	0	0	0	0	0	0	0	0.00231512	0	0	0	0	0	0	0	0.000134102	0	0	0	0	0	0	0	0	0	0	0	0	0	0	0	0	0
D_0__Eukaryota;D_1__Opisthokonta;D_2__Nucletmycea;D_3__Fungi;D_4__Dikarya;D_5__Ascomycota;D_6__Pezizomycotina;D_7__Dothideomycetes;D_8__Capnodiales;D_9__Pseudocercospora punctata	0	0	0	0	0	0	0	0.000791424	0	0	0	0	0	0	0	0	0	0	0	0	0	0	0	0	0	0	0	0	0	0	0	0	0	0	0	0	0	0	0	0	0	0	0	0	0	0	0	0	0
D_0__Eukaryota;D_1__Opisthokonta;D_2__Nucletmycea;D_3__Fungi;D_4__Dikarya;D_5__Ascomycota;D_6__Pezizomycotina;D_7__Dothideomycetes;D_8__Capnodiales;D_9__Pseudogymnoascus sp. D AM-2013	0	0	0	0	0	0	0	0	0	0	0	0	0	0	0	0	0	0	0	0	0	0	0	0	0	0	0	0	0	0	0	0	0	0	0	0	0	0	0	0	0	0	0	0	0	0	0	0	0
D_0__Eukaryota;D_1__Opisthokonta;D_2__Nucletmycea;D_3__Fungi;D_4__Dikarya;D_5__Ascomycota;D_6__Pezizomycotina;D_7__Dothideomycetes;D_8__Capnodiales;D_9__Ramularia glennii	0	0	0	0	2.04641e-05	0	0	0	0	0	0	0	0	0	0	0	0	0	0	0	0	0	0	0	0	0	0	0	0	0	0	0	0	0	0	0	0	0	0	0	0	0	0	0	2.98143e-05	0	0	0	0
D_0__Eukaryota;D_1__Opisthokonta;D_2__Nucletmycea;D_3__Fungi;D_4__Dikarya;D_5__Ascomycota;D_6__Pezizomycotina;D_7__Dothideomycetes;D_8__Capnodiales;D_9__Ramularia sp. JP-2015	0	0	0	0	0	0.00255469	0.00231942	0	0	0	0	0	0	0	0	0	0	0	0	0	0	0	0.000307787	0	0	0	0	0	0	0.000198873	0.000494723	0	0	0	0	0	0	0.000375311	0.002253	0	0	0	0	0	0	7.71486e-05	0.000978686	0	0
D_0__Eukaryota;D_1__Opisthokonta;D_2__Nucletmycea;D_3__Fungi;D_4__Dikarya;D_5__Ascomycota;D_6__Pezizomycotina;D_7__Dothideomycetes;D_8__Capnodiales;D_9__Schizothyrium pomi	0	0	0	0	0	0	0	0	0	0	0	0	0	0	0	0	0	0	0	0	0	0	0	4.45216e-05	0	0	0	0	0	0	0	6.70511e-05	0	0	0	0	0	0	0	0	0	0	0	0	0	0	0	0	0
D_0__Eukaryota;D_1__Opisthokonta;D_2__Nucletmycea;D_3__Fungi;D_4__Dikarya;D_5__Ascomycota;D_6__Pezizomycotina;D_7__Dothideomycetes;D_8__Capnodiales;D_9__Sclerotinia homoeocarpa LT30	0	0	0	0	0	0	0	0.000863371	0	0	0	0	0	0	0	0	0	0	0	0	0	0	0	0	0	0	0	0	0	0	0	6.70511e-05	0	0	0	0	0	0	0	0	0	0	0	0	0	0	0	0	0
D_0__Eukaryota;D_1__Opisthokonta;D_2__Nucletmycea;D_3__Fungi;D_4__Dikarya;D_5__Ascomycota;D_6__Pezizomycotina;D_7__Dothideomycetes;D_8__Capnodiales;D_9__Scorias spongiosa	0	0	0	0	0	0	0	0.000143895	0	0	0	0	0	0	0	0	0	0	0	0	0	0	0	0	0	0	0	0	0	0	0	0	0	0	0	0	0	0	0.000265059	0	0	0	0	0	0	0	0	0	0
D_0__Eukaryota;D_1__Opisthokonta;D_2__Nucletmycea;D_3__Fungi;D_4__Dikarya;D_5__Ascomycota;D_6__Pezizomycotina;D_7__Dothideomycetes;D_8__Capnodiales;D_9__Sphaerulina quercicola	0	0	0	0	0	0	0	0	0	0	0	0	0	0	0	0	0	0	0	0	0	0	0	0	0	0	0	0	4.74552e-05	0	0	0	0	0	0	0	0	0	0	0	0	0	0	0	0	0	0	0	0
D_0__Eukaryota;D_1__Opisthokonta;D_2__Nucletmycea;D_3__Fungi;D_4__Dikarya;D_5__Ascomycota;D_6__Pezizomycotina;D_7__Dothideomycetes;D_8__Capnodiales;D_9__Staninwardia suttonii	0	0	0	0	0	0	0.000248509	0	0	0	0	0	0	0	0	0	0	0	0	0	0	0	0	0	0	0	0	0	0	0	0	0	0	0	0	0	0	0	0	0	0	0	0	0	0	0	0	0	0
D_0__Eukaryota;D_1__Opisthokonta;D_2__Nucletmycea;D_3__Fungi;D_4__Dikarya;D_5__Ascomycota;D_6__Pezizomycotina;D_7__Dothideomycetes;D_8__Capnodiales;D_9__Teratosphaeriaceae	0.000307102	0	0	0	0	0	0	0	9.49983e-05	0	0	0	0	0	0	0	0.00011558	0	0	0	0	0	0	0	7.2812e-05	0	0	0	0	0	0	0	0	0	0	0	0	0	0	0	0.000602228	0	0	0	0	0	0	0	0.0011544
D_0__Eukaryota;D_1__Opisthokonta;D_2__Nucletmycea;D_3__Fungi;D_4__Dikarya;D_5__Ascomycota;D_6__Pezizomycotina;D_7__Dothideomycetes;D_8__Capnodiales;D_9__Vermiconia foris	0	0	0	0.000210571	0	0	0	0	0	0	0	0	0	0	0	0	0	0	0	0	0	0	0	0	0	0	0	0.000115174	0	0	0	0	0	0	0	0	0	0	0	0	0	0	0	0	0	0	0	0	0
D_0__Eukaryota;D_1__Opisthokonta;D_2__Nucletmycea;D_3__Fungi;D_4__Dikarya;D_5__Ascomycota;D_6__Pezizomycotina;D_7__Dothideomycetes;D_8__Capnodiales;D_9__Zymoseptoria tritici IPO323	0	0	0	0	0	0	0	0	0	0	0	0	0	0	0	0	0	0	0	0	0	0	0	8.90432e-05	0	0	0	0	0	0	0	6.70511e-05	0	0	0	0	0	0	0	0	0	0	0	0	0	0	0	0.000282805	0
D_0__Eukaryota;D_1__Opisthokonta;D_2__Nucletmycea;D_3__Fungi;D_4__Dikarya;D_5__Ascomycota;D_6__Pezizomycotina;D_7__Dothideomycetes;D_8__Capnodiales;D_9__cf. Pyricularia parasitica CBS 376.54	0	0	0	0	0.000102321	0	0	0	0	0	0	0	0	0	0	0	0	0	0	0	0	0	0	0	0	0	0	0	0	0	0	0	0	0	0	0	0	0	0	0	0	0	0	0	0	0	0	0	0
D_0__Eukaryota;D_1__Opisthokonta;D_2__Nucletmycea;D_3__Fungi;D_4__Dikarya;D_5__Ascomycota;D_6__Pezizomycotina;D_7__Dothideomycetes;D_8__Capnodiales;D_9__fungal sp.	0	0	0	0	0	0.000215889	0	0	0	0	0	0	0	0	0	0	0	0	0	0	0	0	0	0	0	0	0	0	0	0	0	0	0	0	0	0	0	0	0	0	0	0	0	0	0	0	0	0	0
D_0__Eukaryota;D_1__Opisthokonta;D_2__Nucletmycea;D_3__Fungi;D_4__Dikarya;D_5__Ascomycota;D_6__Pezizomycotina;D_7__Dothideomycetes;D_8__Capnodiales;D_9__uncultured Ascomycota	0	0	0	0.000105285	0	0	0	0	0	0	0	0	0	0	0	0	0	0	0	0	0	0	0	0	0	0	0	0	0	0	0	0	0	0	0	0.000177187	0	0	0	0	0	0	0	0	0	0	0	0	0
D_0__Eukaryota;D_1__Opisthokonta;D_2__Nucletmycea;D_3__Fungi;D_4__Dikarya;D_5__Ascomycota;D_6__Pezizomycotina;D_7__Dothideomycetes;D_8__Capnodiales;D_9__uncultured fungal contaminant	0	0	0	0	0.000532067	0	0	0	0	0	0	0	0	0	0	0	0	0	0	0	0	0	0	0	0	0	0	0	0	0	0	0	0	0	0	0	0	0	0	0	0	0	0	0	0	0	0	0	0
D_0__Eukaryota;D_1__Opisthokonta;D_2__Nucletmycea;D_3__Fungi;D_4__Dikarya;D_5__Ascomycota;D_6__Pezizomycotina;D_7__Dothideomycetes;D_8__Dothideales;D_9__Dothioraceae	0	0	0	0	0	0	0	0	0	0	0	0	0	0	0	0	0	0	0	8.68169e-05	0	0	0	0	0	0	0	0	0	0	0	0	0	0	0	0	0	0	0	0	0	0	0	0	0	0	0	0	0
D_0__Eukaryota;D_1__Opisthokonta;D_2__Nucletmycea;D_3__Fungi;D_4__Dikarya;D_5__Ascomycota;D_6__Pezizomycotina;D_7__Dothideomycetes;D_8__Dothideales;D_9__Elsinoe veneta	0	0	0	0	6.13924e-05	0	0	0	0	0	0	0	0	0	0	0	0	0	0	0	0	0	0	0	0	0	0	0	4.74552e-05	0	0	0	0	0	0	0	0	3.41192e-05	6.62647e-05	0	0	0	0	0	0	0	0	0	0
D_0__Eukaryota;D_1__Opisthokonta;D_2__Nucletmycea;D_3__Fungi;D_4__Dikarya;D_5__Ascomycota;D_6__Pezizomycotina;D_7__Dothideomycetes;D_8__Dothideales;D_9__Wickerhamomyces anomalus	0	0	0	0	0	0	0	0	0	0	0	0	0	0	0	0	0	0.000129032	4.83138e-05	0	0	0	0	0	0	0	0	0	0	0	0	0	0	0	0	0	0	0	0	0	0	0	0	0	0	0	0	0	0
D_0__Eukaryota;D_1__Opisthokonta;D_2__Nucletmycea;D_3__Fungi;D_4__Dikarya;D_5__Ascomycota;D_6__Pezizomycotina;D_7__Dothideomycetes;D_8__Dothideales;D_9__food metagenome	0	0	0	0	0	0	0	0.001367	0	0	0	0	0	0	0	0	0	0	0	0	0	0	0	0	0	0	0	0	0	0	0	0.000201153	0	0	0	0	0	0	0	0	0	0	0	0	0	0	0	0	0
D_0__Eukaryota;D_1__Opisthokonta;D_2__Nucletmycea;D_3__Fungi;D_4__Dikarya;D_5__Ascomycota;D_6__Pezizomycotina;D_7__Dothideomycetes;D_8__Mytilinidion mytilinellum;D_9__	0	0	0	0	0	0	0	0	0	0	0	0	0	0	0	0	0	0	0	0	0	0	0	0	0	0	0	0	0	0	0	0	0	0	0	0	0	0	0	0	0	0	0	0	0	0	0	0	0
D_0__Eukaryota;D_1__Opisthokonta;D_2__Nucletmycea;D_3__Fungi;D_4__Dikarya;D_5__Ascomycota;D_6__Pezizomycotina;D_7__Dothideomycetes;D_8__Pleosporales;Ambiguous_taxa	0	0	0	0	0	0	0	0	0	0	0	0	0	0	0	0	0	0	0	0	0	0	0	0	0	0	0.000118245	0	0	0	0	0	0	0	0	0	0	0	0	0	0	0	0	0	0	0	0	0	0
D_0__Eukaryota;D_1__Opisthokonta;D_2__Nucletmycea;D_3__Fungi;D_4__Dikarya;D_5__Ascomycota;D_6__Pezizomycotina;D_7__Dothideomycetes;D_8__Pleosporales;D_9__Alternaria alternata	0	0	0	0	0	0	0	0.000431686	0	0	0	0	0	0	0	0	0	0	0	0	0	0	0	0	0	0	0	0	0	0	0	0	0	0	0	0	0	0	0	0	0	0	0	0	0	0	0	0	0
D_0__Eukaryota;D_1__Opisthokonta;D_2__Nucletmycea;D_3__Fungi;D_4__Dikarya;D_5__Ascomycota;D_6__Pezizomycotina;D_7__Dothideomycetes;D_8__Pleosporales;D_9__Ascocratera manglicola	0	0	0	0	0	0	0	0	0	0	0	0	0	0	0	0	0	0	0	0	0	0	0	0	0	0	0	0	0	0	0	0	0	0	0	0	0	0	0	0	0	0	0	0	0	0	0	0	0
D_0__Eukaryota;D_1__Opisthokonta;D_2__Nucletmycea;D_3__Fungi;D_4__Dikarya;D_5__Ascomycota;D_6__Pezizomycotina;D_7__Dothideomycetes;D_8__Pleosporales;D_9__Corynespora sp. MFLUCC 11-0431	0	0	0	0	6.13924e-05	0	0	0	0	0	0	0	0	0	0	0	0	0	0	0	0	0	0	0	0	0	0	0	0	0	0	0	0	0	0	0	0	0	0	0	0	0	0	0	0	0	0	0	0
D_0__Eukaryota;D_1__Opisthokonta;D_2__Nucletmycea;D_3__Fungi;D_4__Dikarya;D_5__Ascomycota;D_6__Pezizomycotina;D_7__Dothideomycetes;D_8__Pleosporales;D_9__Helminthosporium solani B-AC-16A	0	0	0	0	0	0	0	0	0	0	0	0	0	0	0	0.000291358	0	0	0	0	0	0	0	0	0	0	0	0	0	0	0	0	0	0	0	0	0	0	0	0	0	0	0	0	0	0	0	0	0
D_0__Eukaryota;D_1__Opisthokonta;D_2__Nucletmycea;D_3__Fungi;D_4__Dikarya;D_5__Ascomycota;D_6__Pezizomycotina;D_7__Dothideomycetes;D_8__Pleosporales;D_9__Lophiotrema neoarundinaria	0	0	0	0	0	0	0	0	0	0	0	0	0	0	0	0	0	0	0	0	0	0	0	0	0	0	0	0	0	0	0	0	0	0	0	0	0	0	0.000132529	0	0	0	0	0	0	0	0	0	0
D_0__Eukaryota;D_1__Opisthokonta;D_2__Nucletmycea;D_3__Fungi;D_4__Dikarya;D_5__Ascomycota;D_6__Pezizomycotina;D_7__Dothideomycetes;D_8__Pleosporales;D_9__Mangifera indica (mango)	0	0	0	0	0	0	0	0	0	0	0	0	0	0	0	0	0	0	0	0	0	0	0	0	0	0	0	0	0	0	0	0	0	0	0	0	0	0	0	0	0	0	0	0	0	0	0	0	0
D_0__Eukaryota;D_1__Opisthokonta;D_2__Nucletmycea;D_3__Fungi;D_4__Dikarya;D_5__Ascomycota;D_6__Pezizomycotina;D_7__Dothideomycetes;D_8__Pleosporales;D_9__Parastagonospora nodorum	0	0	0	0	0	0	0	0	0	0	0	0	0	0	0	0	0	0	0	0	0	0	0	0	0	0	0	0	0	0	0	0	0	0	0	0	0	0	0	6.12595e-05	0	0	0	0	0	0	0	0	0
D_0__Eukaryota;D_1__Opisthokonta;D_2__Nucletmycea;D_3__Fungi;D_4__Dikarya;D_5__Ascomycota;D_6__Pezizomycotina;D_7__Dothideomycetes;D_8__Pleosporales;D_9__Pyrenochaeta acicola	0	0	0	0	0	3.59816e-05	0	0	0	0	0	0	0	0	0	0	0	0	0	0	0	0	0	0	0	0	0	0	0	0	0	0	0	0	0	0	0	0	0	0	0	0	0	0	0	0	0	0	0
D_0__Eukaryota;D_1__Opisthokonta;D_2__Nucletmycea;D_3__Fungi;D_4__Dikarya;D_5__Ascomycota;D_6__Pezizomycotina;D_7__Dothideomycetes;D_8__Pleosporales;D_9__Stagonosporopsis crystalliniformis	0	0	0	0	0	3.59816e-05	0	0	0	0	0	0	0	3.62924e-05	0	0	0	0	0	0	0	0	0	0	0	0	0	0	0	0	0	0	0	0	0	0	0	0	0	0	0	0	0	0	0	0	0	0	0
D_0__Eukaryota;D_1__Opisthokonta;D_2__Nucletmycea;D_3__Fungi;D_4__Dikarya;D_5__Ascomycota;D_6__Pezizomycotina;D_7__Dothideomycetes;D_8__Pleosporales;D_9__invertebrate environmental sample	0.000153551	0	0	0	0	0	0	0	0	0	0	0	0	0	0	0	0	0	0	0	0	0	0	0	0	0	0	0	0	0	0	0	0	0	0	0	0	0	0	0	0	0	0	0	0	0	0	0	0
D_0__Eukaryota;D_1__Opisthokonta;D_2__Nucletmycea;D_3__Fungi;D_4__Dikarya;D_5__Ascomycota;D_6__Pezizomycotina;D_7__Dothideomycetes;D_8__Pleosporales;D_9__unidentified	0	0	0	0	0	0	0	0	0	0	0	0	0	0	0	0	0	0	0	0	0	0	0	0	0	0	0	0	0	0	0	0	0	0	0	0	0	0	0	0	0	0	0	0	0	0	0	0	0
D_0__Eukaryota;D_1__Opisthokonta;D_2__Nucletmycea;D_3__Fungi;D_4__Dikarya;D_5__Ascomycota;D_6__Pezizomycotina;D_7__Eurotiomycetes;D_8__Chaetothyriales;Ambiguous_taxa	0.000230326	0.000700117	0.00139656	0.00105285	0	0	0	0	0	0	0	0	0	0	0	0	0	0	0	0	0	0	0	0	0	0	5.91226e-05	0	0	0	0	0	0	0	0	8.85936e-05	0	0	0	0	0	0	0	0	0	0	0	0	0
D_0__Eukaryota;D_1__Opisthokonta;D_2__Nucletmycea;D_3__Fungi;D_4__Dikarya;D_5__Ascomycota;D_6__Pezizomycotina;D_7__Eurotiomycetes;D_8__Chaetothyriales;D_9__Chaetothyriales sp. KhNk4-2a	0	0	0	0	0.000184177	0	0	0	0	0	0	0	0	0	0	0	0	0	0	0	0	0	0	0	0	0	0	0	0	0	0	0	0	0	0	0	0	0	0	0	0	0	0	0	0	0	0	0	0
D_0__Eukaryota;D_1__Opisthokonta;D_2__Nucletmycea;D_3__Fungi;D_4__Dikarya;D_5__Ascomycota;D_6__Pezizomycotina;D_7__Eurotiomycetes;D_8__Chaetothyriales;D_9__Chaetothyriales sp. M-Cre1-4	0	0	0	0	0	0	0	0	0	0	0	0	0	0	0	0	0	0	0	0	0	0	0	0	0	0	0	0	0	0	0	0	0	0	0	0	0	0	0	0	0	0	0	0	2.98143e-05	0	0	0	0
D_0__Eukaryota;D_1__Opisthokonta;D_2__Nucletmycea;D_3__Fungi;D_4__Dikarya;D_5__Ascomycota;D_6__Pezizomycotina;D_7__Eurotiomycetes;D_8__Chaetothyriales;D_9__Cladophialophora scillae	0	0	0	0	4.09283e-05	0	0	0	0	0	0	0	0	0	0	0	0	0	0	0	0	0	0	0	0	0	0	0	0	0	0	0	0	0	0	0	0	0	0	0	0	0	0	0	0	0	0	0	0
D_0__Eukaryota;D_1__Opisthokonta;D_2__Nucletmycea;D_3__Fungi;D_4__Dikarya;D_5__Ascomycota;D_6__Pezizomycotina;D_7__Eurotiomycetes;D_8__Chaetothyriales;D_9__Cyphellophora europaea	0	0	0	0	0.000122785	0	0	0	0	0	0	0	0	0	0	0	0	0	0	0	0	0	0	0	0	0	0	0	0	0	0	0	0	0	0	0	5.70277e-05	0	0	0	0	0	0	0	0	0	0	0	0
D_0__Eukaryota;D_1__Opisthokonta;D_2__Nucletmycea;D_3__Fungi;D_4__Dikarya;D_5__Ascomycota;D_6__Pezizomycotina;D_7__Eurotiomycetes;D_8__Chaetothyriales;D_9__Exophiala sp. CPC 12171	0	0	0	0	0.000122785	0	0	0	0	0	0	0	0	0	0	0	0	0	0	0	0	0	0	0	0	0	0	0	0	0	0	0	0	0	0	0	0	0	0	0	0	0	0	0	0	0	0	0	0
D_0__Eukaryota;D_1__Opisthokonta;D_2__Nucletmycea;D_3__Fungi;D_4__Dikarya;D_5__Ascomycota;D_6__Pezizomycotina;D_7__Eurotiomycetes;D_8__Chaetothyriales;D_9__Fonsecaea multimorphosa	0	0	0	0	0	3.59816e-05	0	0.000647529	0	0	0	0	0	0	0	0	0	0	0	0	0	0	0	0	0	0	0	0	0	0	0	0	0	0	0	0	0	0	0.000132529	0.000122519	0	0	0	0	0	0	0	0	0
D_0__Eukaryota;D_1__Opisthokonta;D_2__Nucletmycea;D_3__Fungi;D_4__Dikarya;D_5__Ascomycota;D_6__Pezizomycotina;D_7__Eurotiomycetes;D_8__Chaetothyriales;D_9__Herpotrichiellaceae	0	0	0.00012696	0.000263213	0	0	0	0	0	0	0	0	0	0	0	0	0	0	0	0	0	0	0	0	0	0	0	0	0	0	0	0	0	0	0	8.85936e-05	0	0	0	0	0	0	0	0	0	0	0	0	0
D_0__Eukaryota;D_1__Opisthokonta;D_2__Nucletmycea;D_3__Fungi;D_4__Dikarya;D_5__Ascomycota;D_6__Pezizomycotina;D_7__Eurotiomycetes;D_8__Chaetothyriales;D_9__Herpotrichiellaceae sp. A1033	0	0	0	0	4.09283e-05	0	0	0	0	0	0	0	0	0	0	0	0	0	0	0	0	0	0	0	0	0	0	0	0	0	0	0	0	0	0	0	0	0	0	0	0	0	0	0	0	0	0	0	0
D_0__Eukaryota;D_1__Opisthokonta;D_2__Nucletmycea;D_3__Fungi;D_4__Dikarya;D_5__Ascomycota;D_6__Pezizomycotina;D_7__Eurotiomycetes;D_8__Chaetothyriales;D_9__Herpotrichiellaceae sp. UM238	0	0	0	0	0	0	0.000248509	0.000791424	0	0	0	0	0	0	0	0	0	0	0	0	0	0	0	0.000133565	0	0	0	0	0	0	0.000164908	0.000201153	0	0	0	0	0	0	0	0.000490076	0	0	0	0	0	0	0	0	0
D_0__Eukaryota;D_1__Opisthokonta;D_2__Nucletmycea;D_3__Fungi;D_4__Dikarya;D_5__Ascomycota;D_6__Pezizomycotina;D_7__Eurotiomycetes;D_8__Chaetothyriales;D_9__Lithophila sp. LS-2015a	0	0	0	0	0.000102321	0	0	0	0	0	0	0	0	0	0	0	0	0	0	0	0	0	0	0	0	0	0	0	0	0	0	0	0	0	0	0	0	0	0	0	0	0	0	0	0	0	0	0	0
D_0__Eukaryota;D_1__Opisthokonta;D_2__Nucletmycea;D_3__Fungi;D_4__Dikarya;D_5__Ascomycota;D_6__Pezizomycotina;D_7__Eurotiomycetes;D_8__Chaetothyriales;D_9__Phialophora verrucosa	0	0	0	0	0	0	0	0	0	0	0	0	0	0	0	0	0	0	0	0	0	0	0	0	0	0	0	0	0	0	0	0	0	0	0	0	0	0	0	0	0	0	0	0	0	0	0	0	0
D_0__Eukaryota;D_1__Opisthokonta;D_2__Nucletmycea;D_3__Fungi;D_4__Dikarya;D_5__Ascomycota;D_6__Pezizomycotina;D_7__Eurotiomycetes;D_8__Chaetothyriales;D_9__Trichomerium deniquelatum	0	0	0	0	8.18565e-05	0	0	0	0	0	0	0	0	0	0	0	0	0	0	0	0	0	0	0	0	0	0	0	0	0	0	0	0	0	0	0	0	0	0	0	0	0	0	0	0	0	0	0	0
D_0__Eukaryota;D_1__Opisthokonta;D_2__Nucletmycea;D_3__Fungi;D_4__Dikarya;D_5__Ascomycota;D_6__Pezizomycotina;D_7__Eurotiomycetes;D_8__Chaetothyriales;D_9__uncultured Ascomycota	0	0	0.00012696	0	0	0	0	0	0	0	0	0	0	0	0	0	0	0	0	0	0	0	0	0	0	0	0	0	0	0	0	0	0	0.000154321	0	0	0	0	0	0	0	0	0	0	0	0	0	0	0
D_0__Eukaryota;D_1__Opisthokonta;D_2__Nucletmycea;D_3__Fungi;D_4__Dikarya;D_5__Ascomycota;D_6__Pezizomycotina;D_7__Eurotiomycetes;D_8__Eurotiales;Ambiguous_taxa	0	0	0.00019044	0	0	0	0	0	0	0	5.17679e-05	0	0	0	0	0	0	0	0	0	0	0	0	0	0	0	0.000177368	0	0	0	0	0	0	0	0	4.42968e-05	0	0	0	0	0	0	0	0	0	0	0	0	0
D_0__Eukaryota;D_1__Opisthokonta;D_2__Nucletmycea;D_3__Fungi;D_4__Dikarya;D_5__Ascomycota;D_6__Pezizomycotina;D_7__Eurotiomycetes;D_8__Eurotiales;D_9__Aspergillus alliaceus	0	0	0	0	0	0	0	0	0	0	0	0	0	0	0	0	0	0	0	0	0	0	0	0	0	0	0	0	0	0	0	0	0	0	0	0	0	0	0	0	0	0	0	0	0	0	0	0	0
D_0__Eukaryota;D_1__Opisthokonta;D_2__Nucletmycea;D_3__Fungi;D_4__Dikarya;D_5__Ascomycota;D_6__Pezizomycotina;D_7__Eurotiomycetes;D_8__Eurotiales;D_9__Aspergillus calidoustus	0	0	0	0	0	0.000323834	0.000828363	0	0	0	0	0	0	0	0.000184792	0	0	0	0	0	0	3.14931e-05	0.00023084	0	0	0	0	0	4.74552e-05	0.000165728	0.000494723	0	0	0	0	0	3.80185e-05	0	0	0	0	0	0	0	0	0	0	0	0
D_0__Eukaryota;D_1__Opisthokonta;D_2__Nucletmycea;D_3__Fungi;D_4__Dikarya;D_5__Ascomycota;D_6__Pezizomycotina;D_7__Eurotiomycetes;D_8__Eurotiales;D_9__Aspergillus candidus	0	0	0	0	4.09283e-05	0	0	0	0	0	0	0	0	0	0	0	0	0	0	0	0	0	0	0	0	0	0	0	7.11828e-05	0	0	0	0	0	0	0	0	0	0	0	0	0	0	0	0	0	0	0	0
D_0__Eukaryota;D_1__Opisthokonta;D_2__Nucletmycea;D_3__Fungi;D_4__Dikarya;D_5__Ascomycota;D_6__Pezizomycotina;D_7__Eurotiomycetes;D_8__Eurotiales;D_9__Aspergillus flavus AF70	0	0	0	0	0	0	0	0	0	0	0	0	0	0	0	0	0	0	0	0	0	0	0	0	0	0	0	0	0	0	0	0	0	0	0	0	0	0	0	0	0	0	0	0	0	0	0	0	0
D_0__Eukaryota;D_1__Opisthokonta;D_2__Nucletmycea;D_3__Fungi;D_4__Dikarya;D_5__Ascomycota;D_6__Pezizomycotina;D_7__Eurotiomycetes;D_8__Eurotiales;D_9__Aspergillus lentulus	0	0	0	0	0	0	0	0.000143895	0	0	0	0	0	0	0	0	0	0	0	0	0	0	0	0	0	0	0	0	0	0	0	6.70511e-05	0	0	0	0	0	0	0	6.12595e-05	0	0	0	0	0	0	0	5.65611e-05	0
D_0__Eukaryota;D_1__Opisthokonta;D_2__Nucletmycea;D_3__Fungi;D_4__Dikarya;D_5__Ascomycota;D_6__Pezizomycotina;D_7__Eurotiomycetes;D_8__Eurotiales;D_9__Aspergillus penicillioides	0	0	0	0	0	0	0	0	0	0	0	0	0	0	0	0	0	0	0	0	0	0	0	0	0	0	0	0	0	3.31455e-05	0	0	0	0	0	0	0	0	0	0	0	0	0	0	0	0	0	0	0
D_0__Eukaryota;D_1__Opisthokonta;D_2__Nucletmycea;D_3__Fungi;D_4__Dikarya;D_5__Ascomycota;D_6__Pezizomycotina;D_7__Eurotiomycetes;D_8__Eurotiales;D_9__Aspergillus ruber	0	0	0	0	0	0	0	0	0	0	0	0	0	0	0	0	0	0	0	0	0	0	0	0	0	0	0	0	0	0	0	0	0	0	0	0	0	0	0	0	0	0	0	0	0	0	0	0	0
D_0__Eukaryota;D_1__Opisthokonta;D_2__Nucletmycea;D_3__Fungi;D_4__Dikarya;D_5__Ascomycota;D_6__Pezizomycotina;D_7__Eurotiomycetes;D_8__Eurotiales;D_9__Aspergillus sclerotiorum	0	0	0	0	0	0	0	0	0	0	0	0	0	0	0	0.000116543	0	0	0	0	0	0	0	0	0	0	0	0	0	0	0	0	0	0	0	0	0	0	0	0	0	0	0	0	0	0	0	0	0
D_0__Eukaryota;D_1__Opisthokonta;D_2__Nucletmycea;D_3__Fungi;D_4__Dikarya;D_5__Ascomycota;D_6__Pezizomycotina;D_7__Eurotiomycetes;D_8__Eurotiales;D_9__Aspergillus sp. 3 VH-2015	0	0	0	0	0	0	0	0	0	0	0	0	0	0	0	0	0	0	0	0	0	0	0	0	0	0	0	0	0	0	0	0	0	0	0	0	0	0	0	0	0	0	0	0	0	0	0	0	0
D_0__Eukaryota;D_1__Opisthokonta;D_2__Nucletmycea;D_3__Fungi;D_4__Dikarya;D_5__Ascomycota;D_6__Pezizomycotina;D_7__Eurotiomycetes;D_8__Eurotiales;D_9__Aspergillus sp. Z5	0	0	0	0	0	0	0	0	0	0	0	0	0	0	0	0	0	0	0	0	0	0	0	0	0	0	0	0	0	0	0	0	0	0	0	0	5.70277e-05	0	0	0	0	0	0	0	0	0	0	0	0
D_0__Eukaryota;D_1__Opisthokonta;D_2__Nucletmycea;D_3__Fungi;D_4__Dikarya;D_5__Ascomycota;D_6__Pezizomycotina;D_7__Eurotiomycetes;D_8__Eurotiales;D_9__Aspergillus terreus ATCC 20542	0	0	0	0	0.000368354	0	0	0	0	0	0	0	4.62695e-05	0	0	0	0	0	0	0	0	0	0	0	0	0	0	0	0.000237276	0	0	0	0	0	0	0	0	0	0	0	0	0	0	0	0	0	0	0	0
D_0__Eukaryota;D_1__Opisthokonta;D_2__Nucletmycea;D_3__Fungi;D_4__Dikarya;D_5__Ascomycota;D_6__Pezizomycotina;D_7__Eurotiomycetes;D_8__Eurotiales;D_9__Dyfrolomyces tiomanensis	0	0	0	0	6.13924e-05	0	0	0	0	0	0	0	0	0	0	0	0	0	0	0	0	0	0	0	0	0	0	0	0	0	0	0	0	0	0	0	0	0	0	0	0	0	0	0	0	0	0	0	0
D_0__Eukaryota;D_1__Opisthokonta;D_2__Nucletmycea;D_3__Fungi;D_4__Dikarya;D_5__Ascomycota;D_6__Pezizomycotina;D_7__Eurotiomycetes;D_8__Eurotiales;D_9__Frankliniella occidentalis (western flower thrips)	0	0	0	0	0	0	0	0	0	0	0	0	0	0	0	0	0	0	0	0	0	0	0	0	0	0	0	0	0	0	0	0	0	0	0	0	0	0	0.000132529	0	0	0	0	0	0	0	0	0	0
D_0__Eukaryota;D_1__Opisthokonta;D_2__Nucletmycea;D_3__Fungi;D_4__Dikarya;D_5__Ascomycota;D_6__Pezizomycotina;D_7__Eurotiomycetes;D_8__Eurotiales;D_9__Geastrum cf. triplex B KH-2011	0	0	0	0	0	0	0	0	0	0	0	0	0	0	0	0	0	0	0	0	0	0	0	0	0	0	0	0	0	0	0	0	0	0	0	0	0	0	0	0	0	0	0	0	0	0	0	0	0
D_0__Eukaryota;D_1__Opisthokonta;D_2__Nucletmycea;D_3__Fungi;D_4__Dikarya;D_5__Ascomycota;D_6__Pezizomycotina;D_7__Eurotiomycetes;D_8__Eurotiales;D_9__Leiothecium ellipsoideum	0	0	0	0	0	0	0	0	0	0	0	0	0	0	0	0	0	0	0	0	0	0	0	0	0	0	0	0	0	0	0	0	0	0	0	0	0	0	0	0	0	0	0	0	0	0	0	0	0
D_0__Eukaryota;D_1__Opisthokonta;D_2__Nucletmycea;D_3__Fungi;D_4__Dikarya;D_5__Ascomycota;D_6__Pezizomycotina;D_7__Eurotiomycetes;D_8__Eurotiales;D_9__Penicillium chrysogenum	0	0	0	0	8.18565e-05	3.59816e-05	0	0	0	0	0	0	0	0	0	0	0	0	0	0	0	6.29862e-05	7.69468e-05	4.45216e-05	0	0	0	0	0	0	0	0	0	0	0	0	0	0	0	0	0	0	0	0	0.000119257	0	0	0	0
D_0__Eukaryota;D_1__Opisthokonta;D_2__Nucletmycea;D_3__Fungi;D_4__Dikarya;D_5__Ascomycota;D_6__Pezizomycotina;D_7__Eurotiomycetes;D_8__Eurotiales;D_9__Penicillium griseofulvum	0	0	0	0	0	0	0	0	0	0	0	0	0	0	0	0	5.77901e-05	0	0	0	0	0	0	0	0	0	0	0	0	0	0	0	0	0	0	0	0	0	0	0	0	0	0	0	0	0	0	0	0.000865801
D_0__Eukaryota;D_1__Opisthokonta;D_2__Nucletmycea;D_3__Fungi;D_4__Dikarya;D_5__Ascomycota;D_6__Pezizomycotina;D_7__Eurotiomycetes;D_8__Eurotiales;D_9__Penicillium janthinellum	0	0	0	0	4.09283e-05	0	0	0	0	0	0	0	0	0	9.23958e-05	0	0	0	0	0	0	0	0	0	0	0	0	0	0	0	0.000164908	0.000268204	0	0	0	0	0	0	0	6.12595e-05	0	0	0	0	0	0	0	0	0
D_0__Eukaryota;D_1__Opisthokonta;D_2__Nucletmycea;D_3__Fungi;D_4__Dikarya;D_5__Ascomycota;D_6__Pezizomycotina;D_7__Eurotiomycetes;D_8__Eurotiales;D_9__Penicillium sp. ES9	0	0	0	0	0	3.59816e-05	0	0	0	0	0	0	0	0	0	0	0	0	0	0	0	0	0	0	0	0	0	0	0	0	0	0	0	0	0	0	0	0	0	0	0	0	0	0	0	0	0	0	0
D_0__Eukaryota;D_1__Opisthokonta;D_2__Nucletmycea;D_3__Fungi;D_4__Dikarya;D_5__Ascomycota;D_6__Pezizomycotina;D_7__Eurotiomycetes;D_8__Eurotiales;D_9__Penicillium sp. KCTC16066	7.67754e-05	0	0	0	0	0	0	0	0	0	0	0	0	0	0	0	5.77901e-05	0	0	0	0	0	0	0	7.2812e-05	0	0	0	0	0	0	0	0	0	0	0	0	0	0	0	0.000100371	0	0	0	0	0	0	0	0.0034632
D_0__Eukaryota;D_1__Opisthokonta;D_2__Nucletmycea;D_3__Fungi;D_4__Dikarya;D_5__Ascomycota;D_6__Pezizomycotina;D_7__Eurotiomycetes;D_8__Eurotiales;D_9__Penicillium verrucosum	0	0	0	0	0	0	0.000745527	0	0	0	0	0	0	0	0	0	0	0	0	0	0	0	0	0	0	0	0	0	0	0	0	0	0	0	0	0	0	0	0	0	0	0	0	0	0	0	0	0	0
D_0__Eukaryota;D_1__Opisthokonta;D_2__Nucletmycea;D_3__Fungi;D_4__Dikarya;D_5__Ascomycota;D_6__Pezizomycotina;D_7__Eurotiomycetes;D_8__Eurotiales;D_9__Rhynocoris kumarii	0	0	0	0	0	0	0	0	0	0	0	0	0	0	0	0	0	0	0	0	0	0	0	0	0	0	0	0	0	0	0	0	0	0	0	0	0	0	0	0	0	0	0	0	0	0	0	0	0
D_0__Eukaryota;D_1__Opisthokonta;D_2__Nucletmycea;D_3__Fungi;D_4__Dikarya;D_5__Ascomycota;D_6__Pezizomycotina;D_7__Eurotiomycetes;D_8__Eurotiales;D_9__Sagenomella sp. HMH-2007a	0	0	0	0	0	0	0	0	0	0	0	0	0	0	0	0	0	0	0	0	0	0	0	0	0	0	0	0	0	0	0	0	0	0	0	0	0	0	0	0	0	0	0	0	0	0	0	0	0
D_0__Eukaryota;D_1__Opisthokonta;D_2__Nucletmycea;D_3__Fungi;D_4__Dikarya;D_5__Ascomycota;D_6__Pezizomycotina;D_7__Eurotiomycetes;D_8__Eurotiales;D_9__Trichocomaceae	0.000153551	0	0	0.000315856	0	0	0	0	0.000237496	0	0	0.000259161	0	0	0	0	0	0	0	0.000130225	0	0	0	0	0.000218436	0	0	0.000230348	0	0	0	0	6.62076e-05	0	0	4.42968e-05	0	0	0	0	0.000200743	0	0	0	0	0	0	0	0.000577201
D_0__Eukaryota;D_1__Opisthokonta;D_2__Nucletmycea;D_3__Fungi;D_4__Dikarya;D_5__Ascomycota;D_6__Pezizomycotina;D_7__Eurotiomycetes;D_8__Eurotiales;D_9__fungal sp.	0	0	0	0	0	0	0	0	0	0	0.000103536	0	0	0	0	0	0	0	0	0	0	0	0	0	0	0	0	0	0	0	0	0	0	0	0	0	0	0	0	0	0	0	0	0	0	0	0	0	0
D_0__Eukaryota;D_1__Opisthokonta;D_2__Nucletmycea;D_3__Fungi;D_4__Dikarya;D_5__Ascomycota;D_6__Pezizomycotina;D_7__Eurotiomycetes;D_8__Onygenales;Ambiguous_taxa	0	0	0	0	0	0	0	0	0	0	0	0	0	0	0	0	0	0	0	0	0	0	0	0	0	0	0.000118245	0	0	0	0	0	0	0	0	0	0	0	0	0	0	0	0	0	0	0	0	0	0
D_0__Eukaryota;D_1__Opisthokonta;D_2__Nucletmycea;D_3__Fungi;D_4__Dikarya;D_5__Ascomycota;D_6__Pezizomycotina;D_7__Eurotiomycetes;D_8__Onygenales;D_9__Arachnomyces glareosus	0	0	0	0	0	0	0	0	0	0	0	0	0	0	0	0	0	0	0	0	0	0	0	0	0	0	0	0	0	0	0	0	0	0	0	0	0	0	0	0	0	0	0	0	0	0	0	0	0
D_0__Eukaryota;D_1__Opisthokonta;D_2__Nucletmycea;D_3__Fungi;D_4__Dikarya;D_5__Ascomycota;D_6__Pezizomycotina;D_7__Eurotiomycetes;D_8__Onygenales;D_9__Arthropsis cirrhata	0	0	0	0	8.18565e-05	0	0	0	0	0	0	0	0	0	0	0	0	0	0	0	0	0	0	0	0	0	0	0	0	0	0	0	0	0	0	0	3.80185e-05	0	0	0	0	0	0	0	0	0	0	0	0
D_0__Eukaryota;D_1__Opisthokonta;D_2__Nucletmycea;D_3__Fungi;D_4__Dikarya;D_5__Ascomycota;D_6__Pezizomycotina;D_7__Eurotiomycetes;D_8__Onygenales;D_9__Aspergillus parasiticus SU-1	0	0	0	0	0	0	0	7.19476e-05	0	0	0	0	0	0	0	0.000233087	0	0	0	0	0	0	0	0	0	0	0	0	0	0	0	0.000134102	0	0	0	0	0	0	0	0.000122519	0	0	0	0	0	0	0	5.65611e-05	0
D_0__Eukaryota;D_1__Opisthokonta;D_2__Nucletmycea;D_3__Fungi;D_4__Dikarya;D_5__Ascomycota;D_6__Pezizomycotina;D_7__Eurotiomycetes;D_8__Onygenales;D_9__Coccidioides posadasii CPA 0066	0	0	0	0	0	0	0	0	0	0	0	0	0	0	0	0	0	0	0	0	0	0	0	8.90432e-05	0	0	0	0	0	0	0	0	0	0	0	0	0	0	0	0	0	0	0	0	0	0	0	0	0
D_0__Eukaryota;D_1__Opisthokonta;D_2__Nucletmycea;D_3__Fungi;D_4__Dikarya;D_5__Ascomycota;D_6__Pezizomycotina;D_7__Eurotiomycetes;D_8__Onygenales;D_9__Monomorphina megalopsis	0	0	0	0	0	0	0	0	0	0	0	0	0	0	0	0	0	0	0	0	0	0	0	0	0	0	0	0	0	0	0	0	0	0	0	0	0	0	0	0	0	0	0	0	0	0	0	0	0
D_0__Eukaryota;D_1__Opisthokonta;D_2__Nucletmycea;D_3__Fungi;D_4__Dikarya;D_5__Ascomycota;D_6__Pezizomycotina;D_7__Eurotiomycetes;D_8__Onygenales;D_9__Onygenaceae	0	0	0	0.000105285	0	0	0	0	0	0	0	0	0	0	0	0	0	0	0	0	0	0	0	0	0	0	0	0	0	0	0	0	0	0	0	0	0	0	0	0	0	0	0	0	0	0	0	0	0
D_0__Eukaryota;D_1__Opisthokonta;D_2__Nucletmycea;D_3__Fungi;D_4__Dikarya;D_5__Ascomycota;D_6__Pezizomycotina;D_7__Eurotiomycetes;D_8__Onygenales;D_9__Paracoccidioides brasiliensis Pb18	0	0	0	0	0	0	0	0	0	0	0	0	0	0	0	0	0	0	0	0	0	0	0	0	0	0	0	0	0	0	0	0	0	0	0	0	0	0	0	0	0	0	0	0	0	0	0	0	0
D_0__Eukaryota;D_1__Opisthokonta;D_2__Nucletmycea;D_3__Fungi;D_4__Dikarya;D_5__Ascomycota;D_6__Pezizomycotina;D_7__Eurotiomycetes;D_8__Onygenales;D_9__Paracoccidioides lutzii Pb01	0	0	0	0	0	0	0	0	0	0	0	0	0	0	0	0	0	0	0	0	0	0	0	0	0	0	0	0	0	0	0	0	0	0	0	0	0	0	0	0	0	0	0	0	0	0	0	0	0
D_0__Eukaryota;D_1__Opisthokonta;D_2__Nucletmycea;D_3__Fungi;D_4__Dikarya;D_5__Ascomycota;D_6__Pezizomycotina;D_7__Eurotiomycetes;D_8__Onygenales;D_9__Talaromyces marneffei PM1	0	0	0	0	0	0	0	0	0	0	0	0	0	0	0	0	0	0	0	0	0	0	0	4.45216e-05	0	0	0	0	0	0	0	0	0	0	0	0	0	0	0	0	0	0	0	0	0	0	0	5.65611e-05	0
D_0__Eukaryota;D_1__Opisthokonta;D_2__Nucletmycea;D_3__Fungi;D_4__Dikarya;D_5__Ascomycota;D_6__Pezizomycotina;D_7__Eurotiomycetes;D_8__Onygenales;D_9__Trichophyton equinum CBS 127.97	0	0	0	0	0	0	0	0	0	0	0	0	0	0	0	0	0	0	0	0	0	0	0	0	0	0	0	0	0	0	0	0.000201153	0	0	0	0	0	0	0	0	0	0	0	0	0	0	0	0	0
D_0__Eukaryota;D_1__Opisthokonta;D_2__Nucletmycea;D_3__Fungi;D_4__Dikarya;D_5__Ascomycota;D_6__Pezizomycotina;D_7__Eurotiomycetes;D_8__Polyblastia integrascens;D_9__	0	0	0	0	0	0	0	0	0	0	0	0	0	0	0	0	0	0	0	0	0	0	0	0	0	0	0	0	0	0	0	0	0	0	0	0	0	0	0	0	0	0	0	0	0	0	0	0	0
D_0__Eukaryota;D_1__Opisthokonta;D_2__Nucletmycea;D_3__Fungi;D_4__Dikarya;D_5__Ascomycota;D_6__Pezizomycotina;D_7__Eurotiomycetes;D_8__uncultured Ascomycota;D_9__	0	0	0	0	0	0	0	0	0	0.000208899	0	0	0	0	0	0	0	0.000774194	0.000869649	0	0	0	0	0	0	0	0	0	0	0	0	0	0	0	0	0	0	0	0	0	0	0	0	0	0	0	0	0	0
D_0__Eukaryota;D_1__Opisthokonta;D_2__Nucletmycea;D_3__Fungi;D_4__Dikarya;D_5__Ascomycota;D_6__Pezizomycotina;D_7__Lecanoromycetes;D_8__Lecanorales;D_9__Physciaceae	0.000230326	0	0	0	0	0	0	0	0	0	0	0	0	0	0	0	0	0	0	0	0	0	0	0	0	0	0	0	0	0	0	0	0.000132415	0	0	0	0	0	0	0	0	0	0	0	0	0	0	0	0
D_0__Eukaryota;D_1__Opisthokonta;D_2__Nucletmycea;D_3__Fungi;D_4__Dikarya;D_5__Ascomycota;D_6__Pezizomycotina;D_7__Lecanoromycetes;D_8__Ostropales;D_9__Stictidaceae	0	0	0	0	0	0	0	0	0	0	0	0	0	0	0	0	0	0	0	0	0	0	0	0	0	0	0	0	0	0	0	0	0	0	0	0	0	0	0	0	0	0	0	0	0	0	0	0	0
D_0__Eukaryota;D_1__Opisthokonta;D_2__Nucletmycea;D_3__Fungi;D_4__Dikarya;D_5__Ascomycota;D_6__Pezizomycotina;D_7__Lecanoromycetes;D_8__Peltigerales;D_9__Koerberia biformis	0	0	0	0	0	0	0	0	0	0	0	0	0	0	0	0	0	0	0	0	0	0	0	0	0	0	0	0	0	0	0	0	0	0	0	0	0	0	0	0	0	0	0	0	0	0	0	0	0
D_0__Eukaryota;D_1__Opisthokonta;D_2__Nucletmycea;D_3__Fungi;D_4__Dikarya;D_5__Ascomycota;D_6__Pezizomycotina;D_7__Lecanoromycetes;D_8__Umbilicariales;D_9__Alyxoria varia	0	0	0	0	0	0	0	0	0	0	0	0	0	0	0	0	0	0	0	0	0	0	0	0	0	0	0	0	4.74552e-05	0	0	0	0	0	0	0	0	0	0	0	0	0	0	0	0	0	0	0	0
D_0__Eukaryota;D_1__Opisthokonta;D_2__Nucletmycea;D_3__Fungi;D_4__Dikarya;D_5__Ascomycota;D_6__Pezizomycotina;D_7__Lecanoromycetes;D_8__Umbilicariales;D_9__Ascobolus crenulatus	0	0	0	0	0	0	0	0	0	0	0	0	0	0	0	0	0	0	0	0	0	0	0	0	0	0	0	0	0	0	0	0	0	0	0	0	0	0	0	0	0	0	0	0	0	0	0	0	0
D_0__Eukaryota;D_1__Opisthokonta;D_2__Nucletmycea;D_3__Fungi;D_4__Dikarya;D_5__Ascomycota;D_6__Pezizomycotina;D_7__Lecanoromycetes;D_8__Umbilicariales;D_9__Dactylospora haliotrepha	0	0	0	0	0	0	0	0	0	0	0	0	0	0	0	0	0	0	0	0	0	0	0	0	0	0	0	0	0	0	0	0	0	0	0	0	0	0	0	0	0	0	0	0	0	0	0	0	0
D_0__Eukaryota;D_1__Opisthokonta;D_2__Nucletmycea;D_3__Fungi;D_4__Dikarya;D_5__Ascomycota;D_6__Pezizomycotina;D_7__Lecanoromycetes;D_8__Umbilicariales;D_9__Lasallia rossica	0	0	0	0	0	0	0	0	0	0	0	0	0	0	0	0	0	0	0	0	0	0	0	0	0	0	0	0	0	0	0	0	0	0	0	0	0	0	0	0	0	0	0	0	0	0	0	0	0
D_0__Eukaryota;D_1__Opisthokonta;D_2__Nucletmycea;D_3__Fungi;D_4__Dikarya;D_5__Ascomycota;D_6__Pezizomycotina;D_7__Lecanoromycetes;D_8__Umbilicariales;D_9__Lecanora hybocarpa	0	0	0	0	0	0	0	0	0	0	0	0	0	0	0	0	0	0	0	0	0	0	0	0	0	0	0	0	0	0	0	0	0	0	0	0	0	0	0	0	0	0	0	0	0	0	0	0	0
D_0__Eukaryota;D_1__Opisthokonta;D_2__Nucletmycea;D_3__Fungi;D_4__Dikarya;D_5__Ascomycota;D_6__Pezizomycotina;D_7__Lecanoromycetes;D_8__Umbilicariales;D_9__Pannaria rubiginosa	0	0	0	0	0	0	0	0	0	0	0	0	0	0	0	0	0	0	0	0	0	0	0	0	0	0	0	0	4.74552e-05	0	0	0	0	0	0	0	0	0	0	0	0	0	0	0	0	0	0	0	0
D_0__Eukaryota;D_1__Opisthokonta;D_2__Nucletmycea;D_3__Fungi;D_4__Dikarya;D_5__Ascomycota;D_6__Pezizomycotina;D_7__Lecanoromycetes;D_8__Umbilicariales;D_9__Phaeotrichum benjaminii	0	0	0	0	0	0	0	0	0	0	0	0	0	0	0	0	0	0	0	0	0	0	0	0	0	0	0	0	0	0	0.000164908	0	0	0	0	0	0	0	0	0	0	0	0	0	0	0	0	0	0
D_0__Eukaryota;D_1__Opisthokonta;D_2__Nucletmycea;D_3__Fungi;D_4__Dikarya;D_5__Ascomycota;D_6__Pezizomycotina;D_7__Lecanoromycetes;D_8__Umbilicariales;D_9__Sarcogyne regularis var. regularis	0	0	0	0	0	0	0	0	0	0	0	0	0	0	0	0	0	0	0	0	0	0	0	0	0	0	0	0	0	0	0	0	0	0	0	0	0.000665323	0	0	0	0	0	0	0	0	0	0	0	0
D_0__Eukaryota;D_1__Opisthokonta;D_2__Nucletmycea;D_3__Fungi;D_4__Dikarya;D_5__Ascomycota;D_6__Pezizomycotina;D_7__Lecanoromycetes;D_8__Umbilicariales;D_9__Umbilicaria esculenta	0	0	0	0	0	0	0	0	0	0	0	0	0	0	0	0	0	0	0	0	0	0	0	0	0	0	0	0	0	0	0	0	0	0	0	0	0	0	0	0	0	0	0	0	0	0	0	0	0
D_0__Eukaryota;D_1__Opisthokonta;D_2__Nucletmycea;D_3__Fungi;D_4__Dikarya;D_5__Ascomycota;D_6__Pezizomycotina;D_7__Leotiomycetes;Ambiguous_taxa;Ambiguous_taxa	0	0	0	0	0	0	0	0	0	0	0	0	0	0	0	0	0	0	0	4.34084e-05	0	0	0	0	0	0	0	0	0	0	0	0	0	0	0	4.42968e-05	0	0	0	0	0	0	0	0	0	0	0	0	0
D_0__Eukaryota;D_1__Opisthokonta;D_2__Nucletmycea;D_3__Fungi;D_4__Dikarya;D_5__Ascomycota;D_6__Pezizomycotina;D_7__Leotiomycetes;D_8__Erysiphales;D_9__Erysiphe pisi	0	0	0	0	0	0	0	0.000143895	0	0	0	0	0	0	0	0	0	0	0	0	0	0	0	0	0	0	0	0	0	0	0	0.000402307	0	0	0	0	0	0	0	0.000122519	0	0	0	0	0	0	0	0	0
D_0__Eukaryota;D_1__Opisthokonta;D_2__Nucletmycea;D_3__Fungi;D_4__Dikarya;D_5__Ascomycota;D_6__Pezizomycotina;D_7__Leotiomycetes;D_8__Helotiales;D_9__Caloplaca cerina	0	0	0	0	0	0	0	0	0	0	0	0	0	0	0	0	0	0	0	0	0	0	0	0	0	0	0	0	0	0	0	0	0	0	0	0	0	0	0	0	0	0	0	0	0	0	0	0	0
D_0__Eukaryota;D_1__Opisthokonta;D_2__Nucletmycea;D_3__Fungi;D_4__Dikarya;D_5__Ascomycota;D_6__Pezizomycotina;D_7__Leotiomycetes;D_8__Helotiales;D_9__Llimoniella gregorellae	0	0	0	0	0	0	0	0	0	0	0	0	0	0	0	0	0	0	0	0	0	0	0	0	0	0	0	0	0	0	0	0	0	0	0	0	0	0	0	0	0	0	0	0	0.000804985	0	0	0	0
D_0__Eukaryota;D_1__Opisthokonta;D_2__Nucletmycea;D_3__Fungi;D_4__Dikarya;D_5__Ascomycota;D_6__Pezizomycotina;D_7__Leotiomycetes;D_8__Helotiales;D_9__Lophodermium agathidis	0	0	0	0	0	0	0	0	0	0	0	0	0	0	0	0	0	0	0	0	0	0	0	0	0	0	0	0	0	0	0	0	0	0	0	0	0	0	0	0	0	0	0	0	0	0	0	0	0
D_0__Eukaryota;D_1__Opisthokonta;D_2__Nucletmycea;D_3__Fungi;D_4__Dikarya;D_5__Ascomycota;D_6__Pezizomycotina;D_7__Leotiomycetes;D_8__Helotiales;D_9__Macroskyttea parmotrematis	0	0	0	0	0.000102321	0	0	0	0	0	0	0	2.31348e-05	0	0	0	0	0	0	0	0.000361288	0	0	0	0	0	0	0	0	0	0	0	0	0	0	0	0	0	0	0	0	0	0	0	0.0016696	0	0	0	0
D_0__Eukaryota;D_1__Opisthokonta;D_2__Nucletmycea;D_3__Fungi;D_4__Dikarya;D_5__Ascomycota;D_6__Pezizomycotina;D_7__Leotiomycetes;D_8__Helotiales;D_9__Thelebolus ellipsoideus	0	0	0	0	0	0	0	0	0	0	0	0	0	0	0	0	0	0	0	0	0	0	0	0	0	0	0	0	0	3.31455e-05	0	0	0	0	0	0	0	0	0	0	0	0	0	0	0	0	0	0	0
D_0__Eukaryota;D_1__Opisthokonta;D_2__Nucletmycea;D_3__Fungi;D_4__Dikarya;D_5__Ascomycota;D_6__Pezizomycotina;D_7__Leotiomycetes;D_8__Incertae Sedis;D_9__Pseudogymnoascus destructans	0	0	0	0	0	0	0	0	0	0	0	0	0	0	0.000277187	0	0	0	0	0	2.25805e-05	0	7.69468e-05	0	0	0	0	0	0	0	0	0	0	0	0	0	0	0	0	0	0	0	0	0	0	0	0	0	0
D_0__Eukaryota;D_1__Opisthokonta;D_2__Nucletmycea;D_3__Fungi;D_4__Dikarya;D_5__Ascomycota;D_6__Pezizomycotina;D_7__Leotiomycetes;D_8__Incertae Sedis;D_9__Pseudogymnoascus sp. VKM F-3775	0	0	0	0	0	0	0	0	0	0	0	0	0	0	0	0	0	0	0	0	0	0	0	0	0	0	0	0	0	0	0	0.000134102	0	0	0	0	0	0	0	0	0	0	0	0	0	0	0	0	0
D_0__Eukaryota;D_1__Opisthokonta;D_2__Nucletmycea;D_3__Fungi;D_4__Dikarya;D_5__Ascomycota;D_6__Pezizomycotina;D_7__Orbiliomycetes;D_8__Orbiliales;D_9__Orbiliaceae	0	0	0	0	0	0	0	0	0	0	0	0	0	0	0	0	0	0	0	0	0	0	0	0	0	0	0	0	0	0	0	0	0	0	0.000156822	0	0	0	0	0	0	0	0	0	0	0	0	0	0
D_0__Eukaryota;D_1__Opisthokonta;D_2__Nucletmycea;D_3__Fungi;D_4__Dikarya;D_5__Ascomycota;D_6__Pezizomycotina;D_7__Orbiliomycetes;D_8__Orbiliales;D_9__uncultured eukaryote	0	0	0	0	0	0	0	0	0	0	0	0	0	0	0	0	0	0	0	0	0	0	0	0	0	0	0	0	0	0	0.000164908	0	0	0	0	0	0	0	0	0	0	0	0	0	0	0	0	0	0
D_0__Eukaryota;D_1__Opisthokonta;D_2__Nucletmycea;D_3__Fungi;D_4__Dikarya;D_5__Ascomycota;D_6__Pezizomycotina;D_7__Pezizomycetes;D_8__Pezizales;D_9__Ascobolaceae	0	0	0	0	0	0	0	0	0	0	0	0	0	0	0	0	0	0	0	0	0	0	0	0	0	0	0	0	0	0	0	0	0	0	0	0	0	0	0	0	0	0	0	0	0	0	0	0	0
D_0__Eukaryota;D_1__Opisthokonta;D_2__Nucletmycea;D_3__Fungi;D_4__Dikarya;D_5__Ascomycota;D_6__Pezizomycotina;D_7__Pezizomycetes;D_8__Pezizales;D_9__Eleutherascus peruvianus	0	0	0	0	6.13924e-05	0	0	0	0	0	0	0	0	0	0	0	0	0	0	0	6.77415e-05	0	0	0	0	0	0	0	0	0	0	0	0	0	0	0	0	0	0	0	0	0	0	0	0	0	0	0	0
D_0__Eukaryota;D_1__Opisthokonta;D_2__Nucletmycea;D_3__Fungi;D_4__Dikarya;D_5__Ascomycota;D_6__Pezizomycotina;D_7__Pezizomycetes;D_8__Pezizales;D_9__Pseudombrophila guldeniae	0	0	0	0	0	0	0	0	0	0	0	0	0	0	0	0	0	0	0	0	0	0	0	0	0	0	0	0	4.74552e-05	0	0	0	0	0	0	0	0	0	0	0	0	0	0	0	0	0	0	0	0
D_0__Eukaryota;D_1__Opisthokonta;D_2__Nucletmycea;D_3__Fungi;D_4__Dikarya;D_5__Ascomycota;D_6__Pezizomycotina;D_7__Pezizomycetes;D_8__Pezizales;D_9__Pyronema omphalodes CBS 100304	0	0	0	0	0	0	0	0.000431686	0	0	0	0	0	0	0	0	0	0	0	0	0	0	0	0	0	0	0	0	0	0	0.000164908	0.00154218	0	0	0	0	0	0	0	0	0	0	0	0	0	0	0	0	0
D_0__Eukaryota;D_1__Opisthokonta;D_2__Nucletmycea;D_3__Fungi;D_4__Dikarya;D_5__Ascomycota;D_6__Pezizomycotina;D_7__Pezizomycetes;D_8__Pezizales;D_9__Sarcoscypha coccinea	0	0	0	0	0	0	0	0	0	0	0	0	0	0	0	0	0	0	0	0	0	0	0	0	0	0	0	0	0	0	0	0	0	0	0	0	0	0	0	0	0	0	0	0	0	0	0	0	0
D_0__Eukaryota;D_1__Opisthokonta;D_2__Nucletmycea;D_3__Fungi;D_4__Dikarya;D_5__Ascomycota;D_6__Pezizomycotina;D_7__Sordariomycetes;Ambiguous_taxa;Ambiguous_taxa	0	0.000233372	0	0	0	0	0	0	0	0	0	0	0	0	0	0	0	0	0	0	0	0	0	0	0	0	0.000177368	0.000115174	0	0	0	0	0	0	0	0	0	0	0	0	0	0	0	0	0	0	0	0	0
D_0__Eukaryota;D_1__Opisthokonta;D_2__Nucletmycea;D_3__Fungi;D_4__Dikarya;D_5__Ascomycota;D_6__Pezizomycotina;D_7__Sordariomycetes;Ambiguous_taxa;D_9__Plectosphaerellaceae	0	0	0	0	0	0	0	0	0	0	0	0	0	0	0	0	0	0	0	0	0	0	0	0	0	0	0	0	0	0	0	0	0	0	0	0	0	0	0	0	0	0	0	0	0	0	0	0	0
D_0__Eukaryota;D_1__Opisthokonta;D_2__Nucletmycea;D_3__Fungi;D_4__Dikarya;D_5__Ascomycota;D_6__Pezizomycotina;D_7__Sordariomycetes;D_8__Chalara siamense;D_9__	0	0	0	0	0.000532067	0	0	0	0	0	0	0	0	0	0	0	0	0	0	0	0	0	0	0	0	0	0	0	0.000189821	0	0	0	0	0	0	0	0	0	0	0	0	0	0	0	0	0	0	0	0
D_0__Eukaryota;D_1__Opisthokonta;D_2__Nucletmycea;D_3__Fungi;D_4__Dikarya;D_5__Ascomycota;D_6__Pezizomycotina;D_7__Sordariomycetes;D_8__Glomerellales;D_9__Colletotrichum graminicola M1.001	0	0	0	0	0	0	0	7.19476e-05	0	0	0	0	0	0	0	0	0	0	0	0	0	0	0	8.90432e-05	0	0	0	0	0	0	0	0	0	0	0	0	0	0	0	0	0	0	0	0	0	0	0	0	0
D_0__Eukaryota;D_1__Opisthokonta;D_2__Nucletmycea;D_3__Fungi;D_4__Dikarya;D_5__Ascomycota;D_6__Pezizomycotina;D_7__Sordariomycetes;D_8__Glomerellales;D_9__Colletotrichum higginsianum	0	0	0	0	0	0	0	0.00028779	0	0	0	0	0	0	0	0	0	0	0	0	0	0	0	0	0	0	0	0	0	0	0	0.000201153	0	0	0	0	0	0	0	0	0	0	0	0	0	0	0	0	0
D_0__Eukaryota;D_1__Opisthokonta;D_2__Nucletmycea;D_3__Fungi;D_4__Dikarya;D_5__Ascomycota;D_6__Pezizomycotina;D_7__Sordariomycetes;D_8__Glomerellales;D_9__Verticillium dahliae JR2	0	0	0	0	0	0	0	0	0	0	0	0	0	0	0	0	0	0	0	0	0	0	0	0	0	0	0	0	0	0	0	0	0	0	0	0	0	0	0	0	0	0	0	0	0	0	0	0	0
D_0__Eukaryota;D_1__Opisthokonta;D_2__Nucletmycea;D_3__Fungi;D_4__Dikarya;D_5__Ascomycota;D_6__Pezizomycotina;D_7__Sordariomycetes;D_8__Hypocreales;Ambiguous_taxa	0	0	0	0	0	0	0	0	0	0	0	5.18323e-05	0	0	0	0	0	0	0	0	0	0	0	0	0	0	0	0	0	0	0	0	0	0	0	0	0	0	0	0	0	0	0	0.00019425	0	0	0	0	0
D_0__Eukaryota;D_1__Opisthokonta;D_2__Nucletmycea;D_3__Fungi;D_4__Dikarya;D_5__Ascomycota;D_6__Pezizomycotina;D_7__Sordariomycetes;D_8__Hypocreales;D_9__Acremonium chrysogenum ATCC 11550	0	0	0	0	0	0	8.28363e-05	0	0	0	0	0	0	0	0	0	0	0	0	0	0	0	0	0	0	0	0	0	0	0	0	0	0	0	0	0	0	0	6.62647e-05	0	0	0	0	0	0	0	0	0	0
D_0__Eukaryota;D_1__Opisthokonta;D_2__Nucletmycea;D_3__Fungi;D_4__Dikarya;D_5__Ascomycota;D_6__Pezizomycotina;D_7__Sordariomycetes;D_8__Hypocreales;D_9__Acremonium sclerotigenum	0	0	0	0	0	0	0	0	0	0	0	0	0	0	0	0	0	0	0	0	0	0	0	0	0	0	0	0	0	0	0	0	0	0	0	0	0	0	0	0	0	0	0	0	0	0	0	0	0
D_0__Eukaryota;D_1__Opisthokonta;D_2__Nucletmycea;D_3__Fungi;D_4__Dikarya;D_5__Ascomycota;D_6__Pezizomycotina;D_7__Sordariomycetes;D_8__Hypocreales;D_9__Acremonium sp. A107	0	0	0	0	0	0	0.000331345	0	0	0	0	0	0	0	0	0	0	0	0	0	0	0	0	0	0	0	0	0	0	0	0	0	0	0	0	0	0	0	0	0	0	0	0	0	0	0	0	0	0
D_0__Eukaryota;D_1__Opisthokonta;D_2__Nucletmycea;D_3__Fungi;D_4__Dikarya;D_5__Ascomycota;D_6__Pezizomycotina;D_7__Sordariomycetes;D_8__Hypocreales;D_9__Alisea longicolla	0	0	0	0	0	0	0	0	0	0	0	0	0	0	0	0	0	0	0	0	0	0	0	0	0	0	0	0	0	0	0	0	0	0	0	0	0	0	0	0	0	0	0	0	0	0	0	0	0
D_0__Eukaryota;D_1__Opisthokonta;D_2__Nucletmycea;D_3__Fungi;D_4__Dikarya;D_5__Ascomycota;D_6__Pezizomycotina;D_7__Sordariomycetes;D_8__Hypocreales;D_9__Claviceps purpurea 20.1	0	0	0	0	0	0	0	0.000143895	0	0	0	0	0	0	0	0	0	0	0	0	0	0	0	0	0	0	0	0	0	0	0	0	0	0	0	0	0	0	0	0	0	0	0	0	0	0	0	0	0
D_0__Eukaryota;D_1__Opisthokonta;D_2__Nucletmycea;D_3__Fungi;D_4__Dikarya;D_5__Ascomycota;D_6__Pezizomycotina;D_7__Sordariomycetes;D_8__Hypocreales;D_9__Heleococcum aurantiacum	0	0	0	0	0	0	0	0	0	0	0	0	0	0	0	0	0	0	0	0	0	0	0	0	0	0	0	0	7.11828e-05	0	0	0	0	0	0	0	0	0	0	0	0	0	0	0	0	0	0	0	0
D_0__Eukaryota;D_1__Opisthokonta;D_2__Nucletmycea;D_3__Fungi;D_4__Dikarya;D_5__Ascomycota;D_6__Pezizomycotina;D_7__Sordariomycetes;D_8__Hypocreales;D_9__Humulus lupulus var. lupulus	0	0	0	0	0	0	0	0	0	0	0	0	0	0	0	0	0	0	0	0	0	0	0	0	0	0	0	0	0	0	0	0	0	0	0	0	0	0	0	0	0	0	0	0	0	0	0	0	0
D_0__Eukaryota;D_1__Opisthokonta;D_2__Nucletmycea;D_3__Fungi;D_4__Dikarya;D_5__Ascomycota;D_6__Pezizomycotina;D_7__Sordariomycetes;D_8__Hypocreales;D_9__Incertae Sedis	0	0	0	0	0	0	0	0	0	0	0	0	0	0	0	0	0	0	0	0	0	0	0	0	0	0	0	0	0	0	0	0	0	0	0	0	0	0	0	0	0	0	0	0	0	0	0	0	0
D_0__Eukaryota;D_1__Opisthokonta;D_2__Nucletmycea;D_3__Fungi;D_4__Dikarya;D_5__Ascomycota;D_6__Pezizomycotina;D_7__Sordariomycetes;D_8__Hypocreales;D_9__Knoxdaviesia proteae	0	0	0	0	0	0	0	0	0	0	0	0	0	0	0	0	0	0	0	0	0	0	0	0	0	0	0	0	0	0	0	0	0	0	0	0	0	0	0	0	0	0	0	0	0	0	0	0	0
D_0__Eukaryota;D_1__Opisthokonta;D_2__Nucletmycea;D_3__Fungi;D_4__Dikarya;D_5__Ascomycota;D_6__Pezizomycotina;D_7__Sordariomycetes;D_8__Hypocreales;D_9__Lecanicillium sp. SGL1009	0	0	0	0	0	0	0	0.000143895	0	0	0	0	0	0	0	0	0	0	0	0	0	0	0	0	0	0	0	0	0	0	0	0	0	0	0	0	0	0	0	0	0	0	0	0	0	0	0	0	0
D_0__Eukaryota;D_1__Opisthokonta;D_2__Nucletmycea;D_3__Fungi;D_4__Dikarya;D_5__Ascomycota;D_6__Pezizomycotina;D_7__Sordariomycetes;D_8__Hypocreales;D_9__Mariannaea elegans	0	0	0	0	6.13924e-05	0	0	0	0	0	0	0	0	0	0	0	0	0	0	0	0	0	0	0	0	0	0	0	0.000166093	0	0	0	0	0	0	0	0	0	0	0	0	0	0	0	0	0	0	0	0
D_0__Eukaryota;D_1__Opisthokonta;D_2__Nucletmycea;D_3__Fungi;D_4__Dikarya;D_5__Ascomycota;D_6__Pezizomycotina;D_7__Sordariomycetes;D_8__Hypocreales;D_9__Microascaceae sp. MUT 4861	0	0	0	0	0	0	0	0	0	0	0	0	0	0	0	0	0	0	0	0	0	0	0	0	0	0	0	0	0	0	0	0	0	0	0	0	0	0	0	0	0	0	0	0	0	0	0	0	0
D_0__Eukaryota;D_1__Opisthokonta;D_2__Nucletmycea;D_3__Fungi;D_4__Dikarya;D_5__Ascomycota;D_6__Pezizomycotina;D_7__Sordariomycetes;D_8__Hypocreales;D_9__Microascaceae sp. MUT 4885	0	0	0	0	0	0	0	0	0	0	0	0	0	0	0	0	0	0	0	0	0	0	0	0	0	0	0	0	0	0	0	0	0	0	0	0	0	0	0	0	0	0	0	0	0	0	0	0	0
D_0__Eukaryota;D_1__Opisthokonta;D_2__Nucletmycea;D_3__Fungi;D_4__Dikarya;D_5__Ascomycota;D_6__Pezizomycotina;D_7__Sordariomycetes;D_8__Hypocreales;D_9__Nectria haematococca	0	0	0	0	0	7.19632e-05	0	0	0	0	0	0	0	0	0	0	0	0	0	0	0	0	0	0	0	0	0	0	0	0	0	0	0	0	0	0	0	0	0	0	0	0	0	0	0	0	0	0	0
D_0__Eukaryota;D_1__Opisthokonta;D_2__Nucletmycea;D_3__Fungi;D_4__Dikarya;D_5__Ascomycota;D_6__Pezizomycotina;D_7__Sordariomycetes;D_8__Hypocreales;D_9__Petriella setifera	0	0	0	0	0	0	0	0	0	0	0	0	0	0	0	0	0	0	0	0	0	0	0	0	0	0	0	0	0	0	0	0	0	0	0	0	0	0	0	0	0	0	0	0	0	0	0	0	0
D_0__Eukaryota;D_1__Opisthokonta;D_2__Nucletmycea;D_3__Fungi;D_4__Dikarya;D_5__Ascomycota;D_6__Pezizomycotina;D_7__Sordariomycetes;D_8__Hypocreales;D_9__Petriella sordida	0	0	0	0	0	3.59816e-05	8.28363e-05	0	0	0	0	0	0	0	0	0	0	0	0	0	0	3.14931e-05	7.69468e-05	0	0	0	0	0	0	0	8.24538e-05	0	0	0	0	0	0	0	0	0	0	0	0	0	0	0	0	0	0
D_0__Eukaryota;D_1__Opisthokonta;D_2__Nucletmycea;D_3__Fungi;D_4__Dikarya;D_5__Ascomycota;D_6__Pezizomycotina;D_7__Sordariomycetes;D_8__Hypocreales;D_9__Petriella sp. AK64/08	0	0	0	0	2.04641e-05	0	0	0	0	0	0	0	2.31348e-05	0	0	0	0	0	0	0	2.25805e-05	0	0	0	0	0	0	0	2.37276e-05	0	0	0	0	0	0	0	5.70277e-05	0	0	0	0	0	0	0	0	0	0	0	0
D_0__Eukaryota;D_1__Opisthokonta;D_2__Nucletmycea;D_3__Fungi;D_4__Dikarya;D_5__Ascomycota;D_6__Pezizomycotina;D_7__Sordariomycetes;D_8__Hypocreales;D_9__Puccinia horiana	0	0	0	0	0	0	0	0	0	0	0	0	0	0	0	0	0	0	0	0	0	0	0	0	0	0	0	0	0	0	0	0	0	0	0	0	0	0	0	0	0	0	0	0	0	0	0	0	0
D_0__Eukaryota;D_1__Opisthokonta;D_2__Nucletmycea;D_3__Fungi;D_4__Dikarya;D_5__Ascomycota;D_6__Pezizomycotina;D_7__Sordariomycetes;D_8__Hypocreales;D_9__Scedosporium apiospermum	0	0	0	0	0	0	0	0	0	0	0	0	0	0	0	0	0	0	0	0	0	0	0	0	0	0	0	0	0	0	0	0	0	0	0	0	0	0	0	0	0	0	0	0	0	0	0	0	0
D_0__Eukaryota;D_1__Opisthokonta;D_2__Nucletmycea;D_3__Fungi;D_4__Dikarya;D_5__Ascomycota;D_6__Pezizomycotina;D_7__Sordariomycetes;D_8__Hypocreales;D_9__Scopulariopsis brevicaulis	0	0	0	0	0.000102321	0	0	0	0	0	0	0	0	0	0	0	0	0	0	0	0	0	0	0	0	0	0	0	0	0	0	0	0	0	0	0	0	0	0	0	0	0	0	0	0	0	0	0	0
D_0__Eukaryota;D_1__Opisthokonta;D_2__Nucletmycea;D_3__Fungi;D_4__Dikarya;D_5__Ascomycota;D_6__Pezizomycotina;D_7__Sordariomycetes;D_8__Hypocreales;D_9__Scopulariopsis candida	0	0	0	0	0	7.19632e-05	0	0	0	0	0	0	0	0	0	0	0	0	0	0	0	0	0	0	0	0	0	0	0	0	0	0	0	0	0	0	0	0	0	0	0	0	0	0	0	0	0	0	0
D_0__Eukaryota;D_1__Opisthokonta;D_2__Nucletmycea;D_3__Fungi;D_4__Dikarya;D_5__Ascomycota;D_6__Pezizomycotina;D_7__Sordariomycetes;D_8__Hypocreales;D_9__Scopulariopsis sp. BMU01837	0	0	0	0	0	0	0	0	0	0	0	0	0	0	0	0	0	0	0	0	0	0	0	0	0	0	0	0	0	0	0	0	0	0	0	0	0	0	0	0	0	0	0	0	0	0	0	0	0
D_0__Eukaryota;D_1__Opisthokonta;D_2__Nucletmycea;D_3__Fungi;D_4__Dikarya;D_5__Ascomycota;D_6__Pezizomycotina;D_7__Sordariomycetes;D_8__Hypocreales;D_9__Tolypocladium sp. Salcha MEA-2	0	0	0	0	0	0	0	0.000143895	0	0	0	0	0	0	0	0	0	0	0	0	0	0	0	0	0	0	0	0	0	0	0	0	0	0	0	0	0	0	0	0	0	0	0	0	0	0	0	0	0
D_0__Eukaryota;D_1__Opisthokonta;D_2__Nucletmycea;D_3__Fungi;D_4__Dikarya;D_5__Ascomycota;D_6__Pezizomycotina;D_7__Sordariomycetes;D_8__Hypocreales;D_9__Trichoderma asperellum	0	0	0	0	0	0	0	0	0	0	0	0	0	0	0	0	0	0	0	0	0	0	0	0	0	0	0	0	0	0	0	0	0	0	0	0	0	0	0	0	0	0	0	0	0	0	0	0	0
D_0__Eukaryota;D_1__Opisthokonta;D_2__Nucletmycea;D_3__Fungi;D_4__Dikarya;D_5__Ascomycota;D_6__Pezizomycotina;D_7__Sordariomycetes;D_8__Hypocreales;D_9__Trichoderma sp. 090209	0	0	0	0	0	0	0	0	0	0	0	0	0	0	0	0	0	0	0	0	0	0	0	0	0	0	0	0	0	0	0	0	0	0	0	0	0	0	0	0	0	0	0	0	0	0	0	0	0
D_0__Eukaryota;D_1__Opisthokonta;D_2__Nucletmycea;D_3__Fungi;D_4__Dikarya;D_5__Ascomycota;D_6__Pezizomycotina;D_7__Sordariomycetes;D_8__Hypocreales;D_9__Ustilaginoidea virens	0	0	0	0	0	0	0	0	0	0	0	0	0	0	0	0	0	0	0	0	0	0	0	0	0	0	0	0	0	0	0	0	0	0	0	0	0	0	0	0	0	0	0	0	0	0	0	0	0
D_0__Eukaryota;D_1__Opisthokonta;D_2__Nucletmycea;D_3__Fungi;D_4__Dikarya;D_5__Ascomycota;D_6__Pezizomycotina;D_7__Sordariomycetes;D_8__Hypocreales;D_9__Vittatispora coorgii	0	0	0	0	0	0	0	0	0	0	0	0	0	0	0	0	0	0	0	0	0	0	0	0	0	0	0	0	0	0	0	0	0	0	0	0	0	0	0	0	0	0	0	0	0	0	0	0	0
D_0__Eukaryota;D_1__Opisthokonta;D_2__Nucletmycea;D_3__Fungi;D_4__Dikarya;D_5__Ascomycota;D_6__Pezizomycotina;D_7__Sordariomycetes;D_8__Incertae Sedis;D_9__Incertae Sedis	0	0	0	0	0	0	0	0	0	0	0	0	0	0	0	0	0	0	0	0	0	0	0	0	0	0	0	0	0	0	0	0	0	0	0	0	0	0	0	0	0	0	0	0	0	0	0	0	0.0020202
D_0__Eukaryota;D_1__Opisthokonta;D_2__Nucletmycea;D_3__Fungi;D_4__Dikarya;D_5__Ascomycota;D_6__Pezizomycotina;D_7__Sordariomycetes;D_8__Magnaporthales;D_9__Ceratosphaeria lampadophora	0	0	0	0	0	0	0	0	0	0	0	0	0	0	0	0	0	0	0	0	0	0	0	0	0	0	0	0	0	0	0	0	0	0	0	0	0	0	0	0	0	0	0	0	0	0	0	0	0
D_0__Eukaryota;D_1__Opisthokonta;D_2__Nucletmycea;D_3__Fungi;D_4__Dikarya;D_5__Ascomycota;D_6__Pezizomycotina;D_7__Sordariomycetes;D_8__Magnaporthales;D_9__Linocarpon livistonae	0	0	0	0	0	0	0	0	0	0	0	0	0	0	0	0	0	0	0	0	0	0	0	0	0	0	0	0	0.000474552	0	0	0	0	0	0	0	0	0	0	0	0	0	0	0	5.96285e-05	0	0	0	0
D_0__Eukaryota;D_1__Opisthokonta;D_2__Nucletmycea;D_3__Fungi;D_4__Dikarya;D_5__Ascomycota;D_6__Pezizomycotina;D_7__Sordariomycetes;D_8__Microascales;Ambiguous_taxa	0	0	0	0.000263213	0	0	0	0	0	0	0	0	0	0	0	0	0	0	0	0	0	0	0	0	0	0.00026001	0.000118245	0	0	0	0	0	0	0	0	0	0	0	0	0	0	0	0	0	0	0	0	0	0
D_0__Eukaryota;D_1__Opisthokonta;D_2__Nucletmycea;D_3__Fungi;D_4__Dikarya;D_5__Ascomycota;D_6__Pezizomycotina;D_7__Sordariomycetes;D_8__Ophiostomatales;D_9__Aniptodera chesapeakensis	0	0	0	0	0	0	0	0	0	0	0	0	0	0	0	0	0	0	0	0	0	0	0	0	0	0	0	0	0	0	0	0	0	0	0	0	0	0	0	0	0	0	0	0	0	0	0	0	0
D_0__Eukaryota;D_1__Opisthokonta;D_2__Nucletmycea;D_3__Fungi;D_4__Dikarya;D_5__Ascomycota;D_6__Pezizomycotina;D_7__Sordariomycetes;D_8__Persicaria minor;D_9__	0	0	0	0	0	0	0	0	0	0	0	0	0	0	0	0	0	0	0	0	0	0	0	0	0	0	0	0	0	0	0	0	0	0	0	0	0	0	0	0	0	0	0	0	0	0	0	0	0
D_0__Eukaryota;D_1__Opisthokonta;D_2__Nucletmycea;D_3__Fungi;D_4__Dikarya;D_5__Ascomycota;D_6__Pezizomycotina;D_7__Sordariomycetes;D_8__Phaeoacremonium minimum UCRPA7;D_9__	0	0	0	0	0	3.59816e-05	0	0	0	0	0	0	0	0	0	5.82717e-05	0	0	0	0	0	0	0	0	0	0	0	0	0	6.6291e-05	0	0	0	0	0	0	0	0	0	0	0	0	0	0	0	0.000424317	0	0	0
D_0__Eukaryota;D_1__Opisthokonta;D_2__Nucletmycea;D_3__Fungi;D_4__Dikarya;D_5__Ascomycota;D_6__Pezizomycotina;D_7__Sordariomycetes;D_8__Reticulascus tulasneorum;D_9__	0	0	0	0	0	0	0	0	0	0	0	0	0	0	0	0	0	0	0	0	0	0	0	0	0	0	0	0	0	0	0	0	0	0	0	0	0	0	0	0	0	0	0	0	0	0	0	0	0
D_0__Eukaryota;D_1__Opisthokonta;D_2__Nucletmycea;D_3__Fungi;D_4__Dikarya;D_5__Ascomycota;D_6__Pezizomycotina;D_7__Sordariomycetes;D_8__Sordariales;Ambiguous_taxa	0	0.000233372	6.348e-05	0	0	0	0	0	0	0	0	0	0	0	0	0	0	0	0	0	0	0	0	0	0	0	0.00023649	0	0	0	0	0	0	0	0	0	0	0	0	0	0	0	7.20565e-05	0	0	0	0	0	0
D_0__Eukaryota;D_1__Opisthokonta;D_2__Nucletmycea;D_3__Fungi;D_4__Dikarya;D_5__Ascomycota;D_6__Pezizomycotina;D_7__Sordariomycetes;D_8__Sordariales;D_9__Arnium arizonense	0	0	0	0	0	0	0	0	0	0	0	0	0	0	0	0	0	0	0	0	0	0	0	0	0	0	0	0	0	0	0	0	0	0	0	0	0	0	0	0	0	0	0	0	0	3.85743e-05	0	0	0
D_0__Eukaryota;D_1__Opisthokonta;D_2__Nucletmycea;D_3__Fungi;D_4__Dikarya;D_5__Ascomycota;D_6__Pezizomycotina;D_7__Sordariomycetes;D_8__Sordariales;D_9__Cephalotheca sulfurea	0	0	0	0	0	0	0	0	0	0	0	0	0	0	0	0	0	0	0	0	0	0	0	0	0	0	0	0	0	0	0	0	0	0	0	0	0	0	0	0	0	0	0	0	0	0	0	0	0
D_0__Eukaryota;D_1__Opisthokonta;D_2__Nucletmycea;D_3__Fungi;D_4__Dikarya;D_5__Ascomycota;D_6__Pezizomycotina;D_7__Sordariomycetes;D_8__Sordariales;D_9__Cercophora atropurpurea	0	0	0	0	0	0	0	0	0	0	0	0	0	0	0	0	0	0	0	0	0	0	0	0	0	0	0	0	0	0	0	0	0	0	0	0	0	0	0	0	0	0	0	0	0	0	0	0	0
D_0__Eukaryota;D_1__Opisthokonta;D_2__Nucletmycea;D_3__Fungi;D_4__Dikarya;D_5__Ascomycota;D_6__Pezizomycotina;D_7__Sordariomycetes;D_8__Sordariales;D_9__Cercophora macrocarpa	0	0	0	0	0	3.59816e-05	0	0	0	0	0	0	0	0	0	0	0	0	0	0	0	0	0	0	0	0	0	0	0	3.31455e-05	8.24538e-05	0	0	0	0	0	0	0	0	0	0	0	0	0	0	0.000308594	0.000108743	0	0
D_0__Eukaryota;D_1__Opisthokonta;D_2__Nucletmycea;D_3__Fungi;D_4__Dikarya;D_5__Ascomycota;D_6__Pezizomycotina;D_7__Sordariomycetes;D_8__Sordariales;D_9__Chaetomium globosum CBS 148.51	0	0	0	0	0.000388818	0	0.000165673	0	0	0	0	0	4.62695e-05	0	9.23958e-05	0	0	0	0	0	0	0	0	0	0	0	0	0	4.74552e-05	0	0	0	0	0	0	0	0	0	6.62647e-05	0	0	0	0	0	0.000596285	7.71486e-05	0	0	0
D_0__Eukaryota;D_1__Opisthokonta;D_2__Nucletmycea;D_3__Fungi;D_4__Dikarya;D_5__Ascomycota;D_6__Pezizomycotina;D_7__Sordariomycetes;D_8__Sordariales;D_9__Chaetomium longicolleum	0	0	0	0	4.09283e-05	0	0	0	0	0	0	0	0	0	0	0	0	0	0	0	0	0	0	0	0	0	0	0	0	0	0	0	0	0	0	0	0	0	0	0	0	0	0	0	0	0	0	0	0
D_0__Eukaryota;D_1__Opisthokonta;D_2__Nucletmycea;D_3__Fungi;D_4__Dikarya;D_5__Ascomycota;D_6__Pezizomycotina;D_7__Sordariomycetes;D_8__Sordariales;D_9__Incertae Sedis	0	0	0	0.000210571	0	0	0	0	0	0	0	0	0	0	0	0	0	0	0	0	0	0	0	0	0	0	0	0	0	0	0	0	0	0	0	0	0	0	0	0	0	0	0	0.000874126	0	0	0	0	0
D_0__Eukaryota;D_1__Opisthokonta;D_2__Nucletmycea;D_3__Fungi;D_4__Dikarya;D_5__Ascomycota;D_6__Pezizomycotina;D_7__Sordariomycetes;D_8__Sordariales;D_9__Podospora anserina S mat+	0	0	0	0	0	0	0	0	0	0	0	0	0	0	0	5.82717e-05	0	0	0	0	0	0	0	0.000133565	0	0	0	0	0	0	0	0.000134102	0	0	0	0	0	0	0	0	0	0	0	0	0	0	0	0.00237557	0
D_0__Eukaryota;D_1__Opisthokonta;D_2__Nucletmycea;D_3__Fungi;D_4__Dikarya;D_5__Ascomycota;D_6__Pezizomycotina;D_7__Sordariomycetes;D_8__Sordariales;D_9__Schizothecium fimbriatum	0	0	0	0	2.04641e-05	0	0	0	0	0	0	0	0	0	0	0	0	0	0	0	0	0	0	0	0	0	0	0	0	0	0	0	0	0	0	0	0	0	0	0	0	0	0	0	2.98143e-05	0	0	0	0
D_0__Eukaryota;D_1__Opisthokonta;D_2__Nucletmycea;D_3__Fungi;D_4__Dikarya;D_5__Ascomycota;D_6__Pezizomycotina;D_7__Sordariomycetes;D_8__Sordariales;D_9__Sordaria macrospora k-hell	0	0	0	0	0	0	0	0.000575581	0	0	0	0	0	0	0.000184792	0.000116543	0	0	0	0	0	0	0	4.45216e-05	0	0	0	0	0	0	0.000247361	0.000268204	0	0	0	0	0	0	0.000132529	0	0	0	0	0	0	0	0.000326229	0.00169683	0
D_0__Eukaryota;D_1__Opisthokonta;D_2__Nucletmycea;D_3__Fungi;D_4__Dikarya;D_5__Ascomycota;D_6__Pezizomycotina;D_7__Sordariomycetes;D_8__Sordariales;D_9__Thielavia terrestris NRRL 8126	0	0	0	0	0	0	0	0	0	0	0	0	0	0	0	0	0	0	0	0	0	0	0	0	0	0	0	0	0	0	0	0	0	0	0	0	0	0	0	0	0	0	0	0	0	0	0	0	0
D_0__Eukaryota;D_1__Opisthokonta;D_2__Nucletmycea;D_3__Fungi;D_4__Dikarya;D_5__Ascomycota;D_6__Pezizomycotina;D_7__Sordariomycetes;D_8__Sordariales;D_9__Thyridium vestitum	0	0	0	0	0	0	0	0	0	0	0	0	0	0	0	0	0	0	0	0	0	0	0	0	0	0	0	0	0	0	0	0	0	0	0	0	0	0	0	0	0	0	0	0	0	0	0	0	0
D_0__Eukaryota;D_1__Opisthokonta;D_2__Nucletmycea;D_3__Fungi;D_4__Dikarya;D_5__Ascomycota;D_6__Pezizomycotina;D_7__Sordariomycetes;D_8__Sordariales;D_9__compost metagenome	0	0	0	0	0	0	0	0	0	0	0	0	0	0	0	0	0	0	0	0	0	0	0	0	0	0	0	0	0	0	0	0	0	0	0	0	0	0	0	0	0	0	0	0	0	0	0	0	0
D_0__Eukaryota;D_1__Opisthokonta;D_2__Nucletmycea;D_3__Fungi;D_4__Dikarya;D_5__Ascomycota;D_6__Pezizomycotina;D_7__Sordariomycetes;D_8__Xylariales;Ambiguous_taxa	0	0	0	0	0	0	0	0	0	0	0	0	0	0	0	0	0	0	0	0	0	0	0	0	0	0	0	0	0	0	0	0	0	0	0	0	0	0	0	0	0	0	0	0	0	0	0	0	0
D_0__Eukaryota;D_1__Opisthokonta;D_2__Nucletmycea;D_3__Fungi;D_4__Dikarya;D_5__Ascomycota;D_6__Pezizomycotina;D_7__Sordariomycetes;D_8__Xylariales;D_9__Arthrinium malaysianum	0	0	0	0	0	0	0	0	0	0	0	0	0	0	0	0	0	0	0	0	0	0	0.000307787	0	0	0	0	0	0	0	0	0	0	0	0	0	0	0	0	0	0	0	0	0	0	0	0	0	0
D_0__Eukaryota;D_1__Opisthokonta;D_2__Nucletmycea;D_3__Fungi;D_4__Dikarya;D_5__Ascomycota;D_6__Pezizomycotina;D_7__Sordariomycetes;D_8__Xylariales;D_9__Astrocystis cocoes	0	0	0	0	0	0	0	0	0	0	0	0	0	0	0	0	0	0	0	0	0	0	0	0	0	0	0	0	0	0	0	0	0	0	0	0	0	0	0	0	0	0	0	0	0	0	0	0	0
D_0__Eukaryota;D_1__Opisthokonta;D_2__Nucletmycea;D_3__Fungi;D_4__Dikarya;D_5__Ascomycota;D_6__Pezizomycotina;D_7__Sordariomycetes;D_8__Xylariales;D_9__Chalara sp. OC0027	0	0	0	0	0	0	0	0	0	0	0	0	0	0	0	0	0	0	0	0	0	0	0	0	0	0	0	0	0	0	0	0	0	0	0	0	0	0	0	0	0	0	0	0	0	0	0	0	0
D_0__Eukaryota;D_1__Opisthokonta;D_2__Nucletmycea;D_3__Fungi;D_4__Dikarya;D_5__Ascomycota;D_6__Pezizomycotina;D_7__Sordariomycetes;D_8__Xylariales;D_9__Diamantinia citrina	0	0	0	0	0	0	0	0	0	0	0	0	0	0	0	0	0	0	0	0	0	0	0	0	0	0	0	0	0	0	0	0	0	0	0	0	0	0	0	0	0	0	0	0	0	0	0	0	0
D_0__Eukaryota;D_1__Opisthokonta;D_2__Nucletmycea;D_3__Fungi;D_4__Dikarya;D_5__Ascomycota;D_6__Pezizomycotina;D_7__Sordariomycetes;D_8__Xylariales;D_9__Kohlmeyeriopsis medullaris	0	0	0	0	0	0	0	0	0	0	0	0	0	0	0	0	0	0	0	0	0	0	0	0	0	0	0	0	0	0	0	0	0	0	0	0	0	0	0	0	0	0	0	0	0	0	0	0	0
D_0__Eukaryota;D_1__Opisthokonta;D_2__Nucletmycea;D_3__Fungi;D_4__Dikarya;D_5__Ascomycota;D_6__Pezizomycotina;D_7__Sordariomycetes;D_8__Xylariales;D_9__Oryza glaberrima (African rice)	0	0	0	0	0	0	0	0.000143895	0	0	0	0	0	0	0	0.000116543	0	0	0	0	0	0	0	0	0	0	0	0	0	0	0.000164908	0	0	0	0	0	0	0	0	0	0	0	0	0	0	0	0	0	0
D_0__Eukaryota;D_1__Opisthokonta;D_2__Nucletmycea;D_3__Fungi;D_4__Dikarya;D_5__Ascomycota;D_6__Pezizomycotina;D_7__Sordariomycetes;D_8__Xylariales;D_9__Trichoderma longibrachiatum SMF2	0	0	0	0	0	0	0	0.00028779	0	0	0	0	0	0	0	0.000116543	0	0	0	0	0	0	0	0	0	0	0	0	0	0	0	0.000335255	0	0	0	0	0	0	0	0	0	0	0	0	0	0	0	0	0
D_0__Eukaryota;D_1__Opisthokonta;D_2__Nucletmycea;D_3__Fungi;D_4__Dikarya;D_5__Ascomycota;D_6__Pezizomycotina;D_7__Sordariomycetes;D_8__Xylariales;D_9__Xylaria sp. JS573	0	0	0	0	0	0	0	0.000215843	0	0	0	0	0	0	0	0	0	0	0	0	0	0	0	0	0	0	0	0	0	0	0	0	0	0	0	0	0	0	0	0	0	0	0	0	0	0	0	0	0
D_0__Eukaryota;D_1__Opisthokonta;D_2__Nucletmycea;D_3__Fungi;D_4__Dikarya;D_5__Ascomycota;D_6__Pezizomycotina;D_7__Sordariomycetes;D_8__Xylariales;D_9__Xylariaceae	0	0	0	0	0	0	0	0	0	0	0	0	0	0	0	0	0	0	0	0	0	0	0	0	0	0	0	0	0	0	0	0	0	0	0	0	0	0	0	0	0	0	0	0	0	0	0	0	0
D_0__Eukaryota;D_1__Opisthokonta;D_2__Nucletmycea;D_3__Fungi;D_4__Dikarya;D_5__Ascomycota;D_6__Pezizomycotina;D_7__Sordariomycetes;D_8__Xylariales;D_9__Xylariaceae sp. M156	0	0	0	0	0	0	0	0	0	0	0	0	0	0	0	0	0	0	0	0	0	0	0	0	0	0	0	0	0	0	0	0	0	0	0	0	0	0	0	0	0	0	0	0	0	0	0	0	0
D_0__Eukaryota;D_1__Opisthokonta;D_2__Nucletmycea;D_3__Fungi;D_4__Dikarya;D_5__Ascomycota;D_6__Pezizomycotina;D_7__Sordariomycetes;D_8__Xylariales;D_9__fungal endophyte sp. N24	0	0	0	0	0	0	0	0	0	0	0	0	0	0	0	0	0	0	0	0	0	0	0	0	0	0	0	0	4.74552e-05	0	0	0	0	0	0	0	0	0	0	0	0	0	0	0	0	0	0	0	0
D_0__Eukaryota;D_1__Opisthokonta;D_2__Nucletmycea;D_3__Fungi;D_4__Dikarya;D_5__Ascomycota;D_6__Pezizomycotina;D_7__Sordariomycetes;D_8__Xylariales;D_9__fungal endophyte sp. P816A	0	0	0	0	0	0	0	0	0	0	0	0	0	0	0	0	0	0	0	0	0	0	0	0	0	0	0	0	0	0	0	0	0	0	0	0	0	0	0	0	0	0	0	0	0	0	0	0	0
D_0__Eukaryota;D_1__Opisthokonta;D_2__Nucletmycea;D_3__Fungi;D_4__Dikarya;D_5__Ascomycota;D_6__Pezizomycotina;D_7__Sordariomycetes;D_8__Xylariales;D_9__fungal sp.	0	0	0	0	0	3.59816e-05	0	0	0	0	0	0	0	0	0	0	0	0	0	0	0	0	0	0	0	0	0	0	0	3.31455e-05	0	0	0	0	0	0	3.80185e-05	0	0	0	0	0	0	0	0	0	0	0	0
D_0__Eukaryota;D_1__Opisthokonta;D_2__Nucletmycea;D_3__Fungi;D_4__Dikarya;D_5__Ascomycota;D_6__Saccharomycotina;D_7__Saccharomycetes;D_8__Saccharomycetales;Ambiguous_taxa	0.0278695	0.033839	0.0889354	0.0823331	0	0	0	0	0.0120648	0.0191143	0.0423461	0.0283004	0	0	0	0	0.0329982	0.0344516	0.0690405	0.0641577	0	0	0	0	0.013543	0.0182007	0.0437507	0.0450907	0	0	0	0	0.000264831	0.000617284	0.000679561	0.0013732	0	0	0	0	0.51079	0.369149	0.299755	0.514569	0	0	0	0	0.0424242
D_0__Eukaryota;D_1__Opisthokonta;D_2__Nucletmycea;D_3__Fungi;D_4__Dikarya;D_5__Ascomycota;D_6__Saccharomycotina;D_7__Saccharomycetes;D_8__Saccharomycetales;D_9__Blastobotrys muscicola	0	0	0	0	0	0	0	0	0	0	0	0	0	0	0	0	0	0	0	0	0	0	0	0	0	0	0	0	0	0	0	0.000335255	0	0	0	0	0	0	0	0	0	0	0	0	0	0	0	0	0
D_0__Eukaryota;D_1__Opisthokonta;D_2__Nucletmycea;D_3__Fungi;D_4__Dikarya;D_5__Ascomycota;D_6__Saccharomycotina;D_7__Saccharomycetes;D_8__Saccharomycetales;D_9__Candida albicans	0	0	0	0	0.000122785	0	0	0	0	0	0	0	0.000115674	0	0.000184792	0.00069926	0	0	0	0	0	0	0	0	0	0	0	0	0	0	0	0.000201153	0	0	0	0	0	0	0	0	0	0	0	0	0	0	0	0	0
D_0__Eukaryota;D_1__Opisthokonta;D_2__Nucletmycea;D_3__Fungi;D_4__Dikarya;D_5__Ascomycota;D_6__Saccharomycotina;D_7__Saccharomycetes;D_8__Saccharomycetales;D_9__Candida castellii	0	0	0	0	6.13924e-05	0	0	0	0	0	0	0	0	0	0	0	0	0	0	0	0	0	0	0	0	0	0	0	2.37276e-05	0	0	0	0	0	0	0	0	0	0	0	0	0	0	0	0.0016696	0	0	0	0
D_0__Eukaryota;D_1__Opisthokonta;D_2__Nucletmycea;D_3__Fungi;D_4__Dikarya;D_5__Ascomycota;D_6__Saccharomycotina;D_7__Saccharomycetes;D_8__Saccharomycetales;D_9__Candida chilensis	0	0	0	0	0	3.59816e-05	0.000579854	0	0	0	0	0	0	0	0	0	0	0	0	0	0	0	0	0	0	0	0	0	0	3.31455e-05	0.000412269	0	0	0	0	0	0	0	0	0	0	0	0	0	0	0	0	0	0
D_0__Eukaryota;D_1__Opisthokonta;D_2__Nucletmycea;D_3__Fungi;D_4__Dikarya;D_5__Ascomycota;D_6__Saccharomycotina;D_7__Saccharomycetes;D_8__Saccharomycetales;D_9__Candida glabrata	0	0	0	0	0.000613924	0	0.000331345	0.00100727	0	0	0	0	2.31348e-05	0	0	0	0	0	0	0	0	0	0.000307787	0.000178086	0	0	0	0	0	0	0	0	0	0	0	0	0	0	6.62647e-05	0	0	0	0	0	0	0	0	0	0
D_0__Eukaryota;D_1__Opisthokonta;D_2__Nucletmycea;D_3__Fungi;D_4__Dikarya;D_5__Ascomycota;D_6__Saccharomycotina;D_7__Saccharomycetes;D_8__Saccharomycetales;D_9__Candida intermedia	0	0	0	0	0	0	0	0	0	0	0	0	0	0	0	0	0	0	0	0	6.77415e-05	0	0	0	0	0	0	0	0	0	0	0	0	0	0	0	0	0	0	0	0	0	0	0	0	0	0	0	0
D_0__Eukaryota;D_1__Opisthokonta;D_2__Nucletmycea;D_3__Fungi;D_4__Dikarya;D_5__Ascomycota;D_6__Saccharomycotina;D_7__Saccharomycetes;D_8__Saccharomycetales;D_9__Candida multigemmis	0	0	0	0	0	0.000431779	0	0	0	0	0	0	0	0.000108877	0	0	0	0	0	0	0	0.000125972	0	0	0	0	0	0	0	0	0	0	0	0	0	0	0	0.000136477	0	0	0	0	0	0	0	0	0	0	0
D_0__Eukaryota;D_1__Opisthokonta;D_2__Nucletmycea;D_3__Fungi;D_4__Dikarya;D_5__Ascomycota;D_6__Saccharomycotina;D_7__Saccharomycetes;D_8__Saccharomycetales;D_9__Candida nemodendra	0	0	0	0	0	0	8.28363e-05	0	0	0	0	0	0	0	0	0	0	0	0	0	0	0	0	0	0	0	0	0	0	0	0.000164908	0	0	0	0	0	0	0	0	0	0	0	0	0	0	0	0	0	0
D_0__Eukaryota;D_1__Opisthokonta;D_2__Nucletmycea;D_3__Fungi;D_4__Dikarya;D_5__Ascomycota;D_6__Saccharomycotina;D_7__Saccharomycetes;D_8__Saccharomycetales;D_9__Candida orthopsilosis	0	0	0	0	0	0	0	0	0	0	0	0	0	0	0	0.00069926	0	0	0	0	0	0	0.00023084	0.000801389	0	0	0	0	0	0	0	0	0	0	0	0	0	0	0	0.000122519	0	0	0	0	0	0	0	0	0
D_0__Eukaryota;D_1__Opisthokonta;D_2__Nucletmycea;D_3__Fungi;D_4__Dikarya;D_5__Ascomycota;D_6__Saccharomycotina;D_7__Saccharomycetes;D_8__Saccharomycetales;D_9__Candida pararugosa	0	0	0	0	0	0	0	0	0	0	0	0	0	0	0	0	0	0	0	0	0	0	0	0	0	0	0	0	0	0	0	0	0	0	0	0	0	0	0.000132529	0	0	0	0	0	0	0	0	0	0
D_0__Eukaryota;D_1__Opisthokonta;D_2__Nucletmycea;D_3__Fungi;D_4__Dikarya;D_5__Ascomycota;D_6__Saccharomycotina;D_7__Saccharomycetes;D_8__Saccharomycetales;D_9__Candida rugopelliculosa	0	0	0	0	0	0	0	0.000215843	0	0	0	0	0	0	0	0	0	0	0	0	0	0	0	4.45216e-05	0	0	0	0	0	0	0	0	0	0	0	0	0	0	0	0	0	0	0	0	0	0	0	0	0
D_0__Eukaryota;D_1__Opisthokonta;D_2__Nucletmycea;D_3__Fungi;D_4__Dikarya;D_5__Ascomycota;D_6__Saccharomycotina;D_7__Saccharomycetes;D_8__Saccharomycetales;D_9__Candida sp. NRRL Y-17858	0	0	0	0	0.00059346	0.000287853	0	0.000647529	0	0	0	0	0	0	0	0	0	0	0	0	0	0	0	0.000178086	0	0	0	0	0	0	0	0	0	0	0	0	0	0	0	0	0	0	0	0	0	0	0	0	0
D_0__Eukaryota;D_1__Opisthokonta;D_2__Nucletmycea;D_3__Fungi;D_4__Dikarya;D_5__Ascomycota;D_6__Saccharomycotina;D_7__Saccharomycetes;D_8__Saccharomycetales;D_9__Candida tropicalis MYA-3404	0	0	0	0	8.18565e-05	0	0.000331345	0.000143895	0	0	0	0	4.62695e-05	0	0.000831562	0.00034963	0	0	0	0	0	0	0	0	0	0	0	0	0	0	0	0	0	0	0	0	0	0	0	0	0	0	0	0	0	0	0	0	0
D_0__Eukaryota;D_1__Opisthokonta;D_2__Nucletmycea;D_3__Fungi;D_4__Dikarya;D_5__Ascomycota;D_6__Saccharomycotina;D_7__Saccharomycetes;D_8__Saccharomycetales;D_9__Candida versatilis	0	0	0	0	0	0	0	0	0	0	0	0	0	0	0	0	0	0	0	0	0	0	0	0	0	0	0	0	0	0	0	0	0	0	0	0	0	0	0	0	0	0	0	0	0	0	0	0	0
D_0__Eukaryota;D_1__Opisthokonta;D_2__Nucletmycea;D_3__Fungi;D_4__Dikarya;D_5__Ascomycota;D_6__Saccharomycotina;D_7__Saccharomycetes;D_8__Saccharomycetales;D_9__Citeromyces nyonsensis	0	0	0	0	0	0	0	0	0	0	0	0	0	0	0	0	0	0	0	0	0	0	0	0	0	0	0	0	0	0	0	0	0	0	0	0	0	0	0	0	0	0	0	0	8.94428e-05	0	0	0	0
D_0__Eukaryota;D_1__Opisthokonta;D_2__Nucletmycea;D_3__Fungi;D_4__Dikarya;D_5__Ascomycota;D_6__Saccharomycotina;D_7__Saccharomycetes;D_8__Saccharomycetales;D_9__Citeromyces siamensis	0	0	0	0	0	0	0	0	0	0	0	0	0	0	0	0	0	0	0	0	0	0	0	0	0	0	0	0	0.000118638	0	0	0	0	0	0	0	0	0	0	0	0	0	0	0	0	0	0	0	0
D_0__Eukaryota;D_1__Opisthokonta;D_2__Nucletmycea;D_3__Fungi;D_4__Dikarya;D_5__Ascomycota;D_6__Saccharomycotina;D_7__Saccharomycetes;D_8__Saccharomycetales;D_9__Clavispora lusitaniae	0	0	0	0	0	0	0	0	0	0	0	0	0	0	0	0	0	0	0	0	0	0	0	0	0	0	0	0	0	0	0	0	0	0	0	0	0	0	0	0	0	0	0	0	0	0	0	0	0
D_0__Eukaryota;D_1__Opisthokonta;D_2__Nucletmycea;D_3__Fungi;D_4__Dikarya;D_5__Ascomycota;D_6__Saccharomycotina;D_7__Saccharomycetes;D_8__Saccharomycetales;D_9__Cyberlindnera jadinii NBRC 0988	0	0	0	0	0	0.000323834	0.000497018	0	0	0	0	0	0	3.62924e-05	0.000369583	0	0	0	0	0	0	0	7.69468e-05	0	0	0	0	0	0	0.000265164	0.000247361	0	0	0	0	0	0	0	0	0	0	0	0	0	0	0	0	0	0
D_0__Eukaryota;D_1__Opisthokonta;D_2__Nucletmycea;D_3__Fungi;D_4__Dikarya;D_5__Ascomycota;D_6__Saccharomycotina;D_7__Saccharomycetes;D_8__Saccharomycetales;D_9__Cyberlindnera petersonii	0	0	0	0	0	0	0	0	0	0	0	0	0	0	0	0	0	0	0	0	0	0	0	0	0	0	0	0	0	0	0	0	0	0	0	0	0	0	0	0	0	0	0	0	0	0	0	0	0
D_0__Eukaryota;D_1__Opisthokonta;D_2__Nucletmycea;D_3__Fungi;D_4__Dikarya;D_5__Ascomycota;D_6__Saccharomycotina;D_7__Saccharomycetes;D_8__Saccharomycetales;D_9__Cyberlindnera rhodanensis	0	0	0	0	0	3.59816e-05	8.28363e-05	0	0	0	0	0	0	0	0	0	0	0	0	0	0	0	0	0	0	0	0	0	0	0	8.24538e-05	0	0	0	0	0	0	0	0	0	0	0	0	0	0	0	0	0	0
D_0__Eukaryota;D_1__Opisthokonta;D_2__Nucletmycea;D_3__Fungi;D_4__Dikarya;D_5__Ascomycota;D_6__Saccharomycotina;D_7__Saccharomycetes;D_8__Saccharomycetales;D_9__Cyniclomyces guttulatus	0	0	0	0	0	0	0	0	0	0	0	0	0	0	0	0	0	0	0	0	0	0	0	0	0	0	0	0	0	0	0	0	0	0	0	0	0	0	0	0	0	0	0	0	0	0	0	0	0
D_0__Eukaryota;D_1__Opisthokonta;D_2__Nucletmycea;D_3__Fungi;D_4__Dikarya;D_5__Ascomycota;D_6__Saccharomycotina;D_7__Saccharomycetes;D_8__Saccharomycetales;D_9__Dipodascaceae	0.000307102	0	0.00044436	0.000263213	0	0	0	0	0.000379993	0	0	0	0	0	0	0	5.77901e-05	0	0	0	0	0	0	0	7.2812e-05	0	0	0	0	0	0	0	0	0	0	0	0	0	0	0	0	0	0	0	0	0	0	0	0.0025974
D_0__Eukaryota;D_1__Opisthokonta;D_2__Nucletmycea;D_3__Fungi;D_4__Dikarya;D_5__Ascomycota;D_6__Saccharomycotina;D_7__Saccharomycetes;D_8__Saccharomycetales;D_9__Geotrichum candidum	0	0	0	0	0.000368354	0.000179908	0.000662691	0.000647529	0	0	0	0	0.000532099	0.000399216	0.00397302	0.0030884	0	0	0	0	0.000158063	0.000157465	0.00200062	0.000489738	0	0	0	0	9.49104e-05	0.000165728	0.00156662	0.000871664	0	0	0	0	1.90092e-05	0	6.62647e-05	0.000122519	0	0	0	0	0	0	0	0	0
D_0__Eukaryota;D_1__Opisthokonta;D_2__Nucletmycea;D_3__Fungi;D_4__Dikarya;D_5__Ascomycota;D_6__Saccharomycotina;D_7__Saccharomycetes;D_8__Saccharomycetales;D_9__Hyphopichia burtonii	0	0	0	0	0	0	0	0.00194259	0	0	0	0	0	0	0	0.00145679	0	0	0	0	0	0	0	0.0016473	0	0	0	0	0	0	0.000164908	0.00154218	0	0	0	0	0	0	0	0.000428816	0	0	0	0	0	0	0.000108743	0.000339367	0
D_0__Eukaryota;D_1__Opisthokonta;D_2__Nucletmycea;D_3__Fungi;D_4__Dikarya;D_5__Ascomycota;D_6__Saccharomycotina;D_7__Saccharomycetes;D_8__Saccharomycetales;D_9__Hyphopichia heimii	0	0	0	0	0	0	0	0	0	0	0	0	0	0	0	0	0	0	0	0	0	0	0	0	0	0	0	0	4.74552e-05	0	0	0	0	0	0	0	0	0	0	0	0	0	0	0	0	0	0	0	0
D_0__Eukaryota;D_1__Opisthokonta;D_2__Nucletmycea;D_3__Fungi;D_4__Dikarya;D_5__Ascomycota;D_6__Saccharomycotina;D_7__Saccharomycetes;D_8__Saccharomycetales;D_9__Incertae Sedis	7.67754e-05	0	0	0	0	0	0	0	0.000284995	0	0	0	0	0	0	0	0.000346741	0	0	0.000130225	0	0	0	0	7.2812e-05	0	0	0	0	0	0	0	0	0	0	0	0	0	0	0	0	0	0	0	0	0	0	0	0.0011544
D_0__Eukaryota;D_1__Opisthokonta;D_2__Nucletmycea;D_3__Fungi;D_4__Dikarya;D_5__Ascomycota;D_6__Saccharomycotina;D_7__Saccharomycetes;D_8__Saccharomycetales;D_9__Kazachstania barnettii	0	0	0	0	0	0	0	0	0	0	0	0	0	0	0	0	0	0	0	0	0	0	0	0	0	0	0	0	0	0	0	0	0	0	0	0	0	0	0	0	0	0	0	0	0	3.85743e-05	0.000217486	0	0
D_0__Eukaryota;D_1__Opisthokonta;D_2__Nucletmycea;D_3__Fungi;D_4__Dikarya;D_5__Ascomycota;D_6__Saccharomycotina;D_7__Saccharomycetes;D_8__Saccharomycetales;D_9__Kazachstania spencerorum	0	0	0	0	0	0	0	0	0	0	0	0	0	0	0.000184792	0	0	0	0	0	0	0	0	0	0	0	0	0	0	0	0	0	0	0	0	0	0	0	0	0	0	0	0	0	0	0	0	0	0
D_0__Eukaryota;D_1__Opisthokonta;D_2__Nucletmycea;D_3__Fungi;D_4__Dikarya;D_5__Ascomycota;D_6__Saccharomycotina;D_7__Saccharomycetes;D_8__Saccharomycetales;D_9__Kazachstania telluris	0	0	0	0	0	0	0	0.00100727	0	0	0	0	0	0	0	5.82717e-05	0	0	0	0	0	0	0	0.000311651	0	0	0	0	0	0	0	0.000268204	0	0	0	0	0	0	0	0	0	0	0	0	0	0	0	0.00107466	0
D_0__Eukaryota;D_1__Opisthokonta;D_2__Nucletmycea;D_3__Fungi;D_4__Dikarya;D_5__Ascomycota;D_6__Saccharomycotina;D_7__Saccharomycetes;D_8__Saccharomycetales;D_9__Kazachstania unispora	0	0	0	0	0.0727909	0	0.00397614	0.10418	0	0	0	0	0.0149219	0	0.00341865	0.0906707	0	0	0	0	0.0431288	3.14931e-05	0.00438596	0.168915	0	0	0	0	0.0288528	3.31455e-05	0.00618404	0.0922623	0	0	0	0	0.000304148	0	0.000132529	0.00349179	0	0	0	0	0.704034	0.00111865	0.0113093	0.642477	0
D_0__Eukaryota;D_1__Opisthokonta;D_2__Nucletmycea;D_3__Fungi;D_4__Dikarya;D_5__Ascomycota;D_6__Saccharomycotina;D_7__Saccharomycetes;D_8__Saccharomycetales;D_9__Kazachstania viticola	0	0	0	0	0	0	0	0	0	0	0	0	0	0	0	0	0	0	0	0	0	0	0	0	0	0	0	0	0	0	0	0	0	0	0	0	0	0	0	0	0	0	0	0	0	0	0	0	0
D_0__Eukaryota;D_1__Opisthokonta;D_2__Nucletmycea;D_3__Fungi;D_4__Dikarya;D_5__Ascomycota;D_6__Saccharomycotina;D_7__Saccharomycetes;D_8__Saccharomycetales;D_9__Kodamaea ohmeri	0	0	0	0	0	0	0	0	0	0	0	0	0	0	0	0	0	0	0	0	0	0	0	0	0	0	0	0	0	0	8.24538e-05	0	0	0	0	0	0	0	0	0	0	0	0	0	0	0	0	0	0
D_0__Eukaryota;D_1__Opisthokonta;D_2__Nucletmycea;D_3__Fungi;D_4__Dikarya;D_5__Ascomycota;D_6__Saccharomycotina;D_7__Saccharomycetes;D_8__Saccharomycetales;D_9__Kregervanrija fluxuum	0	0	0	0	0	0	0	0	0	0	0	0	0	0	0	0	0	0	0	0	0	0	0	0	0	0	0	0	0	0	0.000164908	0	0	0	0	0	0	0	0	0	0	0	0	0	0	0	0	0	0
D_0__Eukaryota;D_1__Opisthokonta;D_2__Nucletmycea;D_3__Fungi;D_4__Dikarya;D_5__Ascomycota;D_6__Saccharomycotina;D_7__Saccharomycetes;D_8__Saccharomycetales;D_9__Kurtzmaniella cleridarum	0	0	0	0	0	0	0	0	0	0	0	0	0	0	0	0	0	0	0	0	0	0	0.000153894	0	0	0	0	0	0	0	8.24538e-05	0	0	0	0	0	0	0	0	0	0	0	0	0	0	0	0	0	0
D_0__Eukaryota;D_1__Opisthokonta;D_2__Nucletmycea;D_3__Fungi;D_4__Dikarya;D_5__Ascomycota;D_6__Saccharomycotina;D_7__Saccharomycetes;D_8__Saccharomycetales;D_9__Lachancea mirantina	0	0	0	0	0	0	0	0	0	0	0	0	0	0	0	0	0	0	0	0	0	0	0	0	0	0	0	0	0	0	0	0	0	0	0	0	0	0	0	0	0	0	0	0	0	0	0	0	0
D_0__Eukaryota;D_1__Opisthokonta;D_2__Nucletmycea;D_3__Fungi;D_4__Dikarya;D_5__Ascomycota;D_6__Saccharomycotina;D_7__Saccharomycetes;D_8__Saccharomycetales;D_9__Lodderomyces elongisporus NRRL YB-4239	0	0	0	0	0	0	0	7.19476e-05	0	0	0	0	9.2539e-05	0	0.00101635	0.000466173	0	0	0	0	0.000248385	0	0.00238535	0.00106852	0	0	0	0	0	0	8.24538e-05	0	0	0	0	0	0	0	0.000397588	0.000245038	0	0	0	0	0	0	0	0	0
D_0__Eukaryota;D_1__Opisthokonta;D_2__Nucletmycea;D_3__Fungi;D_4__Dikarya;D_5__Ascomycota;D_6__Saccharomycotina;D_7__Saccharomycetes;D_8__Saccharomycetales;D_9__Magnusiomyces magnusii	0	0	0	0	2.04641e-05	0	0	0	0	0	0	0	0	0	0	0	0	0	0	0	0	0	0	0	0	0	0	0	2.37276e-05	0	0	0	0	0	0	0	0	0	0	0	0	0	0	0	0	0	0	0	0
D_0__Eukaryota;D_1__Opisthokonta;D_2__Nucletmycea;D_3__Fungi;D_4__Dikarya;D_5__Ascomycota;D_6__Saccharomycotina;D_7__Saccharomycetes;D_8__Saccharomycetales;D_9__Metschnikowia aberdeeniae	0	0	0	0	4.09283e-05	0	0	0	0	0	0	0	0	0	0	0	0	0	0	0	0	0	0	0	0	0	0	0	0	0	0	0	0	0	0	0	0	0	0	0	0	0	0	0	0	0	0	0	0
D_0__Eukaryota;D_1__Opisthokonta;D_2__Nucletmycea;D_3__Fungi;D_4__Dikarya;D_5__Ascomycota;D_6__Saccharomycotina;D_7__Saccharomycetes;D_8__Saccharomycetales;D_9__Meyerozyma guilliermondii	0	0	0	0	0.000388818	0	0	0	0	0	0	0	0	0	0	0	0	0	0	0	0	0	0	0	0	0	0	0	9.49104e-05	0	0	0	0	0	0	0	3.80185e-05	0	0	0.000857633	0	0	0	0	5.96285e-05	0	0	0	0
D_0__Eukaryota;D_1__Opisthokonta;D_2__Nucletmycea;D_3__Fungi;D_4__Dikarya;D_5__Ascomycota;D_6__Saccharomycotina;D_7__Saccharomycetes;D_8__Saccharomycetales;D_9__Myxozyma kluyveri	0	0	0	0	0	0	0	0	0	0	0	0	0	0	0	0	0	0	0	0	0	6.29862e-05	7.69468e-05	0	0	0	0	0	0	0	0	0	0	0	0	0	0	0	0	0	0	0	0	0	0	0	0	0	0
D_0__Eukaryota;D_1__Opisthokonta;D_2__Nucletmycea;D_3__Fungi;D_4__Dikarya;D_5__Ascomycota;D_6__Saccharomycotina;D_7__Saccharomycetes;D_8__Saccharomycetales;D_9__Nadsonia commutata	0	0	0	0	0	0	0	0	0	0	0	0	0	0	0	0	0	0	0	0	0	0	0	0	0	0	0	0	0	0	0	0	0	0	0	0	0	0	0	0	0	0	0	0	0	0	0	0	0
D_0__Eukaryota;D_1__Opisthokonta;D_2__Nucletmycea;D_3__Fungi;D_4__Dikarya;D_5__Ascomycota;D_6__Saccharomycotina;D_7__Saccharomycetes;D_8__Saccharomycetales;D_9__Naumovozyma castellii CBS 4309	0	0	0	0	0	0	0	0	0	0	0	0	0	0	0	0	0	0	0	0	0	0	0	0	0	0	0	0	0	0	0	0	0	0	0	0	0	0	0	0	0	0	0	0	0	3.85743e-05	0.000108743	0	0
D_0__Eukaryota;D_1__Opisthokonta;D_2__Nucletmycea;D_3__Fungi;D_4__Dikarya;D_5__Ascomycota;D_6__Saccharomycotina;D_7__Saccharomycetes;D_8__Saccharomycetales;D_9__Pichia cactophila	0	0	0	0	0	0	0	0	0	0	0	0	0	0	0	0	0	0	0	0	0	0	0	0	0	0	0	0	0	0	0	0	0	0	0	0	0	0	0	0	0	0	0	0	0	0	0	0	0
D_0__Eukaryota;D_1__Opisthokonta;D_2__Nucletmycea;D_3__Fungi;D_4__Dikarya;D_5__Ascomycota;D_6__Saccharomycotina;D_7__Saccharomycetes;D_8__Saccharomycetales;D_9__Pichia fermentans	0	0	0	0	0	0	0	0	0	0	0	0	0	0	0	0	0	0	0	0	0	0	0	0	0	0	0	0	0	0	0	0	0	0	0	0	0	0	0	0	0	0	0	0	0	0	0	0	0
D_0__Eukaryota;D_1__Opisthokonta;D_2__Nucletmycea;D_3__Fungi;D_4__Dikarya;D_5__Ascomycota;D_6__Saccharomycotina;D_7__Saccharomycetes;D_8__Saccharomycetales;D_9__Pichia heedii	0	0	0	0	0	0.000251871	0	0	0	0	0	0	0	0	0	0	0	0	0	0	0	0	0	0	0	0	0	0	0	0	0	0	0	0	0	0	1.90092e-05	0	0	0	0	0	0	0	0	0	0	0	0
D_0__Eukaryota;D_1__Opisthokonta;D_2__Nucletmycea;D_3__Fungi;D_4__Dikarya;D_5__Ascomycota;D_6__Saccharomycotina;D_7__Saccharomycetes;D_8__Saccharomycetales;D_9__Pichia kudriavzevii	0	0	0	0	0	0	0	0	0	0	0	0	0	0	0	5.82717e-05	0	0	0	0	0	0	0	0	0	0	0	0	0	0	0	0	0	0	0	0	0	0	0	0	0	0	0	0	0	0	0	0.000113122	0
D_0__Eukaryota;D_1__Opisthokonta;D_2__Nucletmycea;D_3__Fungi;D_4__Dikarya;D_5__Ascomycota;D_6__Saccharomycotina;D_7__Saccharomycetes;D_8__Saccharomycetales;D_9__Pichia membranifaciens	0	0	0	0	0	0	0	7.19476e-05	0	0	0	0	0	0	0	5.82717e-05	0	0	0	0	0	0	0	4.45216e-05	0	0	0	0	0	0	0	0	0	0	0	0	0	0	0	0	0	0	0	0	0	0	0	0.000113122	0
D_0__Eukaryota;D_1__Opisthokonta;D_2__Nucletmycea;D_3__Fungi;D_4__Dikarya;D_5__Ascomycota;D_6__Saccharomycotina;D_7__Saccharomycetes;D_8__Saccharomycetales;D_9__Pichia sp. NRRL Y-11569	0	0	0	0	0	0	0	0.000143895	0	0	0	0	0	0	0	0	0	0	0	0	0	0	0	0.000133565	0	0	0	0	0	0	0	0	0	0	0	0	0	0	0	0	0	0	0	0	0	0	0	5.65611e-05	0
D_0__Eukaryota;D_1__Opisthokonta;D_2__Nucletmycea;D_3__Fungi;D_4__Dikarya;D_5__Ascomycota;D_6__Saccharomycotina;D_7__Saccharomycetes;D_8__Saccharomycetales;D_9__Pichia sp. NRRL YB-1305	0	0	0	0	0	0	0	0	0	0	0	0	0	0	0	0	0	0	0	0	0	0	0	8.90432e-05	0	0	0	0	0	0	0	0	0	0	0	0	0	0	0	0	0	0	0	0	0	0	0	0	0
D_0__Eukaryota;D_1__Opisthokonta;D_2__Nucletmycea;D_3__Fungi;D_4__Dikarya;D_5__Ascomycota;D_6__Saccharomycotina;D_7__Saccharomycetes;D_8__Saccharomycetales;D_9__Priceomyces haplophilus	0	0	0	0	0	0	0	0.0015109	0	0	0	0	0	0	0	0	0	0	0	0	4.5161e-05	0	0	0	0	0	0	0	0	0	0	0.000268204	0	0	0	0	0	0	0	0.000245038	0	0	0	0	0	0	0	0	0
D_0__Eukaryota;D_1__Opisthokonta;D_2__Nucletmycea;D_3__Fungi;D_4__Dikarya;D_5__Ascomycota;D_6__Saccharomycotina;D_7__Saccharomycetes;D_8__Saccharomycetales;D_9__Saccharomyces cerevisiae (baker's yeast)	0	0	0	0	0.000143249	0.0418466	0.0533466	0	0	0	0	0	0	0.0117587	0.0589485	0	0	0	0	0	0	0.0328158	0.133041	0	0	0	0	0	0	0.0198873	0.0710752	0	0	0	0	0	0	0.000204715	0.0020542	0	0	0	0	0	0	0.560253	0.476185	0	0
D_0__Eukaryota;D_1__Opisthokonta;D_2__Nucletmycea;D_3__Fungi;D_4__Dikarya;D_5__Ascomycota;D_6__Saccharomycotina;D_7__Saccharomycetes;D_8__Saccharomycetales;D_9__Saccharomycetaceae	0	0.000233372	0.00019044	0	0	0	0	0	0	0	0	0	0	0	0	0	0	0	4.83138e-05	0	0	0	0	0	0	0	0	0	0	0	0	0	0	0	0	0	0	0	0	0	0	0	7.20565e-05	9.71251e-05	0	0	0	0	0
D_0__Eukaryota;D_1__Opisthokonta;D_2__Nucletmycea;D_3__Fungi;D_4__Dikarya;D_5__Ascomycota;D_6__Saccharomycotina;D_7__Saccharomycetes;D_8__Saccharomycetales;D_9__Saprochaete clavata CNRMA 12.647	0	0	0	0	0	0	0	0	0	0	0	0	0	0	0	0	0	0	0	0	0	0	0	0	0	0	0	0	0	3.31455e-05	0.000329815	0	0	0	0	0	0	0	0	0	0	0	0	0	0	0	0	0	0
D_0__Eukaryota;D_1__Opisthokonta;D_2__Nucletmycea;D_3__Fungi;D_4__Dikarya;D_5__Ascomycota;D_6__Saccharomycotina;D_7__Saccharomycetes;D_8__Saccharomycetales;D_9__Saturnispora mendoncae	0	0	0	0	0	0	0	0	0	0	0	0	0	0	0	0	0	0	0	0	0	0	0	0	0	0	0	0	0	0	0	0	0	0	0	0	0	0	0	0	0	0	0	0	0	0	0	0	0
D_0__Eukaryota;D_1__Opisthokonta;D_2__Nucletmycea;D_3__Fungi;D_4__Dikarya;D_5__Ascomycota;D_6__Saccharomycotina;D_7__Saccharomycetes;D_8__Saccharomycetales;D_9__Saturnispora saitoi	0	0	0	0	0	0	0	0	0	0	0	0	0	0	0	0	0	0	0	0	0	0	0	0	0	0	0	0	0	0	0	0	0	0	0	0	0	0	0	0	0	0	0	0	0	0	0	0	0
D_0__Eukaryota;D_1__Opisthokonta;D_2__Nucletmycea;D_3__Fungi;D_4__Dikarya;D_5__Ascomycota;D_6__Saccharomycotina;D_7__Saccharomycetes;D_8__Saccharomycetales;D_9__Saturnispora silvae	0	0	0	0	0	0	0	0	0	0	0	0	0	0	0	0	0	0	0	0	0	0	0	0	0	0	0	0	0	6.6291e-05	0	0	0	0	0	0	0	0	0	0	0	0	0	0	0	0	0	0	0
D_0__Eukaryota;D_1__Opisthokonta;D_2__Nucletmycea;D_3__Fungi;D_4__Dikarya;D_5__Ascomycota;D_6__Saccharomycotina;D_7__Saccharomycetes;D_8__Saccharomycetales;D_9__Scheffersomyces stipitis	0	0	0	0	0	0	8.28363e-05	0	0	0	0	0	0	0	0	0	0	0	0	0	0	0	0	0	0	0	0	0	0	0	8.24538e-05	0	0	0	0	0	0	0	0	0	0	0	0	0	0	0	0	0	0
D_0__Eukaryota;D_1__Opisthokonta;D_2__Nucletmycea;D_3__Fungi;D_4__Dikarya;D_5__Ascomycota;D_6__Saccharomycotina;D_7__Saccharomycetes;D_8__Saccharomycetales;D_9__Spathaspora passalidarum	0	0	0	0	6.13924e-05	0	0	0	0	0	0	0	0	0	0	0	0	0	0	0	0	0	0.00023084	0	0	0	0	0	2.37276e-05	0	0	0	0	0	0	0	1.90092e-05	0	0	0	0	0	0	0	2.98143e-05	0	0.000108743	0	0
D_0__Eukaryota;D_1__Opisthokonta;D_2__Nucletmycea;D_3__Fungi;D_4__Dikarya;D_5__Ascomycota;D_6__Saccharomycotina;D_7__Saccharomycetes;D_8__Saccharomycetales;D_9__Spathaspora sp. UFMG-CM-Y306	0	0	0	0	0	0	0	0	0	0	0	0	0	0	0	0	0	0	0	0	0	0	0	0	0	0	0	0	0	0	0	0	0	0	0	0	0	0	0	0	0	0	0	0	0	0	0	0	0
D_0__Eukaryota;D_1__Opisthokonta;D_2__Nucletmycea;D_3__Fungi;D_4__Dikarya;D_5__Ascomycota;D_6__Saccharomycotina;D_7__Saccharomycetes;D_8__Saccharomycetales;D_9__Spencermartinsiella europaea	0	0	0	0	4.09283e-05	0	0	0	0	0	0	0	0	0	0	0	0	0	0	0	0	0	0	0	0	0	0	0	0	0	0	0	0	0	0	0	0	0	0	0	0	0	0	0	5.96285e-05	0	0	0	0
D_0__Eukaryota;D_1__Opisthokonta;D_2__Nucletmycea;D_3__Fungi;D_4__Dikarya;D_5__Ascomycota;D_6__Saccharomycotina;D_7__Saccharomycetes;D_8__Saccharomycetales;D_9__Tortispora caseinolytica	0	0	0	0	0	0	0	0.00028779	0	0	0	0	0	0	0	0	0	0	0	0	0	0	0	0	0	0	0	0	0	0	0	0.000268204	0	0	0	0	0	0	0	0	0	0	0	0	0	0	0	0	0
D_0__Eukaryota;D_1__Opisthokonta;D_2__Nucletmycea;D_3__Fungi;D_4__Dikarya;D_5__Ascomycota;D_6__Saccharomycotina;D_7__Saccharomycetes;D_8__Saccharomycetales;D_9__Wickerhamomyces anomalus	0	0	0	0	0	0	0	0	0	0	0	0	0	0	0	0	0	0	0	0	0	0	0	0	0	0	0	0	2.37276e-05	0	0	0	0	0	0	0	1.90092e-05	0	0	0	0	0	0	0	2.98143e-05	0	0	0	0
D_0__Eukaryota;D_1__Opisthokonta;D_2__Nucletmycea;D_3__Fungi;D_4__Dikarya;D_5__Ascomycota;D_6__Saccharomycotina;D_7__Saccharomycetes;D_8__Saccharomycetales;D_9__Wickerhamomyces ciferrii	0	0	0	0	0	0	0	0.00107921	0	0	0	0	0	0	0	0	0	0	0	0	0	0	0	0.000667824	0	0	0	0	0	0	0	0.000134102	0	0	0	0	0	0	0	0	0	0	0	0	0	0	0	0	0
D_0__Eukaryota;D_1__Opisthokonta;D_2__Nucletmycea;D_3__Fungi;D_4__Dikarya;D_5__Ascomycota;D_6__Saccharomycotina;D_7__Saccharomycetes;D_8__Saccharomycetales;D_9__Wickerhamomyces strasburgensis	0	0	0	0	0	0	0	0	0	0	0	0	0	0	0	0	0	0	0	0	0	0	0.00023084	0	0	0	0	0	0	0	8.24538e-05	0	0	0	0	0	0	0	6.62647e-05	0	0	0	0	0	0	0	0	0	0
D_0__Eukaryota;D_1__Opisthokonta;D_2__Nucletmycea;D_3__Fungi;D_4__Dikarya;D_5__Ascomycota;D_6__Saccharomycotina;D_7__Saccharomycetes;D_8__Saccharomycetales;D_9__Zygoascus hellenicus	0	0	0	0	0	0	0	0	0	0	0	0	0	0	0	0	0	0	0	0	0	0	0	0	0	0	0	0	0	0	0	0	0	0	0	0	0	0	0	0	0	0	0	0	0	0	0	0	0
D_0__Eukaryota;D_1__Opisthokonta;D_2__Nucletmycea;D_3__Fungi;D_4__Dikarya;D_5__Ascomycota;D_6__Saccharomycotina;D_7__Saccharomycetes;D_8__Saccharomycetales;D_9__Zygotorulaspora mrakii	0	0	0	0	0	0	0	0	0	0	0	0	0	0	0	0	0	0	0	0	0	0	0	0	0	0	0	0	0	0	0	0	0	0	0	0	0	0	0	0	0	0	0	0	0	0	0.000217486	0	0
D_0__Eukaryota;D_1__Opisthokonta;D_2__Nucletmycea;D_3__Fungi;D_4__Dikarya;D_5__Ascomycota;D_6__Saccharomycotina;D_7__Saccharomycetes;D_8__Saccharomycetales;D_9__uncultured Banisveld eukaryote	0	0	0	0	0	0	0	0	0	0.00010445	0.000414143	0	0	0	0	0	0	0.000258065	0.00062808	0	0	0	0	0	0	0	0	0	0	0	0	0	0	0	0.000156822	0	0	0	0	0	0	0	0	0	0	0	0	0	0
D_0__Eukaryota;D_1__Opisthokonta;D_2__Nucletmycea;D_3__Fungi;D_4__Dikarya;D_5__Ascomycota;D_6__Saccharomycotina;D_7__Saccharomycetes;D_8__Saccharomycetales;D_9__uncultured Candida	0	0	0.00082524	0	0	0	0	0	0	0	0	0	0	0	0	0	0	0	0	0	0	0	0	0	0	0.000520021	0.000591226	0	0	0	0	0	0	0	0	0	0	0	0	0	0	0	0	0	0	0	0	0	0
D_0__Eukaryota;D_1__Opisthokonta;D_2__Nucletmycea;D_3__Fungi;D_4__Dikarya;D_5__Ascomycota;D_6__Saccharomycotina;D_7__Saccharomycetes;D_8__Saccharomycetales;D_9__uncultured Dikarya	0	0	0	0	0	0	0	0	0	0	0	0	0	0	0	0	0	0	0	0	0	0	0	0	0	0	0	0	0	0	0	0	0	0	0	0	0	0	0	0	0	0	0	0	0	0	0	0	0
D_0__Eukaryota;D_1__Opisthokonta;D_2__Nucletmycea;D_3__Fungi;D_4__Dikarya;D_5__Ascomycota;D_6__Saccharomycotina;D_7__Saccharomycetes;D_8__Saccharomycetales;D_9__uncultured Galactomyces	0	0.000233372	0.00038088	0.000105285	0	0	0	0	0	0.000313349	0.00170834	0.00119214	0	0	0	0	0	0	0.000144942	0.000303859	0	0	0	0	0	0.00026001	0.000177368	0.000460697	0	0	0	0	0	0	0	0.00013289	0	0	0	0	0	0	0	0	0	0	0	0	0
D_0__Eukaryota;D_1__Opisthokonta;D_2__Nucletmycea;D_3__Fungi;D_4__Dikarya;D_5__Ascomycota;D_6__Saccharomycotina;D_7__Saccharomycetes;D_8__Saccharomycetales;D_9__unidentified	0	0	0	0	0	0	0	0	0	0	5.17679e-05	0	0	0	0	0	0	0	0	0	0	0	0	0	0	0	0	0	0	0	0	0	0	0	0	0	0	0	0	0	0	0	7.20565e-05	9.71251e-05	0	0	0	0	0
D_0__Eukaryota;D_1__Opisthokonta;D_2__Nucletmycea;D_3__Fungi;D_4__Dikarya;D_5__Ascomycota;D_6__Taphrinomycotina;D_7__Pneumocystis jirovecii;D_8__;D_9__	0	0	0	0	0	0	0	0	0	0	0	0	0	0	0	0	0	0	0	0	0	0	0	0	0	0	0	0	0	0	0	0	0	0	0	0	0	0	0	0	0	0	0	0	0	0	0	0	0
D_0__Eukaryota;D_1__Opisthokonta;D_2__Nucletmycea;D_3__Fungi;D_4__Dikarya;D_5__Ascomycota;D_6__Taphrinomycotina;D_7__Schizosaccharomycetes;D_8__Schizosaccharomycetales;D_9__Schizosaccharomyces pombe (fission yeast)	0	0	0	0	0	0	0	0	0	0	0	0	0	0	0	0	0	0	0	0	0	0	0	0	0	0	0	0	0	0	0	0	0	0	0	0	0	0	0	0	0	0	0	0	0	0	0	0	0
D_0__Eukaryota;D_1__Opisthokonta;D_2__Nucletmycea;D_3__Fungi;D_4__Dikarya;D_5__Ascomycota;D_6__Taphrinomycotina;D_7__Taphrinomycetes;D_8__Taphrinales;D_9__Taphrina populina JCM 22190	0	0	0	0	0	0	0	0	0	0	0	0	0	0	0	0	0	0	0	0	0	0	0	0	0	0	0	0	0	0	0	0	0	0	0	0	0	0	0	0	0	0	0	0	0	0	0	0.00141403	0
D_0__Eukaryota;D_1__Opisthokonta;D_2__Nucletmycea;D_3__Fungi;D_4__Dikarya;D_5__Basidiomycota;D_6__Agaricomycotina;D_7__Agaricomycetes;Ambiguous_taxa;Ambiguous_taxa	0.000307102	0	6.348e-05	0	0	0	0	0	0	0	0	0	0	0	0	0	5.77901e-05	0	9.66277e-05	0	0	0	0	0	0.000218436	0	0	0	0	0	0	0	0.000132415	0	0	0	0	0	0	0	0.000802971	0	0	0	0	0	0	0	0.0023088
D_0__Eukaryota;D_1__Opisthokonta;D_2__Nucletmycea;D_3__Fungi;D_4__Dikarya;D_5__Basidiomycota;D_6__Agaricomycotina;D_7__Agaricomycetes;D_8__Agaricales;D_9__Agaricus subrufescens	0	0	0	0	0	0	0	7.19476e-05	0	0	0	0	0	0	0	0	0	0	0	0	0	0	0	4.45216e-05	0	0	0	0	0	0	0	0	0	0	0	0	0	0	0	0	0	0	0	0	0	0	0	0	0
D_0__Eukaryota;D_1__Opisthokonta;D_2__Nucletmycea;D_3__Fungi;D_4__Dikarya;D_5__Basidiomycota;D_6__Agaricomycotina;D_7__Agaricomycetes;D_8__Agaricales;D_9__Amanita farinosa	0	0	0	0	0	0	0	0	0	0	0	0	0	0	0	0	0	0	0	0	0	0	0	0	0	0	0	0	0	0	0	0	0	0	0	0	0	0	0	0	0	0	0	0	0	0	0	0	0
D_0__Eukaryota;D_1__Opisthokonta;D_2__Nucletmycea;D_3__Fungi;D_4__Dikarya;D_5__Basidiomycota;D_6__Agaricomycotina;D_7__Agaricomycetes;D_8__Agaricales;D_9__Cantharellus ambohitantelyensis	0	0	0	0	0	0	0	0	0	0	0	0	0	0	0	0	0	0	0	0	0	0	0	0	0	0	0	0	0	0	0	0	0	0	0	0	0	0	0	0	0	0	0	0	0	0	0	0	0
D_0__Eukaryota;D_1__Opisthokonta;D_2__Nucletmycea;D_3__Fungi;D_4__Dikarya;D_5__Basidiomycota;D_6__Agaricomycotina;D_7__Agaricomycetes;D_8__Agaricales;D_9__Coprinellus aff. radians 1-2PS	0	0	0	0	0	0	0	0	0	0	0	0	0	0	0	0	0	0	0	0	0	0	0	0	0	0	0	0	0	0	0	0	0	0	0	0	0	0	0	0	0	0	0	0	0	0	0	0	0
D_0__Eukaryota;D_1__Opisthokonta;D_2__Nucletmycea;D_3__Fungi;D_4__Dikarya;D_5__Basidiomycota;D_6__Agaricomycotina;D_7__Agaricomycetes;D_8__Agaricales;D_9__Coprinellus impatiens	0	0	0	0	0	0	0	0	0	0	0	0	0	0	0	0	0	0	0	0	0	0	0	0	0	0	0	0	0	0	0	0	0	0	0	0	0	0	0	0	0	0	0	0	0	0	0	0	0
D_0__Eukaryota;D_1__Opisthokonta;D_2__Nucletmycea;D_3__Fungi;D_4__Dikarya;D_5__Basidiomycota;D_6__Agaricomycotina;D_7__Agaricomycetes;D_8__Agaricales;D_9__Coprinopsis episcopalis	0	0	0	0	0	0.000143926	0	0	0	0	0	0	0	0	0	0	0	0	0	0	0	0	0	0	0	0	0	0	0	9.94365e-05	0	0	0	0	0	0	0	0	0	0	0	0	0	0	0	0	0	0	0
D_0__Eukaryota;D_1__Opisthokonta;D_2__Nucletmycea;D_3__Fungi;D_4__Dikarya;D_5__Basidiomycota;D_6__Agaricomycotina;D_7__Agaricomycetes;D_8__Agaricales;D_9__Flammulina rossica	0	0	0	0	0	0	0	0	0	0	0	0	0	0	0	0	0	0	0	0	0	0	0	0	0	0	0	0	0	0	0	0	0	0	0	0	0	0	0	0	0	0	0	0	0	0	0	0	0
D_0__Eukaryota;D_1__Opisthokonta;D_2__Nucletmycea;D_3__Fungi;D_4__Dikarya;D_5__Basidiomycota;D_6__Agaricomycotina;D_7__Agaricomycetes;D_8__Agaricales;D_9__Galerina austrocalyptrata	0	0	0	0	2.04641e-05	0	0	0	0	0	0	0	0	0	0	0	0	0	0	0	0	0	0	0	0	0	0	0	0	0	0	0	0	0	0	0	0	0	0	0	0	0	0	0	0	0	0	0	0
D_0__Eukaryota;D_1__Opisthokonta;D_2__Nucletmycea;D_3__Fungi;D_4__Dikarya;D_5__Basidiomycota;D_6__Agaricomycotina;D_7__Agaricomycetes;D_8__Agaricales;D_9__Hebeloma cylindrosporum h7	0	0	0	0	0	0	0	0	0	0	0	0	0	0	0	0	0	0	0	0	0	0	0	0	0	0	0	0	0	0	0	0	0	0	0	0	0	0	0	0	0	0	0	0	0	0	0	0	0
D_0__Eukaryota;D_1__Opisthokonta;D_2__Nucletmycea;D_3__Fungi;D_4__Dikarya;D_5__Basidiomycota;D_6__Agaricomycotina;D_7__Agaricomycetes;D_8__Agaricales;D_9__Leucoagaricus naucinus	0	0	0	0	0	0	0	0	0	0	0	0	0	0	0	0	0	0	0	0	0	0	0	0	0	0	0	0	4.74552e-05	0	0	0	0	0	0	0	0	0	0	0	0	0	0	0	0	0	0	0	0
D_0__Eukaryota;D_1__Opisthokonta;D_2__Nucletmycea;D_3__Fungi;D_4__Dikarya;D_5__Basidiomycota;D_6__Agaricomycotina;D_7__Agaricomycetes;D_8__Agaricales;D_9__Lyophyllaceae	0	0	0	0	0	0	0	0	0	0	0	0	0	0	0	0	0	0	0	0	0	0	0	0	0	0	0	0	0	0	0	0	0	0	0	0	0	0	0	0	0	0	0	4.85625e-05	0	0	0	0	0
D_0__Eukaryota;D_1__Opisthokonta;D_2__Nucletmycea;D_3__Fungi;D_4__Dikarya;D_5__Basidiomycota;D_6__Agaricomycotina;D_7__Agaricomycetes;D_8__Agaricales;D_9__Melanoleuca sp. 'acystis group'	0	0	0	0	0	0	0	0	0	0	0	0	0	0	0	0	0	0	0	0	0	0	0	0	0	0	0	0	0	0	0	0	0	0	0	0	0	0	0	0	0	0	0	0	0	0	0	0	0
D_0__Eukaryota;D_1__Opisthokonta;D_2__Nucletmycea;D_3__Fungi;D_4__Dikarya;D_5__Basidiomycota;D_6__Agaricomycotina;D_7__Agaricomycetes;D_8__Agaricales;D_9__Neohygrophorus angelesianus	0	0	0	0	0	0.000107945	0	0	0	0	0	0	0	0	0	0	0	0	0	0	0	0	0	0	0	0	0	0	0	0	0	0	0	0	0	0	0	0	0	0	0	0	0	0	0	0	0	0	0
D_0__Eukaryota;D_1__Opisthokonta;D_2__Nucletmycea;D_3__Fungi;D_4__Dikarya;D_5__Basidiomycota;D_6__Agaricomycotina;D_7__Agaricomycetes;D_8__Agaricales;D_9__Parasola conopila	0	0	0	0	0	0	0	0	0	0	0	0	0	0	0	0	0	0	0	0	0	0	0	0	0	0	0	0	0	0	0	0	0	0	0	0	0	0	0	0	0	0	0	0	0	0	0	0	0
D_0__Eukaryota;D_1__Opisthokonta;D_2__Nucletmycea;D_3__Fungi;D_4__Dikarya;D_5__Basidiomycota;D_6__Agaricomycotina;D_7__Agaricomycetes;D_8__Agaricales;D_9__Psathyrella carbonicola	0	0	0	0	0	0	0	0	0	0	0	0	0	0	0	0	0	0	0	0	0	0	0	0	0	0	0	0	0	0	0	0	0	0	0	0	0	0	0	0	0	0	0	0	0	0	0	0	0
D_0__Eukaryota;D_1__Opisthokonta;D_2__Nucletmycea;D_3__Fungi;D_4__Dikarya;D_5__Basidiomycota;D_6__Agaricomycotina;D_7__Agaricomycetes;D_8__Agaricales;D_9__Xeromphalina campanella	0	0	0	0	0	0	0	0	0	0	0	0	0	0	0	0	0	0	0	0	0	0	0	0	0	0	0	0	0	0	0	0	0	0	0	0	0	0	0	0	0	0	0	0	0	0	0	0	0
D_0__Eukaryota;D_1__Opisthokonta;D_2__Nucletmycea;D_3__Fungi;D_4__Dikarya;D_5__Basidiomycota;D_6__Agaricomycotina;D_7__Agaricomycetes;D_8__Agaricales;D_9__uncultured organism	0	0	0	0	0	0	0	0	0	0	0	0	0	0	0	0	0	0	0	0	0	0	0	0	0	0	0	0	0	0	0	0	0	0	0	0	7.6037e-05	0	0	0	0	0	0	0	0	0	0	0	0
D_0__Eukaryota;D_1__Opisthokonta;D_2__Nucletmycea;D_3__Fungi;D_4__Dikarya;D_5__Basidiomycota;D_6__Agaricomycotina;D_7__Agaricomycetes;D_8__Alloclavaria purpurea;D_9__	0	0	0	0	0	0	0	0	0	0	0	0	0	0	0	0	0	0	0	0	0	0	0	0	0	0	0	0	0	0	8.24538e-05	0	0	0	0	0	0	0	0	0	0	0	0	0	0	0	0	0	0
D_0__Eukaryota;D_1__Opisthokonta;D_2__Nucletmycea;D_3__Fungi;D_4__Dikarya;D_5__Basidiomycota;D_6__Agaricomycotina;D_7__Agaricomycetes;D_8__Auriculariales;D_9__Auriculariaceae	0	0	0	0	0	0	0	0	0	0	0	0	0	0	0	0	0	0	0	0	0	0	0	0	0	0	0	0	0	0	0	0	0	0	0	0	0	0	0	0	0	0	0	0	0	0	0	0	0
D_0__Eukaryota;D_1__Opisthokonta;D_2__Nucletmycea;D_3__Fungi;D_4__Dikarya;D_5__Basidiomycota;D_6__Agaricomycotina;D_7__Agaricomycetes;D_8__Auriculariales;D_9__uncultured Cantharellales	0	0	0	0	0	0	0	0	0	0	0	0	0	0	0	0	0	0	0	0	0	0	0	0	0	0	0	0	0	0	0	0	0	0	0	0	3.80185e-05	0	0	0	0	0	0	0	0	0	0	0	0
D_0__Eukaryota;D_1__Opisthokonta;D_2__Nucletmycea;D_3__Fungi;D_4__Dikarya;D_5__Basidiomycota;D_6__Agaricomycotina;D_7__Agaricomycetes;D_8__Basidiomycota sp. CCF4138;D_9__	0	0	0.00019044	0	0	0	0	0	0	0.000313349	0	0	0	0	0	0	0	0.000516129	0.000966277	0	0	0	0	0	0	0	0	0	0	0	0	0	0	0	0	0	0	0	0	0	0	0.00035461	0.000432339	0	0	0	0	0	0
D_0__Eukaryota;D_1__Opisthokonta;D_2__Nucletmycea;D_3__Fungi;D_4__Dikarya;D_5__Basidiomycota;D_6__Agaricomycotina;D_7__Agaricomycetes;D_8__Boletales;D_9__Gyroporus subalbellus	0	0	0	0	0	0	0	0	0	0	0	0	0	0	0	0	0	0	0	0	0	0	0	0	0	0	0	0	0	0	0	0	0	0	0	0	0	0	0	0	0	0	0	0	0.000119257	0	0	0	0
D_0__Eukaryota;D_1__Opisthokonta;D_2__Nucletmycea;D_3__Fungi;D_4__Dikarya;D_5__Basidiomycota;D_6__Agaricomycotina;D_7__Agaricomycetes;D_8__Cantharellales;D_9__Amoeboaphelidium protococcarum	0	0	0	0	4.09283e-05	0	0	0	0	0	0	0	0	0	0	0	0	0	0	0	0	0	0	0	0	0	0	0	0	0	0	0	0	0	0	0	0	0	0	0	0	0	0	0	0	0	0	0	0
D_0__Eukaryota;D_1__Opisthokonta;D_2__Nucletmycea;D_3__Fungi;D_4__Dikarya;D_5__Basidiomycota;D_6__Agaricomycotina;D_7__Agaricomycetes;D_8__Cantharellales;D_9__Ostertagia ostertagi	0	0	0	0	0	0	0	0	0	0	0	0	0	0	9.23958e-05	0	0	0	0	0	0	0	0	0	0	0	0	0	0	0	0	0	0	0	0	0	1.90092e-05	0	0	0	0	0	0	0	0	0	0	0	0
D_0__Eukaryota;D_1__Opisthokonta;D_2__Nucletmycea;D_3__Fungi;D_4__Dikarya;D_5__Basidiomycota;D_6__Agaricomycotina;D_7__Agaricomycetes;D_8__Exobasidium gracile;D_9__	0	0	0	0	0	0	0	0	0	0	0	0	0	0	0	0	0	0	0	0	0	0	0	0	0	0	0	0	0	0	0	0	0	0	0	0	0	0	0	0	0	0	0	0	0	0	0	0	0
D_0__Eukaryota;D_1__Opisthokonta;D_2__Nucletmycea;D_3__Fungi;D_4__Dikarya;D_5__Basidiomycota;D_6__Agaricomycotina;D_7__Agaricomycetes;D_8__Exobasidium rhododendri;D_9__	0	0	0	0	0	0	0	0	0	0	0	0	0	0	0	0	0	0	0	0	0	0	0	0	0	0	0	0	0	0	0	0	0	0	0	0	0	0	0	0	0	0	0	0	0	0	0	0	0
D_0__Eukaryota;D_1__Opisthokonta;D_2__Nucletmycea;D_3__Fungi;D_4__Dikarya;D_5__Basidiomycota;D_6__Agaricomycotina;D_7__Agaricomycetes;D_8__Gloeoporus dichrous;D_9__	0	0	0	0	0	0	0	0	0	0	0	0	0	0	0	0	0	0	0	0	0	0	0	0	0	0	0	0	4.74552e-05	0	0	0	0	0	0	0	0	0	0	0	0	0	0	0	0	0	0	0	0
D_0__Eukaryota;D_1__Opisthokonta;D_2__Nucletmycea;D_3__Fungi;D_4__Dikarya;D_5__Basidiomycota;D_6__Agaricomycotina;D_7__Agaricomycetes;D_8__Gloephyllales;D_9__Gelatoporia subvermispora B	0	0	0	0	0	0	0	0	0	0	0	0	0	0	0	0	0	0	0	0	0	0	0	0	0	0	0	0	0	0	0	0	0	0	0	0	0	0	0	0	0	0	0	0	0	0	0	0	0
D_0__Eukaryota;D_1__Opisthokonta;D_2__Nucletmycea;D_3__Fungi;D_4__Dikarya;D_5__Basidiomycota;D_6__Agaricomycotina;D_7__Agaricomycetes;D_8__Graphiola sp. WSP 71169;D_9__	0	0	0	0	0	0	0	0	0	0	0	0	0	0	0	0	0	0	0	0	0	0	0	0	0	0	0	0	0	0	0	0	0	0	0	0	0	0	0	0	0	0	0	0	0	0	0	0	0
D_0__Eukaryota;D_1__Opisthokonta;D_2__Nucletmycea;D_3__Fungi;D_4__Dikarya;D_5__Basidiomycota;D_6__Agaricomycotina;D_7__Agaricomycetes;D_8__Malassezia sp. 1 MPM-2013;D_9__	0	0	0	0	0	0.000107945	0	0	0	0	0	0	0	0	0	0	0	0	0	0	0	0	0	0	0	0	0	0	0	0	0	0	0	0	0	0	0	0	0	0	0	0	0	0	0	0	0	0	0
D_0__Eukaryota;D_1__Opisthokonta;D_2__Nucletmycea;D_3__Fungi;D_4__Dikarya;D_5__Basidiomycota;D_6__Agaricomycotina;D_7__Agaricomycetes;D_8__Meripilus giganteus;D_9__	0	0	0	0	6.13924e-05	0	0	0	0	0	0	0	0	0	0	0	0	0	0	0	0	0	0	0	0	0	0	0	0	0	0	0	0	0	0	0	0	0	0	0	0	0	0	0	0	0	0	0	0
D_0__Eukaryota;D_1__Opisthokonta;D_2__Nucletmycea;D_3__Fungi;D_4__Dikarya;D_5__Basidiomycota;D_6__Agaricomycotina;D_7__Agaricomycetes;D_8__Polyporales;D_9__Aphyllophorales sp. DIS 298e	0	0	0	0	0	0	0	0	0	0	0	0	0	0	0	0	0	0	0	0	0	0	0	0	0	0	0	0	0	0	0	0	0	0	0	0	0	0	0	0	0	0	0	0	0.000119257	0	0	0	0
D_0__Eukaryota;D_1__Opisthokonta;D_2__Nucletmycea;D_3__Fungi;D_4__Dikarya;D_5__Basidiomycota;D_6__Agaricomycotina;D_7__Agaricomycetes;D_8__Polyporales;D_9__Burgoa turficola	0	0	0	0	0	0.000791595	0	0	0	0	0	0	0	0	0	0	0	0	0	0	0	0	0	0	0	0	0	0	0	0	0	0	0	0	0	0	0	0	0	0	0	0	0	0	0	0	0	0	0
D_0__Eukaryota;D_1__Opisthokonta;D_2__Nucletmycea;D_3__Fungi;D_4__Dikarya;D_5__Basidiomycota;D_6__Agaricomycotina;D_7__Agaricomycetes;D_8__Polyporales;D_9__Coriolopsis gallica	0	0	0	0	0	7.19632e-05	0	0	0	0	0	0	0	0	0	0	0	0	0	0	0	0	0	0	0	0	0	0	0	0	0	0	0	0	0	0	0	0	0	0	0	0	0	0	0	0	0	0	0
D_0__Eukaryota;D_1__Opisthokonta;D_2__Nucletmycea;D_3__Fungi;D_4__Dikarya;D_5__Basidiomycota;D_6__Agaricomycotina;D_7__Agaricomycetes;D_8__Polyporales;D_9__Gloiothele lamellosa	0	0	0	0	0	0	0	0	0	0	0	0	0	0	0	0	0	0	0	0	0	0	0	0	0	0	0	0	0	9.94365e-05	0	0	0	0	0	0	0	0	0	0	0	0	0	0	0	0	0	0	0
D_0__Eukaryota;D_1__Opisthokonta;D_2__Nucletmycea;D_3__Fungi;D_4__Dikarya;D_5__Basidiomycota;D_6__Agaricomycotina;D_7__Agaricomycetes;D_8__Polyporales;D_9__Hyphodermella corrugata	0	0	0	0	0.000143249	0	0	0	0	0	0	0	0	0	0	0	0	0	0	0	0	0	0	0	0	0	0	0	0	0	0	0	0	0	0	0	0	0	0	0	0	0	0	0	0	0	0	0	0
D_0__Eukaryota;D_1__Opisthokonta;D_2__Nucletmycea;D_3__Fungi;D_4__Dikarya;D_5__Basidiomycota;D_6__Agaricomycotina;D_7__Agaricomycetes;D_8__Polyporales;D_9__Lignosus rhinocerotis TM02	0	0	0	0	0	0	0	0.000143895	0	0	0	0	0	0	0	0	0	0	0	0	0	0	0	0	0	0	0	0	0	0	0	0	0	0	0	0	0	0	0	0	0	0	0	0	0	0	0	0	0
D_0__Eukaryota;D_1__Opisthokonta;D_2__Nucletmycea;D_3__Fungi;D_4__Dikarya;D_5__Basidiomycota;D_6__Agaricomycotina;D_7__Agaricomycetes;D_8__Polyporales;D_9__Marchandiobasidium aurantiacum	0	0	0	0	0	7.19632e-05	0	0	0	0	0	0	0	0	0	0	0	0	0	0	0	0	0	0	0	0	0	0	0	0	0	0	0	0	0	0	0	0	0	0	0	0	0	0	0	0	0	0	0
D_0__Eukaryota;D_1__Opisthokonta;D_2__Nucletmycea;D_3__Fungi;D_4__Dikarya;D_5__Basidiomycota;D_6__Agaricomycotina;D_7__Agaricomycetes;D_8__Polyporales;D_9__Phlebiopsis crassa	0	0	0	0	0	0	0	0	0	0	0	0	0	0	0	5.82717e-05	0	0	0	0	0	0	0	4.45216e-05	0	0	0	0	0	0	0	6.70511e-05	0	0	0	0	0	0	0	0	0	0	0	0	0	0	0	0	0
D_0__Eukaryota;D_1__Opisthokonta;D_2__Nucletmycea;D_3__Fungi;D_4__Dikarya;D_5__Basidiomycota;D_6__Agaricomycotina;D_7__Agaricomycetes;D_8__Polyporales;D_9__Trametes versicolor	0	0	0	0	0	0	0	0	0	0	0	0	0	0	0	0	0	0	0	0	0	0	0	0	0	0	0	0	0	0	0	0	0	0	0	0	0	0	0	0.000122519	0	0	0	0	0	0	0	0	0
D_0__Eukaryota;D_1__Opisthokonta;D_2__Nucletmycea;D_3__Fungi;D_4__Dikarya;D_5__Basidiomycota;D_6__Agaricomycotina;D_7__Agaricomycetes;D_8__Polyporales;D_9__Wolfiporia cocos	0	0	0	0	0	0	0	0	0	0	0	0	0	0	0	0.000640988	0	0	0	0	0	0	0	0	0	0	0	0	0	0	0	0	0	0	0	0	0	0	0	0	0	0	0	0	0	0	0	0	0
D_0__Eukaryota;D_1__Opisthokonta;D_2__Nucletmycea;D_3__Fungi;D_4__Dikarya;D_5__Basidiomycota;D_6__Agaricomycotina;D_7__Agaricomycetes;D_8__Polyporales;D_9__uncultured Basidiomycota	0	0	0	0	0	0	0	0	0	0	0	0	0	0	0	0	0	0	0	0	0	0	0	0	0	0	0	0	0	0	0	0	0	0	0	0	0	0	0	0	0	0	0	0	0	0	0	0	0
D_0__Eukaryota;D_1__Opisthokonta;D_2__Nucletmycea;D_3__Fungi;D_4__Dikarya;D_5__Basidiomycota;D_6__Agaricomycotina;D_7__Agaricomycetes;D_8__Polyporales;D_9__uncultured fungal contaminant	0	0	0	0	0	0	0	0	0	0	0	0	0	0	0	0	0	0	0	0	0	0	0	0	0	0	0	0	0	0	0	0	0	0	0	0	0	0	0	0	0	0	0	0	0	0	0	0	0
D_0__Eukaryota;D_1__Opisthokonta;D_2__Nucletmycea;D_3__Fungi;D_4__Dikarya;D_5__Basidiomycota;D_6__Agaricomycotina;D_7__Agaricomycetes;D_8__Sebacinales;D_9__Piriformospora indica	0	0	0	0	0	0	0	0	0	0	0	0	0	0	0	0	0	0	0	0	0	0	0	0	0	0	0	0	0	0	0	0	0	0	0	0	0	0	0	0	0	0	0	0	0	0	0	0	0
D_0__Eukaryota;D_1__Opisthokonta;D_2__Nucletmycea;D_3__Fungi;D_4__Dikarya;D_5__Basidiomycota;D_6__Agaricomycotina;D_7__Agaricomycetes;D_8__Simocybe sp. PBM 3031 (TENN);D_9__	0	0	0	0	0	0	0	0	0	0	0	0	0	0	0	0	0	0	0	0	0	0	0	0	0	0	0.000118245	0	0	0	0	0	0	0	0	0	0	0	0	0	0	0	0	0	0	0	0	0	0
D_0__Eukaryota;D_1__Opisthokonta;D_2__Nucletmycea;D_3__Fungi;D_4__Dikarya;D_5__Basidiomycota;D_6__Agaricomycotina;D_7__Agaricomycetes;D_8__Sistotremastrum suecicum;D_9__	0	0	0	0	0	0	0	0	0	0	0	0	0	0	0	0	0	0	0	0	0	0	0	0	0	0	0	0	0	0	0	0	0	0	0	0	0	0	0	0	0	0	0	0	5.96285e-05	0	0	0	0
D_0__Eukaryota;D_1__Opisthokonta;D_2__Nucletmycea;D_3__Fungi;D_4__Dikarya;D_5__Basidiomycota;D_6__Agaricomycotina;D_7__Agaricomycetes;D_8__uncultured Boletaceae;D_9__	0	0	0	0	0	0	0	0	0	0	0	0	0	0	0	0	0	0	0	0	0	0	0	0	0	0	0	0	0	0	0	0	0	0	0	0	0	0	0	0	0	0	0	0	0	0	0	0	0.001443
D_0__Eukaryota;D_1__Opisthokonta;D_2__Nucletmycea;D_3__Fungi;D_4__Dikarya;D_5__Basidiomycota;D_6__Agaricomycotina;D_7__Agaricomycetes;D_8__uncultured eukaryote;D_9__	0	0	0	0	0	0	0	0	0	0	0	0	0	0	0	0	0	0	0	0	0	0	0	0	0	0	0	0	0	0	0	0	0	0	0	0	0	0	0	0	0	0	0	0	0	0	0	0	0
D_0__Eukaryota;D_1__Opisthokonta;D_2__Nucletmycea;D_3__Fungi;D_4__Dikarya;D_5__Basidiomycota;D_6__Agaricomycotina;D_7__Tremellomycetes;D_8__Cystofilobasidiales;D_9__Basidiomycota sp. EK02	0	0	0	0	0	0	0	0	0	0	0	0	0	0	0	0	0	0	0	0	0	0	0	0	0	0	0	0	0	0	0	0	0	0	0	0	0	0	0	0	0	0	0	0	0	0	0	0	0
D_0__Eukaryota;D_1__Opisthokonta;D_2__Nucletmycea;D_3__Fungi;D_4__Dikarya;D_5__Basidiomycota;D_6__Agaricomycotina;D_7__Tremellomycetes;D_8__Cystofilobasidiales;D_9__Cystofilobasidiaceae	0	0	0	0	0	0	0	0	0	0	0	0	0	0	0	0	0	0	0	4.34084e-05	0	0	0	0	0	0	0	0.000518284	0	0	0	0	0	0	0	0	0	0	0	0	0.000301114	0	0	9.71251e-05	0	0	0	0	0
D_0__Eukaryota;D_1__Opisthokonta;D_2__Nucletmycea;D_3__Fungi;D_4__Dikarya;D_5__Basidiomycota;D_6__Agaricomycotina;D_7__Tremellomycetes;D_8__Cystofilobasidiales;D_9__Cystofilobasidium capitatum	0	0	0	0	0	0	0	0	0	0	0	0	0	0	0	0	0	0	0	0	0	0	0	0	0	0	0	0	0	0	0	0	0	0	0	0	0	0	0	0	0	0	0	0	0	0	0	0	0
D_0__Eukaryota;D_1__Opisthokonta;D_2__Nucletmycea;D_3__Fungi;D_4__Dikarya;D_5__Basidiomycota;D_6__Agaricomycotina;D_7__Tremellomycetes;D_8__Cystofilobasidiales;D_9__Itersonilia perplexans	0	0	0	0	0	3.59816e-05	0	0	0	0	0	0	0	0	0	0	0	0	0	0	0	0	0	0	0	0	0	0	0	3.31455e-05	0	0	0	0	0	0	0	0.000272954	0	0	0	0	0	0	0	0	0	0	0
D_0__Eukaryota;D_1__Opisthokonta;D_2__Nucletmycea;D_3__Fungi;D_4__Dikarya;D_5__Basidiomycota;D_6__Agaricomycotina;D_7__Tremellomycetes;D_8__Cystofilobasidiales;D_9__Tausonia pullulans	0	0	0	0	0	0	0	0	0	0	0	0	0	0	0	0	0	0	0	0	0	0	0	0	0	0	0	0	0	0	0	0	0	0	0	0	0	0	0	0	0	0	0	0	0	0	0	0	0
D_0__Eukaryota;D_1__Opisthokonta;D_2__Nucletmycea;D_3__Fungi;D_4__Dikarya;D_5__Basidiomycota;D_6__Agaricomycotina;D_7__Tremellomycetes;D_8__Cystofilobasidiales;D_9__uncultured Termitomyces	0	0	0	0	0	3.59816e-05	0	0	0	0	0	0	0	0	0	0	0	0	0	0	0	0	0	0	0	0	0	0	0	0	0	0	0	0	0	0	0	0	0	0	0	0	0	0	0	0	0	0	0
D_0__Eukaryota;D_1__Opisthokonta;D_2__Nucletmycea;D_3__Fungi;D_4__Dikarya;D_5__Basidiomycota;D_6__Agaricomycotina;D_7__Tremellomycetes;D_8__Filobasidiales;D_9__Filobasidiaceae	0	0	0	0	0	0	0	0	0	0	0	0	0	0	0	0	0	0	0	0	0	0	0	0	0	0	0	0	0	0	0	0	0	0	0	0	0	0	0	0	0	0	0	0	0	0	0	0	0
D_0__Eukaryota;D_1__Opisthokonta;D_2__Nucletmycea;D_3__Fungi;D_4__Dikarya;D_5__Basidiomycota;D_6__Agaricomycotina;D_7__Tremellomycetes;D_8__Tremellales;Ambiguous_taxa	0.000153551	0	0	0	0	0	0	0	0	0	0	0	0	0	0	0	0.00011558	0	0	0	0	0	0	0	0	0	0	5.75871e-05	0	0	0	0	0.000860699	0	0.000209096	4.42968e-05	0	0	0	0	0	0	0	0	0	0	0	0	0
D_0__Eukaryota;D_1__Opisthokonta;D_2__Nucletmycea;D_3__Fungi;D_4__Dikarya;D_5__Basidiomycota;D_6__Agaricomycotina;D_7__Tremellomycetes;D_8__Tremellales;D_9__Apiotrichum lignicola	0	0	0	0	0	7.19632e-05	8.28363e-05	0	0	0	0	0	0	0	0.000277187	0	0	0	0	0	0	0	0.0011542	0	0	0	0	0	0	0	0.000164908	0	0	0	0	0	0	3.41192e-05	0.00589755	0	0	0	0	0	0	0	0	0	0
D_0__Eukaryota;D_1__Opisthokonta;D_2__Nucletmycea;D_3__Fungi;D_4__Dikarya;D_5__Basidiomycota;D_6__Agaricomycotina;D_7__Tremellomycetes;D_8__Tremellales;D_9__Naganishia adeliensis	0	0	0	0	2.04641e-05	0	0	0	0	0	0	0	0	0	0	0	0	0	0	0	2.25805e-05	0	0	0	0	0	0	0	0	0	0	0	0	0	0	0	0	0	0	0	0	0	0	0	0	0	0	0	0
D_0__Eukaryota;D_1__Opisthokonta;D_2__Nucletmycea;D_3__Fungi;D_4__Dikarya;D_5__Basidiomycota;D_6__Agaricomycotina;D_7__Tremellomycetes;D_8__Tremellales;D_9__Sirobasidium japonicum	0	0	0	0	0	0	0	0	0	0	0	0	0	0	0	0	0	0	0	0	0	0	0	0	0	0	0	0	0	0	0	0	0	0	0	0	0	0	0	0	0	0	0	0	0	0	0	0	0
D_0__Eukaryota;D_1__Opisthokonta;D_2__Nucletmycea;D_3__Fungi;D_4__Dikarya;D_5__Basidiomycota;D_6__Agaricomycotina;D_7__Tremellomycetes;D_8__Tremellales;D_9__Trichosporon asahii var. asahii CBS 2479	0	0	0	0	0.000163713	0.000827576	8.28363e-05	0.000359738	0	0	0	0	0.0010642	0.00119765	0.00166312	0.00926519	0	0	0	0	0.000429029	0.000283438	0.000153894	0.00209252	0	0	0	0	0.000261004	9.94365e-05	0	0.00060346	0	0	0	0	0.00076037	0.000614146	0.00271685	0.0109042	0	0	0	0	0	0	0	0	0
D_0__Eukaryota;D_1__Opisthokonta;D_2__Nucletmycea;D_3__Fungi;D_4__Dikarya;D_5__Basidiomycota;D_6__Agaricomycotina;D_7__Tremellomycetes;D_8__Tremellales;D_9__Trichosporon multisporum	0	0	0	0	0	0	0	0	0	0	0	0	0	0	0	0	0	0	0	0	0	0	0	0	0	0	0	0	0	0	0	0	0	0	0	0	3.80185e-05	0	0	0	0	0	0	0	0	0	0	0	0
D_0__Eukaryota;D_1__Opisthokonta;D_2__Nucletmycea;D_3__Fungi;D_4__Dikarya;D_5__Basidiomycota;D_6__Agaricomycotina;D_7__Tremellomycetes;D_8__Tremellales;D_9__Trichosporonaceae	0	0	0.00019044	0.000421141	0	0	0	0	0.00156747	0.000522248	0.00408966	0.00253978	0	0	0	0	0.000577901	0.000645161	0.00120785	0.000434084	0	0	0	0	0.000145624	0	5.91226e-05	0.000287936	0	0	0	0	0.000529661	0.000617284	0.00287507	0.00287929	0	0	0	0	0	0	0	0	0	0	0	0	0
D_0__Eukaryota;D_1__Opisthokonta;D_2__Nucletmycea;D_3__Fungi;D_4__Dikarya;D_5__Basidiomycota;D_6__Agaricomycotina;D_7__Tremellomycetes;D_8__Tremellales;D_9__Vanrija humicola	0	0	0	0	4.09283e-05	0	0	0	0	0	0	0	0	0	0	0	0	0	0	0	0	0	0	0	0	0	0	0	0	0	0	0	0	0	0	0	0	0	0.000530117	0	0	0	0	0	0	0	0	0	0
D_0__Eukaryota;D_1__Opisthokonta;D_2__Nucletmycea;D_3__Fungi;D_4__Dikarya;D_5__Basidiomycota;D_6__Agaricomycotina;D_7__Tremellomycetes;D_8__Tremellales;D_9__uncultured Filobasidiella	0	0	0	0	0	0	0	0	0	0	0	0	0	0	0.000184792	0	0	0	0	0	0	0	0	0	0	0	0	0	0	0	0	0	0	0	0	0	0	0	0.000265059	0	0	0	0	0	0	0	0	0	0
D_0__Eukaryota;D_1__Opisthokonta;D_2__Nucletmycea;D_3__Fungi;D_4__Dikarya;D_5__Basidiomycota;D_6__Agaricomycotina;D_7__Tremellomycetes;D_8__Tremellales;D_9__uncultured Trichosporon	0	0	0	0	0.000102321	0	0	0	0	0	0	0	0	0	0	0	0	0	0	0	0	0	0	0	0	0	0	0	0	0	0	0	0	0	0	0	0.000779379	0	0	0	0	0	0	0	0	0	0	0	0
D_0__Eukaryota;D_1__Opisthokonta;D_2__Nucletmycea;D_3__Fungi;D_4__Dikarya;D_5__Basidiomycota;D_6__Agaricomycotina;D_7__Tremellomycetes;D_8__Tremellales;D_9__uncultured eukaryote	0	0	0	0	0	0	0	0	0	0	0	0	0	0	0	0	0	0	0	4.34084e-05	0	0	0	0	0	0	0	0	0	0	0	0	0	0	0	0	0	0	0	0	0	0	0	0	0	0	0	0	0
D_0__Eukaryota;D_1__Opisthokonta;D_2__Nucletmycea;D_3__Fungi;D_4__Dikarya;D_5__Basidiomycota;D_6__Agaricomycotina;D_7__uncultured;D_8__Gonactinia prolifera;D_9__	0	0	0	0	0	0.000287853	0	0	0	0	0	0	0	3.62924e-05	0	0	0	0	0	0	0	0	0	0	0	0	0	0	0	0	0	0	0	0	0	0	0	0	0	0	0	0	0	0	0	0	0	0	0
D_0__Eukaryota;D_1__Opisthokonta;D_2__Nucletmycea;D_3__Fungi;D_4__Dikarya;D_5__Basidiomycota;D_6__Diaphorina citri (Asian citrus psyllid);D_7__;D_8__;D_9__	0	0	0	0	2.04641e-05	0	0	0	0	0	0	0	0	0	0	0	0	0	0	0	2.25805e-05	0	0	0	0	0	0	0	0	0	0	0	0	0	0	0	0	0	0	0	0	0	0	0	0	0	0	0	0
D_0__Eukaryota;D_1__Opisthokonta;D_2__Nucletmycea;D_3__Fungi;D_4__Dikarya;D_5__Basidiomycota;D_6__Incertae Sedis;D_7__Wallemiomycetes;D_8__Wallemiales;D_9__Incertae Sedis	0	0	0	0	0	0	0	0	0	0	0	0	0	0	0	0	0	0	0	0	0	0	0	0	0	0	0	0	0	0	0	0	0	0	0	0	0	0	0	0	0	0	0	0	0	0	0	0	0
D_0__Eukaryota;D_1__Opisthokonta;D_2__Nucletmycea;D_3__Fungi;D_4__Dikarya;D_5__Basidiomycota;D_6__Pucciniomycotina;Ambiguous_taxa;Ambiguous_taxa;Ambiguous_taxa	7.67754e-05	0	0	0	0	0	0	0	0	0	0	0	0	0	0	0	0	0	0	0	0	0	0	0	0	0	0	0	0	0	0	0	0	0	0	0	0	0	0	0	0	0	0	0	0	0	0	0	0.000577201
D_0__Eukaryota;D_1__Opisthokonta;D_2__Nucletmycea;D_3__Fungi;D_4__Dikarya;D_5__Basidiomycota;D_6__Pucciniomycotina;Ambiguous_taxa;D_8__Sporidiobolales;D_9__Incertae Sedis	0	0	0	0	0	0	0	0	4.74992e-05	0	0	0	0	0	0	0	0	0	0	0	0	0	0	0	7.2812e-05	0	0	0	0	0	0	0	6.62076e-05	0	0	0	0	0	0	0	0	0	0	0	0	0	0	0	0
D_0__Eukaryota;D_1__Opisthokonta;D_2__Nucletmycea;D_3__Fungi;D_4__Dikarya;D_5__Basidiomycota;D_6__Pucciniomycotina;D_7__Betula nana (alpine birch);D_8__;D_9__	0	0	0	0	0	0	0	0	0	0	0	0	0	0	0	0	0	0	0	0	0	0	0	0	0	0	0	0	0	0	0	0	0	0	0	0	0	0	0	0	0	0	0	0	0	0	0	0	0
D_0__Eukaryota;D_1__Opisthokonta;D_2__Nucletmycea;D_3__Fungi;D_4__Dikarya;D_5__Basidiomycota;D_6__Pucciniomycotina;D_7__Cystobasidiomycetes sp. MT-2015c;D_8__;D_9__	0	0	0	0	6.13924e-05	0	0	0	0	0	0	0	0	0	0	0	0	0	0	0	0	0	0	0	0	0	0	0	0	0	0	0	0	0	0	0	0	0	0	0	0	0	0	0	0	0	0	0	0
D_0__Eukaryota;D_1__Opisthokonta;D_2__Nucletmycea;D_3__Fungi;D_4__Dikarya;D_5__Basidiomycota;D_6__Pucciniomycotina;D_7__Microbotryomycetes;D_8__Sporidiobolales;D_9__Incertae Sedis	0	0	0.0003174	0	0	0	0	0	0	0	0	0	0	0	0	0	0	0	0	0	0	0	0	0	0	0	0	0	0	0	0	0	0	0	0	0	0	0	0	0	0	0	0	0	0	0	0	0	0
D_0__Eukaryota;D_1__Opisthokonta;D_2__Nucletmycea;D_3__Fungi;D_4__Dikarya;D_5__Basidiomycota;D_6__Pucciniomycotina;D_7__Microbotryomycetes;D_8__Sporidiobolales;D_9__Rhodotorula diobovata	0	0	0	5.26427e-05	0	0	0	0	0	0	0	0.000310994	0	0	0	0	0	0	0	0.000954985	0	0	0	0	0	0	0	0	0	0	0	0	0	0	0	8.85936e-05	0	0	0	0	0	0	0	0	0	0	0	0	0
D_0__Eukaryota;D_1__Opisthokonta;D_2__Nucletmycea;D_3__Fungi;D_4__Dikarya;D_5__Basidiomycota;D_6__Pucciniomycotina;D_7__Microbotryomycetes;D_8__Sporidiobolales;D_9__Rhodotorula glutinis	0	0	0	0	0	0.000107945	0	0	0	0	0	0	0	7.25847e-05	0	0	0	0	0	0	0	0.000251945	0.00100031	0	0	0	0	0	0	0	0	0	0	0	0	0	0	0	6.62647e-05	0	0	0	0	0	0	0	0	0	0
D_0__Eukaryota;D_1__Opisthokonta;D_2__Nucletmycea;D_3__Fungi;D_4__Dikarya;D_5__Basidiomycota;D_6__Pucciniomycotina;D_7__Microbotryomycetes;D_8__Sporidiobolales;D_9__Rhodotorula mucilaginosa	0	0	0.00019044	0	0	0	0	0	0	0	0	0	0	0	0	0	0	0.000516129	0.000821335	0	0	0	0	0	0	0	0	0	0	0	0	0	0	0	0	0	0	0	0	0	0	0	0	0	0	0	0	0	0
D_0__Eukaryota;D_1__Opisthokonta;D_2__Nucletmycea;D_3__Fungi;D_4__Dikarya;D_5__Basidiomycota;D_6__Pucciniomycotina;D_7__Microbotryomycetes;D_8__Sporidiobolales;D_9__Rhodotorula sp. 'maule'	0	0	0	0	0	0	0	0	0.000142498	0	0	0	0	0	0	0	0.000982432	0	0	0	0	0	0	0	0	0	0	0	0	0	0	0	6.62076e-05	0	0	0	0	0	0	0	0.000100371	0	0	0	0	0	0	0	0.0002886
D_0__Eukaryota;D_1__Opisthokonta;D_2__Nucletmycea;D_3__Fungi;D_4__Dikarya;D_5__Basidiomycota;D_6__Pucciniomycotina;D_7__Microbotryomycetes;D_8__Sporidiobolales;D_9__Rhodotorula sp. 'puyuhuapi'	0	0	0.00012696	0	0	0	0	0	0	0	0.000103536	0	0	0	0	0	0	0.000258065	0.000483138	0	0	0	0	0	0	0	0	0	0	0	0	0	0	0	0	0	0	0	0	0	0	0	0	0	0	0	0	0	0
D_0__Eukaryota;D_1__Opisthokonta;D_2__Nucletmycea;D_3__Fungi;D_4__Dikarya;D_5__Basidiomycota;D_6__Pucciniomycotina;D_7__Mixiomycetes;D_8__Mixiales;D_9__Mixia osmundae IAM 14324	0	0	0	0	0	0	0	0	0	0	0	0	0	0	0	0	0	0	0	0	0	0	0	0	0	0	0	0	0	0	0	0	0	0	0	0	0	0	0	0	0	0	0	0	0	0	0	0.0013009	0
D_0__Eukaryota;D_1__Opisthokonta;D_2__Nucletmycea;D_3__Fungi;D_4__Dikarya;D_5__Basidiomycota;D_6__Pucciniomycotina;D_7__Oryza sativa Indica Group (long-grained rice);D_8__;D_9__	0	0	0	0	0	0	0	0	0	0	0	0	0	0	0	0	0	0	0	0	0	0	0.000153894	0	0	0	0	0	0	0	0	0	0	0	0	0	0	0	0	0	0	0	0	0	0	0	0	0	0
D_0__Eukaryota;D_1__Opisthokonta;D_2__Nucletmycea;D_3__Fungi;D_4__Dikarya;D_5__Basidiomycota;D_6__Pucciniomycotina;D_7__Paratritirachium curvibasidium;D_8__;D_9__	0	0	0	0	0	0	0	0	0	0	0	0	0	0	0	0	0	0	0	0	0	0	0	0	0	0	0	0	0	0	0	0	0	0	0	0	0	0	0	0	0	0	0	0	0	0	0	0	0
D_0__Eukaryota;D_1__Opisthokonta;D_2__Nucletmycea;D_3__Fungi;D_4__Dikarya;D_5__Basidiomycota;D_6__Pucciniomycotina;D_7__Pseudobensingtonia musae;D_8__;D_9__	0	0	0	0	0	0	0	0	0	0	0	0	0	0	0	0	0	0	0	0	0	0	0	0	0	0	0	0	0	0	8.24538e-05	0	0	0	0	0	0	0	0	0	0	0	0	0	0	0	0	0	0
D_0__Eukaryota;D_1__Opisthokonta;D_2__Nucletmycea;D_3__Fungi;D_4__Dikarya;D_5__Basidiomycota;D_6__Pucciniomycotina;D_7__Pucciniomycetes;D_8__Pucciniales;D_9__Cronartium ribicola	0	0	0	0	0	0	0	0	0	0	0	0	0	0	0	0	0	0	0	0	0	0	0	0	0	0	0	0	0	0	0	0	0	0	0	0	0	0	0	0.000245038	0	0	0	0	0	0	0	0	0
D_0__Eukaryota;D_1__Opisthokonta;D_2__Nucletmycea;D_3__Fungi;D_4__Dikarya;D_5__Basidiomycota;D_6__Pucciniomycotina;D_7__Rhodotorula mucilaginosa;D_8__;D_9__	0	0	0	0	8.18565e-05	0	8.28363e-05	0.000215843	0	0	0	0	0.000115674	0	9.23958e-05	0.000815803	0	0	0	0	0.000270966	0	0.00207756	0.00369529	0	0	0	0	4.74552e-05	0	0	0	0	0	0	0	0	0	0	0.000122519	0	0	0	0	0	0	0	0	0
D_0__Eukaryota;D_1__Opisthokonta;D_2__Nucletmycea;D_3__Fungi;D_4__Dikarya;D_5__Basidiomycota;D_6__Pucciniomycotina;D_7__Septobasidium septobasidioides;D_8__;D_9__	0	0	0	0	0.000102321	0	0	0	0	0	0	0	0	0	0	0	0	0	0	0	0	0	0	0	0	0	0	0	0	0	0	0	0	0	0	0	0	0	0	0	0	0	0	0	0	0	0	0	0
D_0__Eukaryota;D_1__Opisthokonta;D_2__Nucletmycea;D_3__Fungi;D_4__Dikarya;D_5__Basidiomycota;D_6__Pucciniomycotina;D_7__Sporobolomyces roseus;D_8__;D_9__	0	0	0	0	0	0	0	0	0	0	0	0	0	0	0	0	0	0	0	0	0	0	0	0	0	0	0	0	0	0	0	0	0	0	0	0	0	0	0	0	0	0	0	0	0	0	0	0	0
D_0__Eukaryota;D_1__Opisthokonta;D_2__Nucletmycea;D_3__Fungi;D_4__Dikarya;D_5__Basidiomycota;D_6__Pucciniomycotina;D_7__Sterigmatomyces hyphaenes;D_8__;D_9__	0	0	0	0	6.13924e-05	0	0	0	0	0	0	0	0	0	0	0	0	0	0	0	0	0	0	0	0	0	0	0	0	0	0	0	0	0	0	0	0	0	0	0	0	0	0	0	0	0	0	0	0
D_0__Eukaryota;D_1__Opisthokonta;D_2__Nucletmycea;D_3__Fungi;D_4__Dikarya;D_5__Basidiomycota;D_6__Pucciniomycotina;D_7__uncultured eukaryote;D_8__;D_9__	0	0	0	0	0	0	0	0	0	0	0	0	0	0	0	0	0	0	0	0	0	0	0	0	0	0	0	0	0	0	0	0	0	0	0	0	0	0	0	0.000122519	0	0	0	0	0	0	0	0	0
D_0__Eukaryota;D_1__Opisthokonta;D_2__Nucletmycea;D_3__Fungi;D_4__Dikarya;D_5__Basidiomycota;D_6__Ustilaginomycotina;D_7__Exobasidiomycetes;Ambiguous_taxa;Ambiguous_taxa	0	0	0	0	0	0	0	0	0	0	0	0	0	0	0	0	0	0	0	0	0	0	0	0	0	0	0	0	0	0	0	0	0	0	0	0	0	0	0	0	0	0	0	0	0	0	0	0	0.000577201
D_0__Eukaryota;D_1__Opisthokonta;D_2__Nucletmycea;D_3__Fungi;D_4__Dikarya;D_5__Basidiomycota;D_6__Ustilaginomycotina;D_7__Exobasidiomycetes;D_8__Exobasidiales;Ambiguous_taxa	0	0	0	0	0	0	0	0	0	0	0	0	0	0	0	0	0	0	0	0	0	0	0	0	0	0	0	0	0	0	0	0	0	0	0	0	0	0	0	0	0	0	0	0	0	0	0	0	0
D_0__Eukaryota;D_1__Opisthokonta;D_2__Nucletmycea;D_3__Fungi;D_4__Dikarya;D_5__Basidiomycota;D_6__Ustilaginomycotina;D_7__Exobasidiomycetes;D_8__Incertae Sedis;D_9__Incertae Sedis	0	0	0	0	0	0	0	0	0	0	0	0	0	0	0	0	0	0	0	0	0	0	0	0	0	0	0	0	0	0	0	0	0	0	0	0	0	0	0	0	0	0	0	0	0	0	0	0	0
D_0__Eukaryota;D_1__Opisthokonta;D_2__Nucletmycea;D_3__Fungi;D_4__Dikarya;D_5__Basidiomycota;D_6__Ustilaginomycotina;D_7__Exobasidiomycetes;D_8__Malasseziales;D_9__Campodea augens	0	0	0	0	0	3.59816e-05	0	0	0	0	0	0	0	0	0	0	0	0	0	0	0	0	0	0	0	0	0	0	0	0	0	0	0	0	0	0	0	6.82384e-05	0.000132529	0	0	0	0	0	0	0	0	0	0
D_0__Eukaryota;D_1__Opisthokonta;D_2__Nucletmycea;D_3__Fungi;D_4__Dikarya;D_5__Basidiomycota;D_6__Ustilaginomycotina;D_7__Exobasidiomycetes;D_8__Malasseziales;D_9__Dioscorea alata	0	0	0	0	0	0	0	0	0	0	0	0	0	0	0	0	0	0	0	0	0	0	0	0	0	0	0	0	0	0	0	0	0	0	0	0	0	0	0	0	0	0	0	0	0	0	0	0	0
D_0__Eukaryota;D_1__Opisthokonta;D_2__Nucletmycea;D_3__Fungi;D_4__Dikarya;D_5__Basidiomycota;D_6__Ustilaginomycotina;D_7__Exobasidiomycetes;D_8__Malasseziales;D_9__Incertae Sedis	0	0	0.00012696	0	0	0	0	0	0.000474992	0.000731147	0.000931822	0.00103665	0	0	0	0	5.77901e-05	0	0	0	0	0	0	0	0.000873744	0.000520021	0.00100508	0.000691045	0	0	0	0	0.000794492	0.000617284	0.000365917	0.000442968	0	0	0	0	0	0	0	0	0	0	0	0	0
D_0__Eukaryota;D_1__Opisthokonta;D_2__Nucletmycea;D_3__Fungi;D_4__Dikarya;D_5__Basidiomycota;D_6__Ustilaginomycotina;D_7__Exobasidiomycetes;D_8__Malasseziales;D_9__Malassezia globosa	0	0	0	0	4.09283e-05	0	0	0	0	0	0	0	0	0	0	0	0	0	0	0	0	0	0	0	0	0	0	0	7.11828e-05	0	0	0	0	0	0	0	0.000266129	0	0	0	0	0	0	0	2.98143e-05	0	0	0	0
D_0__Eukaryota;D_1__Opisthokonta;D_2__Nucletmycea;D_3__Fungi;D_4__Dikarya;D_5__Basidiomycota;D_6__Ustilaginomycotina;D_7__Exobasidiomycetes;D_8__Malasseziales;D_9__Malassezia japonica	0	0	0	0	2.04641e-05	0	0.000248509	0.000143895	0	0	0	0	2.31348e-05	3.62924e-05	0.000184792	0.000407902	0	0	0	0	0	0	0	0	0	0	0	0	0.000237276	0.000265164	0.00148417	0.00194448	0	0	0	0	0.000228111	0.000989457	0.00503611	0.00667728	0	0	0	0	0	0	0	0	0
D_0__Eukaryota;D_1__Opisthokonta;D_2__Nucletmycea;D_3__Fungi;D_4__Dikarya;D_5__Basidiomycota;D_6__Ustilaginomycotina;D_7__Exobasidiomycetes;D_8__Malasseziales;D_9__Malassezia pachydermatis	0	0	0	0	0	7.19632e-05	0	7.19476e-05	0	0	0	0	0	0.000145169	0.00175552	0.00069926	0	0	0	0	0	3.14931e-05	0	0	0	0	0	0	0	0.000198873	0.000412269	0.000335255	0	0	0	0	0	0	0	0	0	0	0	0	0	0	0	0	0
D_0__Eukaryota;D_1__Opisthokonta;D_2__Nucletmycea;D_3__Fungi;D_4__Dikarya;D_5__Basidiomycota;D_6__Ustilaginomycotina;D_7__Exobasidiomycetes;D_8__Malasseziales;D_9__Malassezia restricta CBS 7877	0	0	0	0	0	0	0	0	0	0	0	0	0	0	0	0.00250568	0	0	0	0	0	0	0	0	0	0	0	0	0	0	0	0.00127397	0	0	0	0	0	0	0	0	0	0	0	0	0	0	0	0	0
D_0__Eukaryota;D_1__Opisthokonta;D_2__Nucletmycea;D_3__Fungi;D_4__Dikarya;D_5__Basidiomycota;D_6__Ustilaginomycotina;D_7__Exobasidiomycetes;D_8__Malasseziales;D_9__Rhamphospora nymphaeae	0	0	0	0	0	0	0	0	0	0	0	0	0	0	0	0	0	0	0	0	0	0	0	0	0	0	0	0	0	0	0	0	0	0	0	0	0	0	0	0	0	0	0	0	0	0	0	0	0
D_0__Eukaryota;D_1__Opisthokonta;D_2__Nucletmycea;D_3__Fungi;D_4__Dikarya;D_5__Basidiomycota;D_6__Ustilaginomycotina;D_7__Exobasidiomycetes;D_8__Malasseziales;D_9__Tilletia caries (wheat bunt fungus)	0	0	0	0	0	0	0	0	0	0	0	0	0	0	0	0	0	0	0	0	0	0	0	0	0	0	0	0	0	0	0	0	0	0	0	0	0	0	0	0	0	0	0	0	0	0	0	0	0
D_0__Eukaryota;D_1__Opisthokonta;D_2__Nucletmycea;D_3__Fungi;D_4__Dikarya;D_5__Basidiomycota;D_6__Ustilaginomycotina;D_7__Exobasidiomycetes;D_8__Malasseziales;D_9__Urocystis colchici	0	0	0	0	0	0	0	0	0	0	0	0	0	0	0	0	0	0	0	0	0	0	0	0	0	0	0	0	0	0	0	0	0	0	0	0	0	0	0	0	0	0	0	0	0	0	0	0	0
D_0__Eukaryota;D_1__Opisthokonta;D_2__Nucletmycea;D_3__Fungi;D_4__Dikarya;D_5__Basidiomycota;D_6__Ustilaginomycotina;D_7__Exobasidiomycetes;D_8__Malasseziales;D_9__Violaceomyces palustris	0	0	0	0	4.09283e-05	0	0	0	0	0	0	0	0.000370156	0	0	0	0	0	0	0	0	0	0	0	0	0	0	0	0.000308459	0	0	0	0	0	0	0	0	0	0	0	0	0	0	0	0	0	0	0	0
D_0__Eukaryota;D_1__Opisthokonta;D_2__Nucletmycea;D_3__Fungi;D_4__Dikarya;D_5__Basidiomycota;D_6__Ustilaginomycotina;D_7__Exobasidiomycetes;D_8__Tilletiopsis lilacina;D_9__	0	0	0	0	0	0	0	0	0	0	0	0	0	0	0	0	0	0	0	0	0	0	0	0	0	0	0	0	0	0	0	0	0	0	0	0	0	0	0	0	0	0	0	0	0	0	0	0	0
D_0__Eukaryota;D_1__Opisthokonta;D_2__Nucletmycea;D_3__Fungi;D_4__Dikarya;D_5__Basidiomycota;D_6__Ustilaginomycotina;D_7__Exobasidiomycetes;D_8__uncultured Basidiomycota;D_9__	0	0	0	0	0	0	0	0	0	0	0	0	0	0	0	0	0	0	0	0	0	0	0	0	0	0	0	0	0	0	0	0	0	0	0	0	0	0	0	0	0	0	0	0	0	0	0	0	0
D_0__Eukaryota;D_1__Opisthokonta;D_2__Nucletmycea;D_3__Fungi;D_4__Dikarya;D_5__Basidiomycota;D_6__Ustilaginomycotina;D_7__Ustilaginomycetes;D_8__Ustilaginales;D_9__Cintractia sorghi-vulgaris	0	0	0	0	0	0	0	0	0	0	0	0	0	0	0	0	0	0	0	0	0	0	0	0	0	0	0	0	0	0	0	0	0	0	0	0	0	0	0	0	0	0	0	0	0	0	0	0	0
D_0__Eukaryota;D_1__Opisthokonta;D_2__Nucletmycea;D_3__Fungi;D_4__Dikarya;D_5__Basidiomycota;D_6__Ustilaginomycotina;D_7__Ustilaginomycetes;D_8__Ustilaginales;D_9__Melanopsichium pennsylvanicum 4	0	0	0	0	0	0	0	0	0	0	0	0	0	0	0	0	0	0	0	0	0	0	0	0	0	0	0	0	0	0	0	0	0	0	0	0	0	0	0	0	0	0	0	0	0	0	0	0	0
D_0__Eukaryota;D_1__Opisthokonta;D_2__Nucletmycea;D_3__Fungi;D_4__Dikarya;D_5__Basidiomycota;D_6__Ustilaginomycotina;D_7__Ustilaginomycetes;D_8__Ustilaginales;D_9__Sporisorium reilianum SRZ2	0	0	0	0	0	0	0	0	0	0	0	0	0	0	0	0	0	0	0	0	0	0	0	0	0	0	0	0	0	0	0	0	0	0	0	0	0	0	0	0	0	0	0	0	0	0	0	0	0
D_0__Eukaryota;D_1__Opisthokonta;D_2__Nucletmycea;D_3__Fungi;D_4__Dikarya;D_5__Basidiomycota;D_6__Ustilaginomycotina;D_7__Ustilaginomycetes;D_8__Ustilaginales;D_9__uncultured eukaryote	0	0	0	0	0	0	0	0	0	0	0	0	0	0	0	0	0	0	0	0	0	0	0	0	0	0	0	0	0	0	0	0	0	0	0	0	0	0	0	0	0	0	0	0	0	0	0	0	0.000865801
D_0__Eukaryota;D_1__Opisthokonta;D_2__Nucletmycea;D_3__Fungi;D_4__Entomophthoromycota;D_5__Entomophthoromycotina;D_6__Incertae Sedis;D_7__Entomophthorales;D_8__Entomophthoraceae;D_9__Entomophthora	0	0	0	0	0	0	0	0	0	0	0	0	0	0	0	0	0	0	0	0	0	0	0	0	7.2812e-05	0	0	0	0	0	0	0	0	0	0	0	0	0	0	0	0.000100371	0	0	0	0	0	0	0	0
D_0__Eukaryota;D_1__Opisthokonta;D_2__Nucletmycea;D_3__Fungi;D_4__Glomeromycota;D_5__Incertae Sedis;D_6__Glomeromycetes;D_7__Geosiphon pyriformis;D_8__;D_9__	0	0	0	0	0	0	0	0	0	0	0	0	0	0	0	0	0	0	0	0	0	0	0	0	0	0	0	0	0	0	0	0.000134102	0	0	0	0	0	0	0	0	0	0	0	0	0	0	0	0	0
D_0__Eukaryota;D_1__Opisthokonta;D_2__Nucletmycea;D_3__Fungi;D_4__Glomeromycota;D_5__Incertae Sedis;D_6__Glomeromycetes;D_7__Glomerales;D_8__Glomus mycorrhizal symbiont of Marchantia foliacea;D_9__	0	0	0	0	0	0	0	0	0	0	0	0	0	0	0	0	0	0	0	0	0	0	0	0	0	0	0	0	0	0	0	0	0	0	0	0	0	0	0	0	0	0	0	0	0	0	0	0	0
D_0__Eukaryota;D_1__Opisthokonta;D_2__Nucletmycea;D_3__Fungi;D_4__Glomeromycota;D_5__Incertae Sedis;D_6__Glomeromycetes;D_7__Glomerales;D_8__Punica granatum (pomegranate);D_9__	0	0	0	0	0	0	0	0	0	0	0	0	0	0	0	0	0	0	0	0	0	0	0	0	0	0	0	0	0	0	0	0	0	0	0	0	0	0	0	0	0	0	0	0	0	0	0	0	0
D_0__Eukaryota;D_1__Opisthokonta;D_2__Nucletmycea;D_3__Fungi;D_4__Glomeromycota;D_5__Incertae Sedis;D_6__Glomeromycetes;D_7__Glomerales;D_8__uncultured Glomeromycota;D_9__	0	0	0	0	0	0	0	0	0	0	0	0	0	0	0	0	0	0	0	0	0	0	0	0	0	0	0	0	0	0	0	0	0	0	0	0	0	0	0	0	0	0	0	0	0	0	0	0	0
D_0__Eukaryota;D_1__Opisthokonta;D_2__Nucletmycea;D_3__Fungi;D_4__Incertae Sedis;D_5__Kickxellomycotina;D_6__Incertae Sedis;D_7__Harpellales;D_8__Legeriomycetaceae;D_9__Smittium	0	0	0	0	0	0	0	0	0	0	0	0	0	0	0	0	0	0	0	0	0	0	0	0	0	0	0	0	0	0	0	0	0	0	0	0	0	0	0	0	0	0	0	9.71251e-05	0	0	0	0	0
D_0__Eukaryota;D_1__Opisthokonta;D_2__Nucletmycea;D_3__Fungi;D_4__Incertae Sedis;D_5__Kickxellomycotina;D_6__Incertae Sedis;D_7__Kickxellales;D_8__Kickxellaceae;D_9__Mycoemilia	0	0	0	0	0	0	0	0	0	0	0	0	0	0	0	0	0	0	0	0	0	0	0	0	0	0	0	0.000115174	0	0	0	0	0	0	0	0	0	0	0	0	0	0	0	0	0	0	0	0	0
D_0__Eukaryota;D_1__Opisthokonta;D_2__Nucletmycea;D_3__Fungi;D_4__Incertae Sedis;D_5__Mucoromycotina;D_6__Incertae Sedis;D_7__Endogonales;D_8__uncultured fungus;D_9__	0	0	0	0	0	0	0	0	0	0	0	0	0	0	0	0	0	0	0	0	0	0	0	0	0	0	0	0	0	0	0	0	0	0	0	0	0	0	0	0	0	0	0	0	0	0	0	0	0
D_0__Eukaryota;D_1__Opisthokonta;D_2__Nucletmycea;D_3__Fungi;D_4__Incertae Sedis;D_5__Mucoromycotina;D_6__Incertae Sedis;D_7__Mortierellales;Ambiguous_taxa;Ambiguous_taxa	0	0	0	0	0	0	0	0	0	0	0	0	0	0	0	0	0	0	0	0	0	0	0	0	0	0	0	0	0	0	0	0	0	0	0	0	0	0	0	0	0	0	0	0	0	0	0	0	0
D_0__Eukaryota;D_1__Opisthokonta;D_2__Nucletmycea;D_3__Fungi;D_4__Incertae Sedis;D_5__Mucoromycotina;D_6__Incertae Sedis;D_7__Mucorales;Ambiguous_taxa;Ambiguous_taxa	0.00176583	0.00140023	0.00228528	0.00568541	0	0	0	0	0	0	0	0	0	0	0	0	0	0	0	0	0	0	0	0	0	0	0	0.00247625	0	0	0	0	0	0	0	0	0	0	0	0	0	0	0	0	0	0	0	0	0
D_0__Eukaryota;D_1__Opisthokonta;D_2__Nucletmycea;D_3__Fungi;D_4__Incertae Sedis;D_5__Mucoromycotina;D_6__Incertae Sedis;D_7__Mucorales;Ambiguous_taxa;D_9__	0	0	0	0	0	0	0	0	0	0	0	0	0	0	0	0	0.00017337	0	0	0	0	0	0	0	0	0	0	0	0	0	0	0	0	0	0	0	0	0	0	0	0	0	0	0	0	0	0	0	0.0020202
D_0__Eukaryota;D_1__Opisthokonta;D_2__Nucletmycea;D_3__Fungi;D_4__Incertae Sedis;D_5__Mucoromycotina;D_6__Incertae Sedis;D_7__Mucorales;D_8__Circinella umbellata;D_9__	0	0	0	0.000105285	0	0	0	0	0	0	0	0	0	0	0	0	0	0	0	0	0	0	0	0	0	0	0	5.75871e-05	0	0	0	0	0	0	0	0	0	0	0	0	0	0	0	0	0	0	0	0	0
D_0__Eukaryota;D_1__Opisthokonta;D_2__Nucletmycea;D_3__Fungi;D_4__Incertae Sedis;D_5__Mucoromycotina;D_6__Incertae Sedis;D_7__Mucorales;D_8__Diachasma alloeum;D_9__	0	0	0	0	0	0	0	0	0	0.00010445	0	0	0	0	0	0	0	0	0	0	0	0	0	0	0	0	0	0	0	0	0	0	0	0	0	0	0	0	0	0	0	0	0	0	0	0	0	0	0
D_0__Eukaryota;D_1__Opisthokonta;D_2__Nucletmycea;D_3__Fungi;D_4__Incertae Sedis;D_5__Mucoromycotina;D_6__Incertae Sedis;D_7__Mucorales;D_8__Mucoraceae;D_9__Mucor	0.000537428	0.000466744	0.00050784	0.000105285	0	0	0	0	0	0.00010445	0	0	0	0	0	0	0	0	0	0	0	0	0	0	0.00072812	0.00156006	0.00201017	0.00040311	0	0	0	0	0	0	5.22739e-05	0	0	0	0	0	0	0	0	0	0	0	0	0	0
D_0__Eukaryota;D_1__Opisthokonta;D_2__Nucletmycea;D_3__Fungi;D_4__Incertae Sedis;D_5__Mucoromycotina;D_6__Incertae Sedis;D_7__Mucorales;D_8__Mucoraceae;D_9__Rhizomucor	0	0	0	0	0	0	0	0	0	0	0	0	0	0	0	0	0	0	0	0	0	0	0	0	0	0	0	0	0	0	0	0	0	0	0	0	0	0	0	0	0	0	0	0	0	0	0	0	0
D_0__Eukaryota;D_1__Opisthokonta;D_2__Nucletmycea;D_3__Fungi;D_4__Incertae Sedis;D_5__Mucoromycotina;D_6__Incertae Sedis;D_7__Mucorales;D_8__Mucoraceae;D_9__Thermomucor	0	0	0	0	0	0	0	0	0	0	0	0	0	0	0	0	0	0	0	0	0	0	0	0	0	0	0	0	0	0	0	0	0	0	0	0	0	0	0	0	0	0	0	0	0	0	0	0	0
D_0__Eukaryota;D_1__Opisthokonta;D_2__Nucletmycea;D_3__Fungi;D_4__Incertae Sedis;D_5__Mucoromycotina;D_6__Incertae Sedis;D_7__Mucorales;D_8__uncultured fungus;D_9__	0	0	0	0	0	0	0	0	0	0	0	5.18323e-05	0	0	0	0	0	0	0	0.000173634	0	0	0	0	0	0	0	0	0	0	0	0	0	0	0	0	0	0	0	0	0	0	0	0	0	0	0	0	0
D_0__Eukaryota;D_1__Opisthokonta;D_2__Nucletmycea;D_3__Fungi;D_4__Incertae Sedis;D_5__Zoopagomycotina;D_6__Incertae Sedis;D_7__Zoopagales;D_8__Piptocephalidaceae;D_9__Syncephalis	0	0	0	0	0	0	0	0	0	0	0	0	0	0	0	0	0	0	0	8.68169e-05	0	0	0	0	0	0	0	0	0	0	0	0	0	0	0	0	0	0	0	0	0	0	0	0	0	0	0	0	0
D_0__Eukaryota;D_1__Opisthokonta;D_2__Nucletmycea;D_3__Fungi;D_4__LKM15;D_5__uncultured fungus;D_6__;D_7__;D_8__;D_9__	0	0	0	0	0	0	0	0	0	0	0	0	0	0	0	0	0	0	0	0	0	0	0	0	0	0	0	0	0	0	0	0	0	0	0	0	0	0	0	0	0	0	0	0	0	0	0	0	0
D_0__Eukaryota;D_1__Opisthokonta;D_2__Nucletmycea;D_3__Fungi;D_4__Microsporidia;D_5__Anurida maritima;D_6__;D_7__;D_8__;D_9__	0	0	0	0	0	0	0	0.000143895	0	0	0	0	0	0	0	0	0	0	0	0	0	0	0	0	0	0	0	0	0	0	0	0	0	0	0	0	0	0	0	0	0	0	0	0	0	0	0	0	0
D_0__Eukaryota;D_1__Opisthokonta;D_2__Nucletmycea;D_3__Fungi;D_4__Neocallimastigomycota;D_5__Incertae Sedis;D_6__Neocallimastigomycetes;D_7__Neocallimastigales;D_8__Cyllamyces aberensis;D_9__	0	0	0	0	0	0	0	7.19476e-05	0	0	0	0	0	0	0	0.000116543	0	0	0	0	0	0	0	4.45216e-05	0	0	0	0	0	0	0	6.70511e-05	0	0	0	0	0.000114055	0	0	0	0	0	0	0	0	0	0	0.00107466	0
D_0__Eukaryota;D_1__Opisthokonta;D_2__Nucletmycea;D_3__Fungi;D_4__Neocallimastigomycota;D_5__Incertae Sedis;D_6__Neocallimastigomycetes;D_7__Neocallimastigales;D_8__Neocallimastigaceae;Ambiguous_taxa	0	0	0	0	0	0	0	0	0	0	0	0	0	0	0	0	0	0	0	0	0	0	0	0	0	0	0	0	0	0	0	0	0	0	0	0	0	0	0	0	0	0	0	0	0	0	0	0	0
D_0__Eukaryota;D_1__Opisthokonta;D_2__Nucletmycea;D_3__Fungi;D_4__Neocallimastigomycota;D_5__Incertae Sedis;D_6__Neocallimastigomycetes;D_7__Neocallimastigales;D_8__Neocallimastigaceae;D_9__Cyllamyces	0	0	0	0	0	0	0	0	0	0	0	0	0	0	0	0	0	0	0	0	0	0	0	0	0	0	0	0	0	0	0	0	0	0	0	0	0	0	0	0	0	0	0	0	0	0	0	0	0.0646465
D_0__Eukaryota;D_1__Opisthokonta;D_2__Nucletmycea;D_3__Fungi;D_4__Neocallimastigomycota;D_5__Incertae Sedis;D_6__Neocallimastigomycetes;D_7__Neocallimastigales;D_8__Neocallimastigaceae;D_9__Orpinomyces sp. C1A	0	0	0	0	0	0	0	0	0	0	0	0	0	0	0	0	0	0	0	0	0	0	0	0	0	0	0	0	0	0	0	0	0	0	0	0	0	0	0	0	0	0	0	0	0	0	0	0	0.000577201
D_0__Eukaryota;D_1__Opisthokonta;D_2__Nucletmycea;D_3__Fungi;D_4__Neocallimastigomycota;D_5__Incertae Sedis;D_6__Neocallimastigomycetes;D_7__Neocallimastigales;D_8__Neocallimastigaceae;D_9__fungal sp. Tianzhu-Yak19	0	0	0	0	0	0	0	0	0	0	0	0	0	0	0	0	0	0	0	0	0	0	0	0	0	0	0	0	0	0	0	0	0	0	0	0	0	0	0	0	0	0	0	0	0	0	0	0	0
D_0__Eukaryota;D_1__Opisthokonta;D_2__Nucletmycea;D_3__Fungi;D_4__Neocallimastigomycota;D_5__Incertae Sedis;D_6__Neocallimastigomycetes;D_7__Neocallimastigales;D_8__Orpinomyces sp. C1A;D_9__	0	0	0	0	0	0	0	0.000431686	0	0	0	0	0	0	0	0.000407902	0	0	0	0	0	0	0	0.000667824	0	0	0	0	0	0	0	0.000402307	0	0	0	0	0	0	0	0	0	0	0	0	0	0	0	0.00401584	0
D_0__Eukaryota;D_1__Opisthokonta;D_2__Nucletmycea;D_3__Fungi;D_4__Zygomycota;D_5__Kickxellomycotina;D_6__Incertae Sedis;D_7__Dispira cornuta;D_8__;D_9__	0	0	0	0	0	0	0	0	0	0	0	0	0	0	0	0	0	0	0	0	0	0	0	0	0	0	0	0	0	0	0	0	0	0	0	0	0	0	0	0	0	0	0	0	0	0	0	0	0
D_0__Eukaryota;D_1__Opisthokonta;D_2__Nucletmycea;D_3__Fungi;D_4__Zygomycota;D_5__Kickxellomycotina;D_6__Incertae Sedis;D_7__Harpellales;D_8__Harpella melusinae;D_9__	0	0	0	0	0	0	0	0.000143895	0	0	0	0	0	0	0	0	0	0	0	0	0	0	0	0	0	0	0	0	0	0	0	0	0	0	0	0	0	0	0	0	0	0	0	0	0	0	0	5.65611e-05	0
D_0__Eukaryota;D_1__Opisthokonta;D_2__Nucletmycea;D_3__Fungi;D_4__Zygomycota;D_5__Kickxellomycotina;D_6__Incertae Sedis;D_7__Kickxellales;D_8__Linderina pennispora;D_9__	0	0	0	0	0	0	0	0	0	0	0	0	0	0	0	0	0	0	0	0	0	0	0	0	0	0	0	0	0	0	0	0	0	0	0	0	0	0	0	0	0	0	0	0	0	0	0	0.00175339	0
D_0__Eukaryota;D_1__Opisthokonta;D_2__Nucletmycea;D_3__Fungi;D_4__Zygomycota;D_5__Kickxellomycotina;D_6__Incertae Sedis;D_7__Kickxellales;D_8__Ramicandelaber longisporus;D_9__	0	0	0	0	0	0	0	0	0	0	0	0	0	0	0	0	0	0	0	0	0	0	0	0	0	0	0	0	0	0	0	0	0	0	0	0	0	0	0	0	0	0	0	0	0	0	0	0	0
D_0__Eukaryota;D_1__Opisthokonta;D_2__Nucletmycea;D_3__Fungi;D_4__Zygomycota;D_5__Kickxellomycotina;D_6__Incertae Sedis;D_7__Orphella haysii;D_8__;D_9__	0	0	0	0	0	0	0	0	0	0	0	0	0	0	0	0	0	0	0	0	0	0	0	0	0	0	0	0	0	0	0	0	0	0	0	0	0	0	0	0	0	0	0	0	0	0	0	0	0
D_0__Eukaryota;D_1__Opisthokonta;D_2__Nucletmycea;D_3__Fungi;D_4__Zygomycota;D_5__Mucoromycotina;D_6__Incertae Sedis;D_7__Mortierellales;D_8__Apophysomyces trapeziformis B9324;D_9__	0	0	0	0	0	0	0	0.00856177	0	0	0	0	0	0	0	0.000233087	0	0	0	0	0	0	0	8.90432e-05	0	0	0	0	0	0	0	0	0	0	0	0	0	0	0	0.000183778	0	0	0	0	0	0	0	0	0
D_0__Eukaryota;D_1__Opisthokonta;D_2__Nucletmycea;D_3__Fungi;D_4__Zygomycota;D_5__Mucoromycotina;D_6__Incertae Sedis;D_7__Mortierellales;D_8__Cokeromyces recurvatus;D_9__	0	0	0	0	0	0.000287853	0.000662691	0	0	0	0	0	0	0	0	0	0	0	0	0	0	0	0	0	0	0	0	0	0	3.31455e-05	0.000247361	0	0	0	0	0	0	0	0	0	0	0	0	0	0	0	0	0	0
D_0__Eukaryota;D_1__Opisthokonta;D_2__Nucletmycea;D_3__Fungi;D_4__Zygomycota;D_5__Mucoromycotina;D_6__Incertae Sedis;D_7__Mortierellales;D_8__Diachasma alloeum;D_9__	0	0	0	0	0	0	0	0.000215843	0	0	0	0	0	0	0	0	0	0	0	0	0	0	0	0	0	0	0	0	0	0	0	0.000871664	0	0	0	0	0	0	0	0	0	0	0	0	0	0	0	0	0
D_0__Eukaryota;D_1__Opisthokonta;D_2__Nucletmycea;D_3__Fungi;D_4__Zygomycota;D_5__Mucoromycotina;D_6__Incertae Sedis;D_7__Mortierellales;D_8__Metallyticus splendidus;D_9__	0	0	0	0	0	0.00305843	0.00405898	0	0	0	0	0	0	0	0	0	0	0	0	0	0	0	7.69468e-05	0	0	0	0	0	0	0.00152469	0.00577177	0	0	0	0	0	0	0	0	0	0	0	0	0	0	0	0	0	0
D_0__Eukaryota;D_1__Opisthokonta;D_2__Nucletmycea;D_3__Fungi;D_4__Zygomycota;D_5__Mucoromycotina;D_6__Incertae Sedis;D_7__Mortierellales;D_8__Mortierella alpina;D_9__	0	0	0	0	0	0	0	0	0	0	0	0	0	0	0	5.82717e-05	0	0	0	0	0	0	0	0	0	0	0	0	0	0	0	6.70511e-05	0	0	0	0	0	0	0	0	0	0	0	0	0	0	0	0	0
D_0__Eukaryota;D_1__Opisthokonta;D_2__Nucletmycea;D_3__Fungi;D_4__Zygomycota;D_5__Mucoromycotina;D_6__Incertae Sedis;D_7__Mortierellales;D_8__Mortierella indohii;D_9__	0	0	0	0	0	0	0	0	0	0	0	0	2.31348e-05	0	0	0	0	0	0	0	0	0	0	0	0	0	0	0	4.74552e-05	0	0	0	0	0	0	0	0	0	0	0	0	0	0	0	0	0	0	0	0
D_0__Eukaryota;D_1__Opisthokonta;D_2__Nucletmycea;D_3__Fungi;D_4__Zygomycota;D_5__Mucoromycotina;D_6__Incertae Sedis;D_7__Mortierellales;D_8__Mucor genevensis;D_9__	0	0	0	0	8.18565e-05	0	0	0	0	0	0	0	0	0	0	0	0	0	0	0	0	0	0	0	0	0	0	0	2.37276e-05	0	0	0	0	0	0	0	0	0	0	0	0	0	0	0	0	0	0	0	0
D_0__Eukaryota;D_1__Opisthokonta;D_2__Nucletmycea;D_3__Fungi;D_4__Zygomycota;D_5__Mucoromycotina;D_6__Incertae Sedis;D_7__Mortierellales;D_8__Mucor luteus;D_9__	0	0	0	0	2.04641e-05	0	0	0	0	0	0	0	0	0	0	0	0	0	0	0	0	0	0	0	0	0	0	0	0	0	0	0	0	0	0	0	0	0	0	0	0	0	0	0	0	0	0	0	0
D_0__Eukaryota;D_1__Opisthokonta;D_2__Nucletmycea;D_3__Fungi;D_4__Zygomycota;D_5__Mucoromycotina;D_6__Incertae Sedis;D_7__Mortierellales;D_8__Mucor racemosus;D_9__	0	0	0	0	0	0	0	0.00208648	0	0	0	0	0	0	0	0.000116543	0	0	0	0	0.000135483	9.44793e-05	0.000692521	0.000667824	0	0	0	0	0	0	0	0.00623575	0	0	0	0	9.50462e-05	0	0	0.000183778	0	0	0	0	0	0	0	0.000113122	0
D_0__Eukaryota;D_1__Opisthokonta;D_2__Nucletmycea;D_3__Fungi;D_4__Zygomycota;D_5__Mucoromycotina;D_6__Incertae Sedis;D_7__Mortierellales;D_8__Mucor sp. H13;D_9__	0	0	0	0	0.00669177	3.59816e-05	8.28363e-05	0	0	0	0	0	0	0	0	0	0	0	0	0	0	0	0	0	0	0	0	0	0.00187448	0	0.000906992	0	0	0	0	0	7.6037e-05	0	0	0	0	0	0	0	0	0	0	0	0
D_0__Eukaryota;D_1__Opisthokonta;D_2__Nucletmycea;D_3__Fungi;D_4__Zygomycota;D_5__Mucoromycotina;D_6__Incertae Sedis;D_7__Mortierellales;D_8__Parasitella parasitica;D_9__	0	0	0	0	0	0	0	0	0	0	0	0	0	0	0	0	0	0	0	0	0	0	0	0	0	0	0	0	0	0	0	0	0	0	0	0	0	0	0	0	0	0	0	0	0	0	0	0	0
D_0__Eukaryota;D_1__Opisthokonta;D_2__Nucletmycea;D_3__Fungi;D_4__Zygomycota;D_5__Mucoromycotina;D_6__Incertae Sedis;D_7__Mortierellales;D_8__Rhizopus delemar RA 99-880;D_9__	0	0	0	0	0	0	0	0	0	0	0	0	0	0	0	0	0	0	0	0	0	0	0	0	0	0	0	0	0	0	0	0	0	0	0	0	0	0	0	0	0	0	0	0	0	0	0	0	0
D_0__Eukaryota;D_1__Opisthokonta;D_2__Nucletmycea;D_3__Fungi;D_4__Zygomycota;D_5__Mucoromycotina;D_6__Incertae Sedis;D_7__Mortierellales;D_8__Saksenae oblongispora B3353;D_9__	0	0	0	0	0	0	0	0	0	0	0	0	0	0	0	0	0	0	0	0	0	0	0	0	0	0	0	0	0	0	0.000164908	0	0	0	0	0	0	0	0	0	0	0	0	0	0	0	0	0	0
D_0__Eukaryota;D_1__Opisthokonta;D_2__Nucletmycea;D_3__Fungi;D_4__Zygomycota;D_5__Mucoromycotina;D_6__Incertae Sedis;D_7__Mortierellales;D_8__Saksenaea vasiformis B4078;D_9__	0	0	0	0	0	0	0	0	0	0	0	0	0	0	0	0	0	0	0	0	0	0	0	0	0	0	0	0	0	6.6291e-05	0	0	0	0	0	0	0	0	0	0	0	0	0	0	0	0	0	0	0
D_0__Eukaryota;D_1__Opisthokonta;D_2__Nucletmycea;D_3__Fungi;D_4__Zygomycota;D_5__Mucoromycotina;D_6__Incertae Sedis;D_7__Mortierellales;D_8__Thermomucor indicae-seudaticae;D_9__	0	0	0	0	0	0	0	0	0	0	0	0	0	0	0	0	0	0	0	0	0	0	0	0	0	0	0	0	0	0	0	0	0	0	0	0	0	0	0	0	0	0	0	0	0	0	0	0	0
D_0__Eukaryota;D_1__Opisthokonta;D_2__Nucletmycea;D_3__Fungi;D_4__Zygomycota;D_5__Mucoromycotina;D_6__Incertae Sedis;D_7__Mortierellales;D_8__fungal sp. BG92;D_9__	0	0	0	0	0	0	0	0	0	0	0	0	0	0	0	0	0	0	0	0	0	0	0	0	0	0	0	0	0	0	0	0	0	0	0	0	0	0	0	0	0	0	0	0	0	0	0	0	0
D_0__Eukaryota;D_1__Opisthokonta;D_2__Nucletmycea;D_3__Fungi;D_4__Zygomycota;D_5__Mucoromycotina;D_6__Incertae Sedis;D_7__Mortierellales;D_8__uncultured fungus;D_9__	0	0	0	0	0	0	0	0	0	0	0	0	0	0	0	0	0	0	0	0	0	0	0	0	0	0	0	0	0	0	0	0	0	0	0	0	0	0	0	0	0	0	0	0	0	0	0	0	0
D_0__Eukaryota;D_1__Opisthokonta;D_2__Nucletmycea;D_3__Fungi;D_4__Zygomycota;D_5__Mucoromycotina;D_6__Incertae Sedis;D_7__Mucorales;D_8__Lichtheimia corymbifera;D_9__	0	0	0	0	4.09283e-05	0	0.000165673	0	0	0	0	0	0	0	0	0	0	0	0	0	0	0	0	0	0	0	0	0	0	6.6291e-05	0	0	0	0	0	0	0	0	0	0	0	0	0	0	0	0	0	0	0
D_0__Eukaryota;D_1__Opisthokonta;D_2__Nucletmycea;D_3__Fungi;D_4__Zygomycota;D_5__Mucoromycotina;D_6__Incertae Sedis;D_7__Mucorales;D_8__Rhizomucor miehei CAU432;D_9__	0	0	0	0	0	0	0	0	0	0	0	0	0	0	0	0	0	0	0	0	0	0	0	0	0	0	0	0	0	0	0	0	0	0	0	0	0	0	0	0	0	0	0	0	0	0	0	0	0
D_0__Eukaryota;D_1__Opisthokonta;D_2__Nucletmycea;D_3__Fungi;D_4__uncultured soil fungus;D_5__;D_6__;D_7__;D_8__;D_9__	0	0	0	0	6.13924e-05	0	0	0	0	0	0	0	0	0	0	0	0	0	0	0	0	0	0	0	0	0	0	0	0	0	0	0	0	0	0	0	0	0	0	0	0	0	0	0	0	0	0	0	0
D_0__Eukaryota;D_1__Picozoa;D_2__Picomonadea;D_3__Picomonadida;D_4__Picomonadidae;D_5__Picomonas;D_6__uncultured eukaryote;D_7__;D_8__;D_9__	0	0	0	0	0	0	0	0	0	0	0	0	0	0	0	0	0	0	0	0	0	0	0	0	0	0	0	0	0	0	0	0	0	0	0	0	0	0	0	0	0	0	0	0	0	0	0	0	0
D_0__Eukaryota;D_1__SAR;D_2__Alveolata;D_3__Apicomplexa;D_4__Aconoidasida;D_5__Haemosporoidia;D_6__Plasmodium;D_7__Plasmodium yoelii;D_8__;D_9__	0	0	0	0	0	0	0	0	0	0	0	0	0	0	0	0	0	0	0	0	0	0	0	0	0	0	0	0	0	0	0	0	0	0	0	0	0	0	0	0	0	0	0	0	0	0	0	0	0
D_0__Eukaryota;D_1__SAR;D_2__Alveolata;D_3__Apicomplexa;D_4__Conoidasida;D_5__Coccidia;D_6__Eimeriorina;Ambiguous_taxa;Ambiguous_taxa;D_9__	0	0	0	0	0	0	0	0	0	0	0	0	0	0	0	0	0	0	0	0.0667622	0	0	0	0	0	0	0	0	0	0	0	0	0	0	0	8.85936e-05	0	0	0	0	0	0	0	0	0	0	0	0	0
D_0__Eukaryota;D_1__SAR;D_2__Alveolata;D_3__Apicomplexa;D_4__Conoidasida;D_5__Coccidia;D_6__Eimeriorina;D_7__Apicomplexa sp. Petaurus australis/4069393/Queensland/2007;D_8__;D_9__	0	0	0	0	0	0	0	0	0	0	0	0	0	0	0	0	0	0	0	0.00112862	0	0	0	0	0	0	0	5.75871e-05	0	0	0	0	0	0	0	0	0	0	0	0	0	0	0	0	0	0	0	0	0
D_0__Eukaryota;D_1__SAR;D_2__Alveolata;D_3__Apicomplexa;D_4__Conoidasida;D_5__Coccidia;D_6__Eimeriorina;D_7__Caryospora;D_8__Caryospora bigenetica;D_9__	0	0	0	0	0	0	0	0	0	0	0	0	0	0	0	0	0	0	0	8.68169e-05	0	0	0	0	0	0	0	0	0	0	0	0	0	0	0	0	0	0	0	0	0	0	0	0	0	0	0	0	0
D_0__Eukaryota;D_1__SAR;D_2__Alveolata;D_3__Apicomplexa;D_4__Conoidasida;D_5__Coccidia;D_6__Eimeriorina;D_7__Cystoisospora;D_8__Cystoisospora felis;D_9__	0	0	0	0	0	0	0	0	0	0	0	0	0	0	0	0	0	0	0	0	0	0	0	0	0	0	0	0	0	0	0	0	0	0	0	0	0	0	0	0	0	0	0	0	0	0	0	0	0
D_0__Eukaryota;D_1__SAR;D_2__Alveolata;D_3__Apicomplexa;D_4__Conoidasida;D_5__Coccidia;D_6__Eimeriorina;D_7__Eimeria;Ambiguous_taxa;D_9__	0	0.000233372	0	0	0	0	0	0	0	0	0	0	0	0	0	0	0.066343	0.00129032	0.0031404	0.00221383	0	0	0	0	0	0	0	0	0	0	0	0	0	0	0	0	0	0	0	0	0	0	0	0	0	0	0	0	0.0132756
D_0__Eukaryota;D_1__SAR;D_2__Alveolata;D_3__Apicomplexa;D_4__Conoidasida;D_5__Coccidia;D_6__Eimeriorina;D_7__Eimeria;D_8__Atoxoplasma sp. MS-2003;D_9__	0	0	0	0	0	0	0	0	0	0	0	0	0	0	0	0	0	0	0	0	6.77415e-05	0	0	0	0	0	0	0	0	0	0	0	0	0	0	0	0	0	0	0	0	0	0	0	0	0	0	0	0
D_0__Eukaryota;D_1__SAR;D_2__Alveolata;D_3__Apicomplexa;D_4__Conoidasida;D_5__Coccidia;D_6__Eimeriorina;D_7__Eimeria;D_8__Cyclospora cayetanensis;D_9__	0	0	0	0	0	0	0	0	0	0	0	0	0	0	0	0	0	0	0	0	0	0	0	0	0	0	0	0	0	0	0	0	0	0	0	0	0	0	0	0	0	0	0	0	0	0	0	0	0
D_0__Eukaryota;D_1__SAR;D_2__Alveolata;D_3__Apicomplexa;D_4__Conoidasida;D_5__Coccidia;D_6__Eimeriorina;D_7__Eimeria;D_8__Eimeria acervulina;D_9__	0	0	0	0	0	0	0	0	0	0	0	0	0	0	0	0	0	0	0	0	0	0	0	8.90432e-05	0	0	0	0	0	0	0	0	0	0	0	0	0	6.82384e-05	0.00119276	0	0	0	0	0	0	0	0	0	0
D_0__Eukaryota;D_1__SAR;D_2__Alveolata;D_3__Apicomplexa;D_4__Conoidasida;D_5__Coccidia;D_6__Eimeriorina;D_7__Eimeria;D_8__Eimeria alabamensis;D_9__	0	0	0	0	0	0	0	0	0	0	0	0	0	0	0	0	0	0	0	0	2.25805e-05	0	0	0	0	0	0	0	0	0	0	0	0	0	0	0	0	0	0	0	0	0	0	0	0	0	0	0	0
D_0__Eukaryota;D_1__SAR;D_2__Alveolata;D_3__Apicomplexa;D_4__Conoidasida;D_5__Coccidia;D_6__Eimeriorina;D_7__Eimeria;D_8__Eimeria bovis;D_9__	0	0	0	0	0	0	0	0	0	0	0	0	0	0	0	0	0.00161812	0	0	0	0	0	0	0	0	0	0	0	0	0	0	0	0	0	0	0	0	0	0	0	0	0	0	0	0	0	0	0	0
D_0__Eukaryota;D_1__SAR;D_2__Alveolata;D_3__Apicomplexa;D_4__Conoidasida;D_5__Coccidia;D_6__Eimeriorina;D_7__Eimeria;D_8__Eimeria maxima;D_9__	0	0	0	0	0	0	0	0	0	0	0	0	0	0	0.000277187	0	0	0	0	0	0	0	0	0	0	0	0	0	0	6.6291e-05	0.000329815	0	0	0	0	0	0	0	0	0	0	0	0	0	0	0	0	0	0
D_0__Eukaryota;D_1__SAR;D_2__Alveolata;D_3__Apicomplexa;D_4__Conoidasida;D_5__Coccidia;D_6__Eimeriorina;D_7__Eimeria;D_8__Eimeria nieschulzi;D_9__	0	0	0	0	6.13924e-05	0	0.000165673	0.000215843	0	0	0	0	6.94043e-05	0	0	5.82717e-05	0	0	0	0	0.0697963	0.00425157	0.126962	0.287298	0	0	0	0	0	0	0.000164908	0	0	0	0	0	0	0	0.000596382	0.000490076	0	0	0	0	0	0	0	0	0
D_0__Eukaryota;D_1__SAR;D_2__Alveolata;D_3__Apicomplexa;D_4__Conoidasida;D_5__Coccidia;D_6__Eimeriorina;D_7__Eimeria;D_8__Eimeria papillata;D_9__	0	0	0	0	8.18565e-05	0	0	0.000215843	0	0	0	0	2.31348e-05	0	9.23958e-05	5.82717e-05	0	0.000387097	0.000773022	0.00056431	0.00216773	0.00245646	0.0884888	0.0103735	0	0	0	0	0	0	0	0	0	0	0	0	0	0	0	0	0	0	0	0	0	0	0	0	0
D_0__Eukaryota;D_1__SAR;D_2__Alveolata;D_3__Apicomplexa;D_4__Conoidasida;D_5__Coccidia;D_6__Eimeriorina;D_7__Eimeria;D_8__Eimeria reichenowi;D_9__	0	0	0	0	0	0	0	0	0	0	0	0	0	0	0	0	0	0.000129032	4.83138e-05	0	0	0	0	0	0	0	0	0	0	0	0	0	0	0	0	0	0	0	0	0	0	0	0	0	0	0	0	0	0
D_0__Eukaryota;D_1__SAR;D_2__Alveolata;D_3__Apicomplexa;D_4__Conoidasida;D_5__Coccidia;D_6__Eimeriorina;D_7__Eimeria;D_8__Eimeria sevilletensis;D_9__	0	0	0	0	0	0	0	0	0	0	0	0	0	0	0	0	0	0.0499355	0.0999613	0	0	0	0	0	0	0	0	0	0	0	0	0	0	0	0.000104548	0	0	0	0	0	0	0	0	0	0	0	0	0	0
D_0__Eukaryota;D_1__SAR;D_2__Alveolata;D_3__Apicomplexa;D_4__Conoidasida;D_5__Coccidia;D_6__Eimeriorina;D_7__Eimeria;D_8__Eimeria sp. RY-2016a;D_9__	0	0	0	0	0	0	0	0	0	0	0	0	0	0	0	0	0	0	0	0	0	0	0	0	0	0	0	0	0	0	0	0	0	0	0	0	0	0	0	0	0	0	0	0	0	0	0	0	0
D_0__Eukaryota;D_1__SAR;D_2__Alveolata;D_3__Apicomplexa;D_4__Conoidasida;D_5__Coccidia;D_6__Eimeriorina;D_7__Eimeria;D_8__Eimeria tenella;D_9__	0	0	0	0	0	0	0	0	0	0	0	0	0	0	0	0	0	0	0	0	0	0.0846534	0.00515543	0	0	0	0	0	0	0	0	0	0	0	0	0	0	0.000102358	0	0	0	0	0	0	0	0	0	0	0
D_0__Eukaryota;D_1__SAR;D_2__Alveolata;D_3__Apicomplexa;D_4__Conoidasida;D_5__Coccidia;D_6__Eimeriorina;D_7__Eimeria;D_8__uncultured Eimeria;D_9__	0	0	0	0	0	0	0	0	0	0	0	0	0	0	0	0	0	0	9.66277e-05	0	0	0	0	0	0	0	0	0	0	0	0	0	0	0	0	0	0	0	0	0	0	0	0	0	0	0	0	0	0
D_0__Eukaryota;D_1__SAR;D_2__Alveolata;D_3__Apicomplexa;D_4__Conoidasida;D_5__Coccidia;D_6__Eimeriorina;D_7__Frenkelia;D_8__Frenkelia microti;D_9__	0	0	0	0	0	0	0	0	0	0	0	0	0	0	0	0	0	0	0	0	0	0	0	0	0	0	0	0	0	0	0	0	0	0	0	0	0	0	0	0	0	0	0	0	0	0	0	0	0
D_0__Eukaryota;D_1__SAR;D_2__Alveolata;D_3__Apicomplexa;D_4__Conoidasida;D_5__Coccidia;D_6__Eimeriorina;D_7__Frenkelia;D_8__Geochelone radiata coccidium L.E.06;D_9__	0	0	0	0	0	0	0	0	0	0	0	0	0	0	0	0	0	0	0	0	0	0	0	0	0	0	0	0	0	0	0.00387533	0	0	0	0	0	0	0	0	0	0	0	0	0	0	0	0	0	0
D_0__Eukaryota;D_1__SAR;D_2__Alveolata;D_3__Apicomplexa;D_4__Conoidasida;D_5__Coccidia;D_6__Eimeriorina;D_7__Goussia;D_8__Goussia sp. BMR-2011;D_9__	0	0	0	0	0	0	0	0	0	0	0	0	0	0	0	0	0	0	0	0.000130225	0	0	0	0	0	0	0	0	0	0	0	0	0	0	0	0	0	0	0	0	0	0	0	0	0	0	0	0	0
D_0__Eukaryota;D_1__SAR;D_2__Alveolata;D_3__Apicomplexa;D_4__Conoidasida;D_5__Coccidia;D_6__Eimeriorina;D_7__Goussia;D_8__Goussia sp. BMR-2011b;D_9__	0	0	0	0	0	0	0	0	0	0	0	0	0	0	0	0	0	0	0	0	0	0	0	0.000222608	0	0	0	0	0	0	0	0	0	0	0	0	0	0	0	0	0	0	0	0	0	0	0	0	0
D_0__Eukaryota;D_1__SAR;D_2__Alveolata;D_3__Apicomplexa;D_4__Conoidasida;D_5__Coccidia;D_6__Eimeriorina;D_7__Myotis davidii;D_8__;D_9__	0	0	0	0	0	0	0	0	0	0	0	0	0	0	0	0	0	0	0	0	0	0	0	0	0	0	0	0	0	0	0	0	0	0	0	0	0	0	0	0	0	0	0	0	0	0	0	0	0
D_0__Eukaryota;D_1__SAR;D_2__Alveolata;D_3__Apicomplexa;D_4__Conoidasida;D_5__Coccidia;D_6__Eimeriorina;D_7__Sarcocystis;D_8__Sarcocystis aucheniae;D_9__	0	0	0	0	0	0	0	0	0	0	0	0	0	0	0	0	0	0	0	0	0	0	0	0	0	0	0	0	0	0	0	0	0	0	0	0	0	0	0	0	0	0	0	0	0	0	0	0	0.000577201
D_0__Eukaryota;D_1__SAR;D_2__Alveolata;D_3__Apicomplexa;D_4__Conoidasida;D_5__Coccidia;D_6__Eimeriorina;D_7__Sarcocystis;D_8__Sarcocystis gigantea;D_9__	0	0	0	0	0	0	0	0	0	0	0	0	0	0	0	0	0	0	0	0	0	0	0	0	0	0	0	0	0.000569463	0	0	0	0	0	0	0	0	0	0	0	0	0	0	0	0	0	0	0	0
D_0__Eukaryota;D_1__SAR;D_2__Alveolata;D_3__Apicomplexa;D_4__Conoidasida;D_5__Coccidia;D_6__Eimeriorina;D_7__Sarcocystis;D_8__Sarcocystis muris;D_9__	0	0	0	0	0	0	0	0	0	0	0	0	0	0	0	0	0	0	0	0	0	0	0	0	0	0	0	0	0	0	0	0	0	0	0	0	0	0	0	0	0	0	0	0	0	0	0	0	0
D_0__Eukaryota;D_1__SAR;D_2__Alveolata;D_3__Apicomplexa;D_4__Conoidasida;D_5__Coccidia;D_6__Eimeriorina;D_7__Sarcocystis;D_8__Sarcocystis singaporensis;D_9__	0	0	0	0	0	0	0	0	0	0	0	0	0	0	0	0	0	0	0	0	0	0	0	0	0	0	0.000177368	0	0	0	0	0	0	0	0	0	0	0	0	0	0	0	0	0	0	0	0	0	0
D_0__Eukaryota;D_1__SAR;D_2__Alveolata;D_3__Apicomplexa;D_4__Conoidasida;D_5__Coccidia;D_6__Eimeriorina;D_7__Toxoplasma;D_8__Toxoplasma gondii ME49;D_9__	0	0	0	0	0	0	0	0	0	0	0	0	0	0	0	0	0	0	0	0	0	0	0	0	0	0	0	0	0	0	0	0.00060346	0	0	0	0	0	0	0	0	0	0	0	0	0	0	0	0	0
D_0__Eukaryota;D_1__SAR;D_2__Alveolata;D_3__Apicomplexa;D_4__Conoidasida;D_5__Cryptosporida;D_6__Cryptosporidium;Ambiguous_taxa;D_8__;D_9__	0	0	0	0.000105285	0	0	0	0	0	0	0	0	0	0	0	0	0	0	4.83138e-05	0	0	0	0	0	0	0	0	0	0	0	0	0	0	0	0.000209096	0	0	0	0	0	0	0	0	0	0	0	0	0	0
D_0__Eukaryota;D_1__SAR;D_2__Alveolata;D_3__Apicomplexa;D_4__Conoidasida;D_5__Cryptosporida;D_6__Cryptosporidium;D_7__Colpodella angusta;D_8__;D_9__	0	0	0	0.000105285	0	0	0	0	0	0	0	0	0	0	0	0	0	0	0	0	0	0	0	0	0	0	0	0	0	0	0	0	0	0	0	0	0	0	0	0	0	0	0	0	0	0	0	0	0
D_0__Eukaryota;D_1__SAR;D_2__Alveolata;D_3__Apicomplexa;D_4__Conoidasida;D_5__Cryptosporida;D_6__Cryptosporidium;D_7__Colpodellidae sp. HEP;D_8__;D_9__	0	0	0	0	0	0	0	0	0	0	0	5.18323e-05	0	0	0	0	0	0.000258065	9.66277e-05	4.34084e-05	0	0	0	0	0	0	0.000295613	0	0	0	0	0	0	0	0	0	0	0	0	0	0	0	0	0	0	0	0	0	0
D_0__Eukaryota;D_1__SAR;D_2__Alveolata;D_3__Apicomplexa;D_4__Conoidasida;D_5__Cryptosporida;D_6__Cryptosporidium;D_7__Cryptosporidium struthionis;D_8__;D_9__	0	0	0	0	0	0	0	0	0	0	0	0	0	0	0	0	0	0	0.000386511	0	0	0	0	0	0	0	0	0	0	0	0	0	0	0	0	0	0	0	0	0	0	0	0	0	0	0	0	0	0
D_0__Eukaryota;D_1__SAR;D_2__Alveolata;D_3__Apicomplexa;D_4__Conoidasida;D_5__Cryptosporida;D_6__Cryptosporidium;D_7__Gregarina niphandrodes;D_8__;D_9__	0	0	0	0	0	0	0	0	0	0	0	0	0	0	0	0	0	0	0	0	0	0	0	0	0	0	0	0	0	0	0	0	0	0	0	0	0	0	0	0	0	0	0	0	0	0	0	0	0
D_0__Eukaryota;D_1__SAR;D_2__Alveolata;D_3__Apicomplexa;D_4__Conoidasida;D_5__Cryptosporida;D_6__Cryptosporidium;D_7__uncultured alveolate;D_8__;D_9__	0	0	0	0	0	0	0	0	0	0	0	0	0	0	0	0	0	0	0	0	0	0	0	0	0	0	0	0	0	0	0	0	0	0	0	0	0	0	0	0	0	0	0	0	0	0	0	0	0
D_0__Eukaryota;D_1__SAR;D_2__Alveolata;D_3__Apicomplexa;D_4__Conoidasida;D_5__Cryptosporida;D_6__Cryptosporidium;D_7__uncultured eukaryote;D_8__;D_9__	0	0	0	0	0	0	0	0	0	0	0	0	0	0	0	0	0	0	0.000144942	0.000260451	0	0	0	0	0	0	0	0	0	0	0	0	0	0	0	0	0	0	0	0	0	0	0	0	0	0	0	0	0
D_0__Eukaryota;D_1__SAR;D_2__Alveolata;D_3__Apicomplexa;D_4__Conoidasida;D_5__Gregarinasina;D_6__Archigregarinorida;D_7__Selenidium;D_8__uncultured Coccidia;D_9__	0	0.000233372	6.348e-05	0	0	0	0	0	0	0	0	0	0	0	0	0	0	0	0	0	0	0	0	0	0	0	0	0	0	0	0	0	0	0	0	0	0	0	0	0	0	0	0	0	0	0	0	0	0
D_0__Eukaryota;D_1__SAR;D_2__Alveolata;D_3__Apicomplexa;D_4__Conoidasida;D_5__Gregarinasina;D_6__Archigregarinorida;D_7__Selenidium;D_8__uncultured eukaryote;D_9__	0	0	0	0	0	0	0	0	0	0	0	0	0	0	0	0	0	0	0	0	0	0	0	0	0	0	0	0	0	0	0	0	0	0	0	0	0	0	0	0	0	0	0	0	0	0	0	0	0
D_0__Eukaryota;D_1__SAR;D_2__Alveolata;D_3__Apicomplexa;D_4__Conoidasida;D_5__Gregarinasina;D_6__Eugregarinorida;D_7__Amoebogregarina;D_8__Amoebogregarina nigra;D_9__	0	0	0	0	0	0	0	0	0	0	0	0	0	0	0	0	0	0	0	0	0	0	0	0	0	0	0	0	0	0	0	0	0	0	0	0	0	0	0	0	0	0	0	0	0	0	0	0	0
D_0__Eukaryota;D_1__SAR;D_2__Alveolata;D_3__Apicomplexa;D_4__Conoidasida;D_5__Gregarinasina;D_6__Eugregarinorida;D_7__Apicomplexa sp. 1 KCW-2013;D_8__;D_9__	0	0	0	0	0	0	0	0	0	0	0	0	0	0	0	0	0	0	0	0	0	0	0	0	0	0	0	0	0	0	0	0	0	0	0	0	0	0	0	0	0	0	0	0	0	0	0	0	0.0011544
D_0__Eukaryota;D_1__SAR;D_2__Alveolata;D_3__Apicomplexa;D_4__Conoidasida;D_5__Gregarinasina;D_6__Eugregarinorida;D_7__Ascogregarina taiwanensis;D_8__;D_9__	0	0	0	0	0.000102321	0	0	0	0	0	0	0	0	0	0	0	0	0	0	0	0	0	0	0	0	0	0	0	0	6.6291e-05	0.00156662	0	0	0	0	0	0	0	0	0	0	0	0	0	0	0	0	0	0
D_0__Eukaryota;D_1__SAR;D_2__Alveolata;D_3__Apicomplexa;D_4__Conoidasida;D_5__Gregarinasina;D_6__Eugregarinorida;D_7__CCA5;D_8__uncultured Eugregarinida;D_9__	0	0	0	0	0	0	0	0	0	0	0	0	0	0	0	0	0	0	0	0	0	0	0	0	0	0	0	0	0	0	0	0	0	0.000154321	0.000104548	0	0	0	0	0	0	0	0	0	0	0	0	0	0
D_0__Eukaryota;D_1__SAR;D_2__Alveolata;D_3__Apicomplexa;D_4__Conoidasida;D_5__Gregarinasina;D_6__Eugregarinorida;D_7__CCA5;D_8__uncultured alveolate;D_9__	0.000307102	0	0	0	0	0	0	0	0	0	0	0	0	0	0	0	0	0	0	0	0	0	0	0	0.013179	0	0	0.00190037	0	0	0	0	0	0	0	0.000177187	0	0	0	0	0	0	0	0	0	0	0	0	0
D_0__Eukaryota;D_1__SAR;D_2__Alveolata;D_3__Apicomplexa;D_4__Conoidasida;D_5__Gregarinasina;D_6__Eugregarinorida;D_7__Dendroctonus ponderosae (mountain pine beetle);D_8__;D_9__	0	0	0	0	0	0	8.28363e-05	0	0	0	0	0	0	0	0	0	0	0	0	0	0	0	0	0	0	0	0	0	0	0.000165728	0.00206135	0	0	0	0	0	0	0	0	0	0	0	0	0	0	0	0	0	0
D_0__Eukaryota;D_1__SAR;D_2__Alveolata;D_3__Apicomplexa;D_4__Conoidasida;D_5__Gregarinasina;D_6__Eugregarinorida;D_7__Elev-18S-1089;D_8__Orchitophryidae environmental sample;D_9__	0	0	0	0	0	0	0	0	0	0	0	0	0	0	0	0	0	0	0	0	0	0	0	0	0.00145624	0	0	0	0	0	0	0	6.62076e-05	0	0	0	0	0	0	0	0	0	0	0	0	0	0	0	0
D_0__Eukaryota;D_1__SAR;D_2__Alveolata;D_3__Apicomplexa;D_4__Conoidasida;D_5__Gregarinasina;D_6__Eugregarinorida;D_7__Elev-18S-1089;D_8__uncultured Eimeriidae;D_9__	0	0	0	0.000473784	0	0	0	0	0	0	0	0	0	0	0	0	0	0	0	0	0	0	0	0	0	0	0	0.0213648	0	0	0	0	0	0.000308642	0.00094093	0	0	0	0	0	0	0	0	0	0	0	0	0	0
D_0__Eukaryota;D_1__SAR;D_2__Alveolata;D_3__Apicomplexa;D_4__Conoidasida;D_5__Gregarinasina;D_6__Eugregarinorida;D_7__Gregarina;Ambiguous_taxa;D_9__	0	0	0	0	0	0	0	0	0	0	0	0	0	0	0	0	0	0	0	0	0	0	0	0	0	0	0	0	0	0	0	0	0.000132415	0	0	0	0	0	0	0	0	0	0	0	0	0	0	0	0
D_0__Eukaryota;D_1__SAR;D_2__Alveolata;D_3__Apicomplexa;D_4__Conoidasida;D_5__Gregarinasina;D_6__Eugregarinorida;D_7__Gregarina;D_8__Gregarina blattarum;D_9__	0	0	0.00019044	0	0	0	0	0	0	0	0	0	0	0	0	0	0	0	0	0	0	0	0	0	0	0	0	0	0	0	0	0	0	0	0.000313643	0	0	0	0	0	0	0	0	0	0	0	0	0	0
D_0__Eukaryota;D_1__SAR;D_2__Alveolata;D_3__Apicomplexa;D_4__Conoidasida;D_5__Gregarinasina;D_6__Eugregarinorida;D_7__Gregarina;D_8__Gregarina cloptoni;D_9__	0	0	0	0	0	0	0	0	0	0	0	0	0	0	0	0	0	0	0	0	0	0	0	0	0	0	0	0	0	0	0	0	0	0	0	0	0	0	0	0	0	0	0	0	0	0	0	0	0
D_0__Eukaryota;D_1__SAR;D_2__Alveolata;D_3__Apicomplexa;D_4__Conoidasida;D_5__Gregarinasina;D_6__Eugregarinorida;D_7__Gregarina;D_8__Heterocapsaceae environmental sample;D_9__	0	0	0.00012696	0.000105285	0	0	0	0	0	0	0	0	0	0	0	0	0	0	0	0	0	0	0	0	0	0	0	0	0	0	0	0	0	0	0	0	0	0	0	0	0	0	0	0	0	0	0	0	0
D_0__Eukaryota;D_1__SAR;D_2__Alveolata;D_3__Apicomplexa;D_4__Conoidasida;D_5__Gregarinasina;D_6__Eugregarinorida;D_7__Hoplorhynchus;D_8__Hoplorhynchus acanthatholius;D_9__	0	0	0	0	0	0	0	0	0	0	0	0	0	0	0	0	0	0	0	0	0	0	0	0	0	0	0	0	0	0	0	0	0	0	0	0	0	0	0	0	0	0	0	0	0	0	0	0	0
D_0__Eukaryota;D_1__SAR;D_2__Alveolata;D_3__Apicomplexa;D_4__Conoidasida;D_5__Gregarinasina;D_6__Eugregarinorida;D_7__LEMD098;D_8__uncultured eukaryote;D_9__	0	0	0	0	0	0	0	0	0	0	0	0	0	0	0	0	0	0	0	0	0	0	0	0	0	0	0	0	0	0	0	0	0	0	0	0	0	0	0	0	0	0	0	0	0	0	0	0	0
D_0__Eukaryota;D_1__SAR;D_2__Alveolata;D_3__Apicomplexa;D_4__Conoidasida;D_5__Gregarinasina;D_6__Eugregarinorida;D_7__Leidyana;D_8__Leidyana erratica;D_9__	0	0	0	0	0	0	0	0	0	0	0	0	0	0	0	0	0	0	0	0	0	0	0	0	0	0	0	0	0	0	0	0	0	0	0	0	0	0	0	0	0	0	0	0	0	0	0	0	0
D_0__Eukaryota;D_1__SAR;D_2__Alveolata;D_3__Apicomplexa;D_4__Conoidasida;D_5__Gregarinasina;D_6__Eugregarinorida;D_7__Microcara testacea;D_8__;D_9__	0	0	0	0	0.000675316	0	0	0	0	0	0	0	0	0	0	0	0	0	0	0	0	0	0	0	0	0	0	0	0.0195753	0	0	0	0	0	0	0	9.50462e-05	0	0	0	0	0	0	0	0	0	0	0	0
D_0__Eukaryota;D_1__SAR;D_2__Alveolata;D_3__Apicomplexa;D_4__Conoidasida;D_5__Gregarinasina;D_6__Eugregarinorida;D_7__Monocystis;D_8__uncultured Eimeriidae;D_9__	0	0	0.00076176	0	0	0	0	0	0	0	0	0	0	0	0	0	0	0	0	0	0	0	0	0	0	0.0101404	0.0423318	0.00126692	0	0	0	0	0	0	0.000522739	0	0	0	0	0	0	0	0	0	0	0	0	0	0
D_0__Eukaryota;D_1__SAR;D_2__Alveolata;D_3__Apicomplexa;D_4__Conoidasida;D_5__Gregarinasina;D_6__Eugregarinorida;D_7__Neogregarinorida sp. OPPPC1;D_8__;D_9__	0	0	0	0	0	0	0	0.00122311	0	0	0	0	0	0	0	0	0	0	0	0	0	0	0	4.45216e-05	0	0	0	0	0	0	0	0.0707389	0	0	0	0	0	0	0	0.00202156	0	0	0	0	0	0	0	0	0
D_0__Eukaryota;D_1__SAR;D_2__Alveolata;D_3__Apicomplexa;D_4__Conoidasida;D_5__Gregarinasina;D_6__Eugregarinorida;D_7__Paraschneideria;Ambiguous_taxa;D_9__	0	0	0.00012696	0	0	0	0	0	0	0	0	0	0	0	0	0	0	0	0	0	0	0	0	0	0	0	0	0	0	0	0	0	0	0	0	0	0	0	0	0	0	0	0	0	0	0	0	0	0
D_0__Eukaryota;D_1__SAR;D_2__Alveolata;D_3__Apicomplexa;D_4__Conoidasida;D_5__Gregarinasina;D_6__Eugregarinorida;D_7__Syncystis;D_8__Syncystis mirabilis;D_9__	0	0	0	0	0	0	0	0	0	0	0	0	0	0	0	0	0	0	0	0	0	0	0	0	0	0	0	0.00040311	0	0	0	0	0	0	0	0.000310078	0	0	0	0	0	0	0	0	0	0	0	0	0
D_0__Eukaryota;D_1__SAR;D_2__Alveolata;D_3__Ciliophora;D_4__Intramacronucleata;D_5__Castanea mollissima (Chinese chestnut);D_6__;D_7__;D_8__;D_9__	0	0	0	0	0	0	0	0	0	0	0	0	0	0	0	0	0	0	0	0	0	0	0	0	0	0	0	0	0	0	0	0	0	0	0	0	0	0	0	0	0	0	0	0	0	0	0	0	0
D_0__Eukaryota;D_1__SAR;D_2__Alveolata;D_3__Ciliophora;D_4__Intramacronucleata;D_5__Conthreep;D_6__Oligohymenophorea;D_7__Peniculia;D_8__Mesanophrys carcini;D_9__	0	0	0	0	0	0	0	0	0	0	0	0	0	0	0	0	0	0	0	0	0	0	0	0	0	0	0	0	0	0	0	0	0	0	0	0	0	0	0	0	0	0	0	0	0	0	0	0	0
D_0__Eukaryota;D_1__SAR;D_2__Alveolata;D_3__Ciliophora;D_4__Intramacronucleata;D_5__Conthreep;D_6__Oligohymenophorea;D_7__Peniculia;D_8__Paramecium;D_9__Frontonia paramagna	0	0	0	0	0	0	0.000165673	0	0	0	0	0	0	0	0	0	0	0	0	0	0	0	0	0	0	0	0	0	0	0	0	0	0	0	0	0	0	0	0	0	0	0	0	0	0	0	0	0	0
D_0__Eukaryota;D_1__SAR;D_2__Alveolata;D_3__Ciliophora;D_4__Intramacronucleata;D_5__Conthreep;D_6__Oligohymenophorea;D_7__Peniculia;D_8__Paramecium;D_9__Frontonia tchibisovae	0	0	0	0	0	0	0	0	0	0	0	0	0	0	0	0	0	0	0	0	0	0	0	0	0	0	0	0	0	0	0	0	0	0	0	0	0	0	0.000265059	0	0	0	0	0	0	0	0	0	0
D_0__Eukaryota;D_1__SAR;D_2__Alveolata;D_3__Ciliophora;D_4__Intramacronucleata;D_5__Conthreep;D_6__Oligohymenophorea;D_7__Peniculia;D_8__Paramecium;D_9__Reticulomyxa filosa	0	0	0	0	0	0	0	0	0	0	0	0	0	0	0	0	0	0	0	0	0	0	0	0	0	0	0	0	0	0	0	0	0	0	0	0	0	0	0	0	0	0	0	0	0	0	0	0	0
D_0__Eukaryota;D_1__SAR;D_2__Alveolata;D_3__Ciliophora;D_4__Intramacronucleata;D_5__Conthreep;D_6__Oligohymenophorea;D_7__Peritrichia;D_8__uncultured eukaryote;D_9__	0	0	0.0003174	0	0	0	0	0	0	0	0	0	0	0	0	0	0	0	0.000193255	0	0	0	0	0	0	0	0	0	0	0	0	0	0	0.000462963	0.00412964	0	0	0	0	0	0	0	0	0	0	0	0	0	0
D_0__Eukaryota;D_1__SAR;D_2__Alveolata;D_3__Ciliophora;D_4__Intramacronucleata;D_5__Conthreep;D_6__Phyllopharyngea;D_7__Suctoria;D_8__Ephelota;D_9__Ephelota mammillata	0	0	0	0	0	0	0	0	0	0	0	0	0	0	0	0	0	0	0	0	0	0	0	0	0	0	0	0	0	0	0	0	0	0	0	0	0	0	0	0	0	0.00106383	0.000720565	0	0	0	0	0	0
D_0__Eukaryota;D_1__SAR;D_2__Alveolata;D_3__Ciliophora;D_4__Intramacronucleata;D_5__Daphnia magna;D_6__;D_7__;D_8__;D_9__	0	0	0	0	0	0	0	0	0	0	0	0	0	0	0	0	0	0	0	0	0	0	0	0	0	0	0	0	0	0	0	0	0	0	0	0	0	0	0	0	0	0	0	0	0	0	0	0	0
D_0__Eukaryota;D_1__SAR;D_2__Alveolata;D_3__Ciliophora;D_4__Intramacronucleata;D_5__Litostomatea;D_6__Haptoria;D_7__Spathidium;D_8__Spathidium amphoriforme;D_9__	0	0	0	0	0	0	0	0	0	0	0	0	0	0	0.000277187	0.000233087	0	0	0	0	0	0	0	0	0	0	0	0	0	0	0	0	0	0	0	0	0	0	0	0	0	0	0	0	0	0	0	0	0
D_0__Eukaryota;D_1__SAR;D_2__Alveolata;D_3__Ciliophora;D_4__Intramacronucleata;D_5__Litostomatea;D_6__Haptoria;D_7__Teuthophrys;D_8__Teuthophrys trisulca africana;D_9__	0	0	0	0	0	0	0	0	0	0	0	0.000155497	0	0	0	0	0	0	0	0	0	0	0	0	0	0	0	0	0	0	0	0	0	0	0	0	0	0	0	0	0	0	0	0	0	0	0	0	0
D_0__Eukaryota;D_1__SAR;D_2__Alveolata;D_3__Ciliophora;D_4__Intramacronucleata;D_5__Litostomatea;D_6__Haptoria;D_7__Trachelotractus;D_8__Trachelotractus entzi;D_9__	0	0	0	0	0	0	0	0	0	0	0	0	0	0	0	0	0	0	0	0	0	0	0	0	0	0	0	0	0	0	0	0	0	0	0	0	0	0	0	0	0	0	0	0	0	0	0	0	0
D_0__Eukaryota;D_1__SAR;D_2__Alveolata;D_3__Ciliophora;D_4__Intramacronucleata;D_5__Litostomatea;D_6__Trichostomatia;Ambiguous_taxa;Ambiguous_taxa;D_9__	0	0	0	0	0	0	0	0	0	0	0	0	0	0	0	0	0	0	0	0	0	0	0	0	0	0	0	0	0	0	0	0	0	0	0	0	0	0	0	0	0	0	0	0	0	0	0	0	0
D_0__Eukaryota;D_1__SAR;D_2__Alveolata;D_3__Ciliophora;D_4__Intramacronucleata;D_5__Litostomatea;D_6__uncultured ciliate;D_7__;D_8__;D_9__	0	0	0	0	0	0	0	0	0	0	0	0	0	0	0	0	0	0.000258065	0	0	0	0	0	0	0	0	0	0	0	0	0	0	0	0	0	0	0	0	0	0	0	0	0	0	0	0	0	0	0
D_0__Eukaryota;D_1__SAR;D_2__Alveolata;D_3__Ciliophora;D_4__Intramacronucleata;D_5__Pseudoperonospora cubensis;D_6__;D_7__;D_8__;D_9__	0	0	0	0	4.09283e-05	0.000107945	0	7.19476e-05	0	0	0	0	0	0	0	0	0	0	0	0	0	0	0	0	0	0	0	0	0	0	0	6.70511e-05	0	0	0	0	0	0	0	0	0	0	0	0	0	0.000347169	0	0	0
D_0__Eukaryota;D_1__SAR;D_2__Alveolata;D_3__Ciliophora;D_4__Intramacronucleata;D_5__Saccharina japonica;D_6__;D_7__;D_8__;D_9__	0	0	0	0	0	0	0	0.000215843	0	0	0	0	0	0	0	0	0	0	0	0	0	0	0	0	0	0	0	0	0	0	0	0	0	0	0	0	0	0	0	0	0	0	0	0	0	0	0	0	0
D_0__Eukaryota;D_1__SAR;D_2__Alveolata;D_3__Ciliophora;D_4__Intramacronucleata;D_5__Sclerotinia homoeocarpa;D_6__;D_7__;D_8__;D_9__	0	0	0	0	0	0	0	0	0	0	0	0	0	0	0	0	0	0	0	0	0	0	0	0.000222608	0	0	0	0	0	0	0	0.000335255	0	0	0	0	0	0	0	0	0	0	0	0	0	0	0	0	0
D_0__Eukaryota;D_1__SAR;D_2__Alveolata;D_3__Ciliophora;D_4__Intramacronucleata;D_5__Spirotrichea;D_6__Hypotrichia;D_7__Oxytricha sp. Steamboat Hot Springs;D_8__;D_9__	0	0	0	0	0	0	0	0	0	0	0	0	0	0	0	0	0	0	0	0	9.0322e-05	0	0	0	0	0	0	0	0	0	0	0	0	0	0	0	0	0	0	0	0	0	0	0	0	0	0	0	0
D_0__Eukaryota;D_1__SAR;D_2__Alveolata;D_3__Ciliophora;D_4__Intramacronucleata;D_5__Spirotrichea;D_6__Hypotrichia;D_7__Paradiophrys zhangi;D_8__;D_9__	0	0	0	0	0	0	0	0	0	0	0	0	0	0	0	0	0	0	0	0	0	0	0	0	0	0	0	0	0	0	0	0	0	0	0	0	0	0	0	0	0	0	0	0	0	0	0	0	0
D_0__Eukaryota;D_1__SAR;D_2__Alveolata;D_3__Ciliophora;D_4__Intramacronucleata;D_5__Spirotrichea;D_6__Hypotrichia;D_7__Protogastrostyla pulchra;D_8__;D_9__	0	0	0	0	0	0	0	0	0	0	0	0	0	0	0	0	0	0	0	0	0	0	0	0	0	0	0	0	0	0	0	0	0	0	0	0	0	0	0	0	0	0	0	0	0	0	0	0	0
D_0__Eukaryota;D_1__SAR;D_2__Alveolata;D_3__Ciliophora;D_4__Intramacronucleata;D_5__Spirotrichea;D_6__Hypotrichia;D_7__Pseudourostyla cristata;D_8__;D_9__	0	0	0	0	0	0	0	0	0	0	0	0	0	0	0	0	0	0	0	0	0	0	0	0	0	0	0	0	7.11828e-05	0	0	0	0	0	0	0	0	0	0	0	0	0	0	0	0	0	0	0	0
D_0__Eukaryota;D_1__SAR;D_2__Alveolata;D_3__Ciliophora;D_4__Intramacronucleata;D_5__Spirotrichea;D_6__Hypotrichia;D_7__Sterkiella;D_8__Amphisiella sp. WWS-2009a;D_9__	0	0	0	0	0	0	0	0	0	0	0	0	0	0	0	0	0	0	0	0	0	0	0	0	0	0	0	0	0	0	0	0	0	0	0	0	0	0	0	0	0	0	0	0	0	0	0	0	0
D_0__Eukaryota;D_1__SAR;D_2__Alveolata;D_3__Ciliophora;D_4__Intramacronucleata;D_5__Spirotrichea;D_6__Hypotrichia;D_7__Trachelostyla pediculiformis;D_8__;D_9__	0	0	0	0	6.13924e-05	0	0	0	0	0	0	0	0	0	0	0	0	0	0	0	0	0	0	0	0	0	0	0	0	0	0	0	0	0	0	0	0	0	0	0	0	0	0	0	0	0	0	0	0
D_0__Eukaryota;D_1__SAR;D_2__Alveolata;D_3__Ciliophora;D_4__Intramacronucleata;D_5__Spirotrichea;D_6__Licnophoria;D_7__Licnophora;D_8__Licnophora lyngbycola;D_9__	0	0	0	0	0	0	0	0	0	0	0	0	0	0	0	0	0	0	0	0	0	0	0	0	0	0	0	0	0	0	0	0	0	0	0	0	0	0	0	0	0	0	0	0	0	0	0	0	0.0017316
D_0__Eukaryota;D_1__SAR;D_2__Alveolata;D_3__Ciliophora;D_4__Intramacronucleata;D_5__uncultured ciliate;D_6__;D_7__;D_8__;D_9__	0	0	0	0	0	0	0	0	0	0	0	0	0	0	0	0	0	0	0	0	0	0	0	0	0	0	0	0	0	0	0.000329815	0	0	0	0	0	0	0	0	0	0	0	0	0	0	0	0	0	0
D_0__Eukaryota;D_1__SAR;D_2__Alveolata;D_3__Colpodella edax;D_4__;D_5__;D_6__;D_7__;D_8__;D_9__	0	0	0	0	0	0	0	0	0	0	0	0	0	0	0	0	0	0	0	0	0	3.14931e-05	0.000153894	0	0	0	0	0	0	0	0	0	0	0	0	0	0	0	0	0	0	0	0	0	0	0	0	0	0
D_0__Eukaryota;D_1__SAR;D_2__Alveolata;D_3__Cryptosporidium baileyi;D_4__;D_5__;D_6__;D_7__;D_8__;D_9__	0	0	0	0	0	0	0	0	0	0	0	0	0	0	0	0	0	0	0	0	0	0	0	0	0	0	0	0	0	0	0	0	0	0	0	0	0	0	0.000397588	0	0	0	0	0	0	0	0	0	0
D_0__Eukaryota;D_1__SAR;D_2__Alveolata;D_3__Cryptosporidium meleagridis;D_4__;D_5__;D_6__;D_7__;D_8__;D_9__	0	0	0	0	0	0	0	0	0	0	0	0	0	0	0	0	0	0	0	0	4.5161e-05	0	0.00023084	0.000133565	0	0	0	0	4.74552e-05	0	0.000247361	0	0	0	0	0	0	0	0	0.000245038	0	0	0	0	0	0	0	0	0
D_0__Eukaryota;D_1__SAR;D_2__Alveolata;D_3__Cryptosporidium muris RN66;D_4__;D_5__;D_6__;D_7__;D_8__;D_9__	0	0	0	0	0	0	0	0	0	0	0	0	0	0	0	0	0	0	0	0	0	0	0	0	0	0	0	0	0	0	0	0	0	0	0	0	0	0	0	0	0	0	0	0	0	0	0	0	0
D_0__Eukaryota;D_1__SAR;D_2__Alveolata;D_3__Dinoflagellata;D_4__Dinophyceae;D_5__Gymnodiniphycidae;D_6__Gymnodinium clade;D_7__Gymnodinium;D_8__Barrufeta resplendens;D_9__	0	0	0	0	0	0.000143926	0.000248509	0	0	0	0	0	0	0	0	0	0	0	0	0	0	0	0	0	0	0	0	0	0	0.00855154	0.0188819	0	0	0	0	0	0	0	0	0	0	0	0	0	0	0	0	0	0
D_0__Eukaryota;D_1__SAR;D_2__Alveolata;D_3__Dinoflagellata;D_4__Dinophyceae;D_5__Gymnodiniphycidae;D_6__Gymnodinium clade;D_7__Gymnodinium;D_8__Karlodinium antarcticum;D_9__	0	0	0	0	0	0	0	0	0	0	0	0	0	0	0	0	0	0	0	0	0	0	0	0	0	0	0	0	0	0	0	0	0	0	0	0	0	0	0.000198794	0	0	0	0	0	0	0	0	0	0
D_0__Eukaryota;D_1__SAR;D_2__Alveolata;D_3__Dinoflagellata;D_4__Dinophyceae;D_5__Gymnodiniphycidae;D_6__Gymnodinium clade;D_7__Gymnodinium;D_8__Tovellia sanguinea;D_9__	0	0	0	0	0	0	0	0	0	0	0	0	0	0	0	0	0	0	0	0	0	0	0.00023084	0	0	0	0	0	0	0	0	0	0	0	0	0	0	0	0	0	0	0	0	0	0	0	0	0	0
D_0__Eukaryota;D_1__SAR;D_2__Alveolata;D_3__Dinoflagellata;D_4__Dinophyceae;D_5__Gymnodiniphycidae;D_6__Gymnodinium clade;D_7__Nusuttodinium;D_8__Gymnodinium corollarium;D_9__	0	0	0	0	0	0	0	0	0	0	0	0	0	0	0	0	0	0	0	0	0	0	0	0	0	0	0	0	0	0	0	0	0	0	0	0	0	0	0	0	0	0	0	0	0	0	0	0	0
D_0__Eukaryota;D_1__SAR;D_2__Alveolata;D_3__Dinoflagellata;D_4__Dinophyceae;D_5__Gymnodiniphycidae;D_6__Suessiaceae;D_7__Biecheleriopsis adriatica;D_8__;D_9__	0	0	0	0	0	0	0	0	0	0	0	0	0	3.62924e-05	0	0	0	0	0	0	0	0	0.000153894	0	0	0	0	0	0	0	8.24538e-05	0	0	0	0	0	0	0	0	0	0	0	0	0	0	0	0.000326229	0	0
D_0__Eukaryota;D_1__SAR;D_2__Alveolata;D_3__Dinoflagellata;D_4__Dinophyceae;D_5__Gymnodiniphycidae;D_6__Suessiaceae;D_7__Symbiodinium;D_8__Arachis hypogaea var. vulgaris;D_9__	0	0	0	0	0	0	0	0	0	0	0	0	0	0	0	0	0	0	0	0	0	0	0	8.90432e-05	0	0	0	0	0	0	0	6.70511e-05	0	0	0	0	0	0	0	0	0	0	0	0	0	0	0	0	0
D_0__Eukaryota;D_1__SAR;D_2__Alveolata;D_3__Dinoflagellata;D_4__Dinophyceae;D_5__Gymnodiniphycidae;D_6__Tovelliaceae;D_7__Jadwigia;Ambiguous_taxa;D_9__	0	0	0	0	0	0	0	0	0	0	0	0	0	0	0	0	0	0	0	0	0	0	0	0	0	0	0	0	0	0	0	0	0	0	0	0	0	0	0	0	0	0	0	0	0	0	0	0	0
D_0__Eukaryota;D_1__SAR;D_2__Alveolata;D_3__Dinoflagellata;D_4__Dinophyceae;D_5__Peridiniphycidae;D_6__Gonyaulacales;D_7__Alexandrium;D_8__Alexandrium andersonii;D_9__	0	0	0	0	4.09283e-05	0	0	0	0	0	0	0	0	0	0	0	0	0	0	0	2.25805e-05	0	0	0	0	0	0	0	0	0	0	0	0	0	0	0	0	0	0	0	0	0	0	0	0	0	0	0	0
D_0__Eukaryota;D_1__SAR;D_2__Alveolata;D_3__Dinoflagellata;D_4__Dinophyceae;D_5__Peridiniphycidae;D_6__Gonyaulacales;D_7__Alexandrium;D_8__Alexandrium fraterculum;D_9__	0	0	0	0	0	0	0	0	0	0	0	0	0	0	0	0	0	0	0	0	0	0	0	0	0	0	0	0	0	0	0	0	0	0	0	0	0	0	0	0	0	0	0	0	0	0	0	0	0
D_0__Eukaryota;D_1__SAR;D_2__Alveolata;D_3__Dinoflagellata;D_4__Dinophyceae;D_5__Peridiniphycidae;D_6__Gonyaulacales;D_7__Alexandrium;D_8__Alexandrium pseudogoniaulax;D_9__	0	0	0	0	0	0	0	0	0	0	0	0	0	0	0	0	0	0	0	0	0	3.14931e-05	0.000307787	0	0	0	0	0	0	0	0	0	0	0	0	0	0	0	0	0	0	0	0	0	0	0	0	0	0
D_0__Eukaryota;D_1__SAR;D_2__Alveolata;D_3__Dinoflagellata;D_4__Dinophyceae;D_5__Peridiniphycidae;D_6__Gonyaulacales;D_7__Alexandrium;D_8__Pyrodinium bahamense var. compressum;D_9__	0	0	0	0	0	0	0	0	0	0	0	0	0	0	0	0	0	0	0	0	0	0	0	0	0	0	0	0	0	0	0	0	0	0	0	0	0	0	0	0	0	0	0	0	0	0	0	0	0
D_0__Eukaryota;D_1__SAR;D_2__Alveolata;D_3__Dinoflagellata;D_4__Dinophyceae;D_5__Peridiniphycidae;D_6__Thoracosphaeraceae;D_7__Pfiesteria;D_8__Chimonodinium lomnickii;D_9__	0	0	0	0	0	0	0	0	0	0	0	0	0	0	0	0	0	0	0	0	0	0	0	0	0	0	0	0	0	0	0	0	0	0	0	0	0	0	0	0	0	0	0	0	0	0	0	0	0
D_0__Eukaryota;D_1__SAR;D_2__Alveolata;D_3__Dinoflagellata;D_4__Dinophyceae;D_5__Prorocentrales;D_6__Prorocentrum;D_7__Moestrupia oblonga;D_8__;D_9__	0	0	0	0	0	0	0	0	0	0	0	0	0	0	0	0	0	0	0	0	0	0	0	0	0	0	0	0	0	0	0	0	0	0	0	0	0	0	0	0	0	0	0	0	0	0	0	0	0
D_0__Eukaryota;D_1__SAR;D_2__Alveolata;D_3__Dinoflagellata;D_4__Dinophyceae;D_5__Prorocentrales;D_6__Prorocentrum;D_7__Prorocentrum cf. fukuyoi NC-2013;D_8__;D_9__	0	0	0	0	0	0	0	0	0	0	0	0	0	0	0	0	0	0	0	0	0	0	0	0	0	0	0	0	0	0	0	0	0	0	0	0	0	0	0	0	0	0	0	0	0	0	0	0	0
D_0__Eukaryota;D_1__SAR;D_2__Alveolata;D_3__Dinoflagellata;D_4__Dinophyceae;D_5__Prorocentrales;D_6__Prorocentrum;D_7__Prorocentrum fukuyoi;D_8__;D_9__	0	0	0	0	0	0	0	0	0	0	0	0	0	0	0	0	0	0	0	0	0	0	0	0	0	0	0	0	0	0	0	0	0	0	0	0	0	0	0	0	0	0	0	0	0	0	0	0	0
D_0__Eukaryota;D_1__SAR;D_2__Alveolata;D_3__Dinoflagellata;D_4__Dinophyceae;D_5__Prorocentrales;D_6__Prorocentrum;D_7__Vulcanodinium rugosum;D_8__;D_9__	0	0	0	0	0	0	0	0	0	0	0	0	0	0	0	0	0	0	0	0	0	0	0	0	0	0	0	0	0	0	0	0	0	0	0	0	0	0	0	0	0	0	0	0	0	0	0	0	0
D_0__Eukaryota;D_1__SAR;D_2__Alveolata;D_3__Incertae Sedis;D_4__Colponema;D_5__Acavomonas peruviana;D_6__;D_7__;D_8__;D_9__	0	0	0	0	0	0	0	0	0	0	0	0	0	0	0	5.82717e-05	0	0	0	0	0	0	0	0.000489738	0	0	0	0	0	0	0	0	0	0	0	0	0	0	0	0	0	0	0	0	0	0	0	0	0
D_0__Eukaryota;D_1__SAR;D_2__Alveolata;D_3__Incertae Sedis;D_4__Colponema;D_5__Colponema edaphicum;D_6__;D_7__;D_8__;D_9__	0	0	0	0	0	0	0	0	0	0	0	0	0	0	0	0	0	0	0	0	0	0	0	0	0	0	0	0	0	0	0	0	0	0	0	0	0	0	0	0	0	0	0	0	0	0	0	0	0
D_0__Eukaryota;D_1__SAR;D_2__Alveolata;D_3__Protalveolata;D_4__Chromerida;D_5__Chromera;D_6__Chromerida sp. RM11;D_7__;D_8__;D_9__	0	0	0	0	0	0	0	0	0	0	0	0	0	0	0	0	0	0	0	0	0	0	0	0	0	0	0	0	0	0	0	0	0	0	0	0	0	0	0	0	0	0	0	0	0	0	0	0	0
D_0__Eukaryota;D_1__SAR;D_2__Alveolata;D_3__Protalveolata;D_4__Colpodellida;D_5__Colpodella;Ambiguous_taxa;D_7__;D_8__;D_9__	0	0	0	0.000105285	0	0	0	0	0	0	0	0	0	0	0	0	0	0	0	0	0	0	0	0	0	0	0	0	0	0	0	0	0	0	0	0	0	0	0	0	0	0	0	0	0	0	0	0	0
D_0__Eukaryota;D_1__SAR;D_2__Alveolata;D_3__Protalveolata;D_4__Syndiniales;D_5__Syndiniales Group I;D_6__Euduboscquella sp. ex Favella arcuata;D_7__;D_8__;D_9__	0	0	0	0	0	0	0	0	0	0	0	0	0	0	0	0	0	0	0	0	0	0	0	0	0	0	0	0	0	0	0	0	0	0	0	0	0	0	0	0	0	0	0	0	0	0	0	0	0
D_0__Eukaryota;D_1__SAR;D_2__Alveolata;D_3__Protalveolata;D_4__Syndiniales;D_5__Syndiniales Group I;D_6__uncultured eukaryote;D_7__;D_8__;D_9__	0	0	0	0	0	0	0	0	0	0	0	0	0	0	0	0	0	0	0	0	0	0	0	0	0	0	0	0	0	0	0	0	0	0	0	0	0	0	0	0	0	0	0	0	0	0	0	0	0
D_0__Eukaryota;D_1__SAR;D_2__Alveolata;D_3__Protalveolata;D_4__Syndiniales;D_5__Syndiniales Group I;D_6__uncultured marine picoeukaryote;D_7__;D_8__;D_9__	0	0	0	0	0	0	0	0	0	0	0	0	0	0	0	0	0	0	0	0	0	0	0	0	0	0	0	0	0	0	0	0	0	0	0	0	0	0	0	0	0	0	0	0	0	0	0	0	0.000865801
D_0__Eukaryota;D_1__SAR;D_2__Alveolata;D_3__Voromonas pontica;D_4__;D_5__;D_6__;D_7__;D_8__;D_9__	0	0	0	0	0	0	0	0	0	0	0	0	0	0	0	0	0	0	0	0	0	0	0.000153894	0	0	0	0	0	0	0	0	0	0	0	0	0	0	0	0	0	0	0	0	0	0	0	0	0	0
D_0__Eukaryota;D_1__SAR;D_2__Rhizaria;D_3__Cercozoa;D_4__Ascetosporea;D_5__Haplosporida;D_6__Haplosporidium;D_7__Haplosporidium littoralis;D_8__;D_9__	0	0	0	0	0	0	0	0	0	0	0	0	0	0	0	0	0	0	0	0	0	0	0	0	0	0	0	0	0	0	0	0	0	0	0	0	0	0	0	0	0	0	0	0	0	0	0	0	0
D_0__Eukaryota;D_1__SAR;D_2__Rhizaria;D_3__Cercozoa;D_4__Cercomonadida sp. C15_1A03;D_5__;D_6__;D_7__;D_8__;D_9__	0	0	0	0	0	0	0	0.000215843	0	0	0	0	0	0	0	0	0	0	0	0	0	0	0	0	0	0	0	0	0	0	0	0	0	0	0	0	0	0	0	0	0	0	0	0	0	0	0	0	0
D_0__Eukaryota;D_1__SAR;D_2__Rhizaria;D_3__Cercozoa;D_4__Cercomonadidae;D_5__Cercomonas;Ambiguous_taxa;D_7__;D_8__;D_9__	0	0	0	0	0	0	0	0	0	0	0	0	0	0	0	0	0	0	0	0	0	0	0	0	0	0	0	0	0	0	0	0	0	0	0	0	0	0	0	0	0	0	0	0	0	0	0	0	0
D_0__Eukaryota;D_1__SAR;D_2__Rhizaria;D_3__Cercozoa;D_4__Cercomonadidae;D_5__Cercomonas;D_6__Cercomonas sp. ATCC 50367;D_7__;D_8__;D_9__	7.67754e-05	0	0	0	0	0	0	0	0	0	0	0	0	0	0	0	0	0	0	0	0	0	0	0	0	0	0	0	0	0	0	0	6.62076e-05	0	0	0	0	0	0	0	0	0	0	0	0	0	0	0	0
D_0__Eukaryota;D_1__SAR;D_2__Rhizaria;D_3__Cercozoa;D_4__Cercomonadidae;D_5__Cercomonas;D_6__Panagrolaimus sp. JU1365;D_7__;D_8__;D_9__	0	0	0	0	0	0	0	0	0	0	0	0	0	0	0	0	0	0	0	0	0	0	0	0	0	0	0	0	0	0	0	0	0	0	0	0	0	0	0	0	0	0	0	0	0	0	0	0	0
D_0__Eukaryota;D_1__SAR;D_2__Rhizaria;D_3__Cercozoa;D_4__Cercomonadidae;D_5__Cercomonas;D_6__Paracercomonas marina;D_7__;D_8__;D_9__	0	0	0	0	0	0	0	0	0	0	0	0	0	0	0	0	0	0	0	0	0	0	0	0	0	0	0	0	0	0	0	0	0	0	0	0	0	0	0	0	0	0	0	0	0	0	0	0	0
D_0__Eukaryota;D_1__SAR;D_2__Rhizaria;D_3__Cercozoa;D_4__Cercomonas sp. HFCC556;D_5__;D_6__;D_7__;D_8__;D_9__	0	0	0	0	0	0	0	0	0	0	0	0	0	0	0	0	0	0	0	0	4.5161e-05	0	0	0	0	0	0	0	0	0	0	0	0	0	0	0	3.80185e-05	0	0	0	0	0	0	0	0	0	0	0	0
D_0__Eukaryota;D_1__SAR;D_2__Rhizaria;D_3__Cercozoa;D_4__Chlorarachniophyta;D_5__Amorphochlora amoebiformis;D_6__;D_7__;D_8__;D_9__	0	0	0	0	0	0	0	0	0	0	0	0	0	0	0	0	0	0	0	0	0	0	0	0	0	0	0	0	0	0	0	0	0	0	0	0	0	0	0	0	0	0	0	0	0	0	0	0	0
D_0__Eukaryota;D_1__SAR;D_2__Rhizaria;D_3__Cercozoa;D_4__Glissomonadida;D_5__Bodomorpha;D_6__Bodomorpha minima;D_7__;D_8__;D_9__	0	0	0	0	0	0	0	0	0	0	0	0	0	0	0	0	0	0	0	0	0	0	0	0	0	0	0	0	0	0	0	0	0	0	0	0	0	0	0	0	0	0	0	0	0	0	0	0	0
D_0__Eukaryota;D_1__SAR;D_2__Rhizaria;D_3__Cercozoa;D_4__Glissomonadida;D_5__Bodomorpha;D_6__Bodomorpha sp. HFCC57;D_7__;D_8__;D_9__	0	0	0	0	4.09283e-05	0	0	0	0	0	0	0	0	0	0	0	0	0	0	0	0	0	0	0	0	0	0	0	0	0	0	0	0	0	0	0	0	0	0	0	0	0	0	0	0	0	0	0	0
D_0__Eukaryota;D_1__SAR;D_2__Rhizaria;D_3__Cercozoa;D_4__Glissomonadida;D_5__Bodomorpha;D_6__uncultured eukaryote;D_7__;D_8__;D_9__	0	0	0	0	0	0	0	0	0	0	0	0	0	0	0	0	0	0	0	0	0	0	0	0	0	0	0	0	0	0	0	0	0	0	0	0	0	0	0	0	0	0	0	0	0	0	0	0	0
D_0__Eukaryota;D_1__SAR;D_2__Rhizaria;D_3__Cercozoa;D_4__Glissomonadida;D_5__Heteromita;Ambiguous_taxa;D_7__;D_8__;D_9__	0	0	0	0	0	0	0	0	0	0	0	0	0	0	0	0	0	0	0	0	0	0	0	0	0	0	0	0	0	0	0	0	0	0	0.000313643	0	0	0	0	0	0	0	0	0	0	0	0	0	0
D_0__Eukaryota;D_1__SAR;D_2__Rhizaria;D_3__Cercozoa;D_4__Glissomonadida;D_5__Heteromita;D_6__Heteromita globosa;D_7__;D_8__;D_9__	0	0	0	0	8.18565e-05	3.59816e-05	0	0	0	0	0	0	0	0	0	0	0	0	0	0	0	0	0	0	0	0	0	0	0	0	0	0	0	0	0	0	0	0	0	0	0	0	0	0	0	0	0	0	0
D_0__Eukaryota;D_1__SAR;D_2__Rhizaria;D_3__Cercozoa;D_4__Glissomonadida;D_5__Heteromita;D_6__Plasmodiophora brassicae;D_7__;D_8__;D_9__	0	0	0	0	0	3.59816e-05	0	0	0	0	0	0	0	0	0	0	0	0	0	0	0	0	0	0	0	0	0	0	0	0	8.24538e-05	0	0	0	0	0	0	0	0	0	0	0	0	0	0	0	0	0	0
D_0__Eukaryota;D_1__SAR;D_2__Rhizaria;D_3__Cercozoa;D_4__Glissomonadida;D_5__Heteromita;D_6__uncultured eukaryote;D_7__;D_8__;D_9__	0	0	0	0.000157928	0	0	0	0	0	0	0	0	0	0	0	0	0	0	0	0	0	0	0	0	0	0	0	0	0	0	0	0	0	0	0	0	0	0	0	0	0	0	0	0	0	0	0	0	0
D_0__Eukaryota;D_1__SAR;D_2__Rhizaria;D_3__Cercozoa;D_4__Gromia;D_5__uncultured eukaryote;D_6__;D_7__;D_8__;D_9__	0	0	0	0	0	0	0	0	0	0	0	0	0	0	0	0	0	0	0	0	0	0	0	0	0.000145624	0	0	0	0	0	0	0	0	0	0	0	0	0	0	0	0	0	0	0	0	0	0	0	0
D_0__Eukaryota;D_1__SAR;D_2__Rhizaria;D_3__Cercozoa;D_4__Gymnophrys sp. ATCC 50923;D_5__;D_6__;D_7__;D_8__;D_9__	0	0	0	0	4.09283e-05	0	0	0	0	0	0	0	0	0	0	0	0	0	0	0	0	0	0	0	0	0	0	0	4.74552e-05	0	0	0	0	0	0	0	0	0	0	0	0	0	0	0	0	0.00027002	0	0	0
D_0__Eukaryota;D_1__SAR;D_2__Rhizaria;D_3__Cercozoa;D_4__Imbricatea;D_5__Silicofilosea;D_6__Euglyphida;D_7__13-1.8;D_8__uncultured cercozoan;D_9__	0	0	0	0	0	0	0	0	0	0	0	0	0	0	0	0	0	0	0.000144942	0	0	0	0	0	0	0	0	0	0	0	0	0	0	0	0	0	0	0	0	0	0	0	0	0	0	0	0	0	0
D_0__Eukaryota;D_1__SAR;D_2__Rhizaria;D_3__Cercozoa;D_4__Imbricatea;D_5__Silicofilosea;D_6__Euglyphida;D_7__Incertae Sedis;D_8__Tracheleuglypha;D_9__Tracheleuglypha dentata	0	0	0	0	0	0	0	0	4.74992e-05	0	0	0	0	0	0	0	0	0	0	0	0	0	0	0	7.2812e-05	0	0	0	0	0	0	0	0	0	0	0	0	0	0	0	0	0	0	0	0	0	0	0	0
D_0__Eukaryota;D_1__SAR;D_2__Rhizaria;D_3__Cercozoa;D_4__Imbricatea;D_5__Silicofilosea;D_6__Euglyphida;D_7__Paulinellidae;D_8__Gromia oviformis;D_9__	0	0	0	0	0	0	0	0	0	0	0	0	0	0	0	0	0	0	0	0	0	0	0	0	0	0	0	0	0	0	0	0	0	0	0	0	0	0	0	0	0	0	0	0	0	0	0	0	0
D_0__Eukaryota;D_1__SAR;D_2__Rhizaria;D_3__Cercozoa;D_4__Imbricatea;D_5__Silicofilosea;D_6__Euglyphida;D_7__Paulinellidae;D_8__Paulinella;D_9__Cercozoa sp. YPF501	0	0	0	0	0	0	0	0	0	0	0	0	0	0	0	0	0	0	0	0	0	0	0	0	0	0	0	0	0	0	0	0	0	0	0	0	0	0	0	0	0	0	0	0	0.000238514	0	0	0	0
D_0__Eukaryota;D_1__SAR;D_2__Rhizaria;D_3__Cercozoa;D_4__Imbricatea;D_5__Silicofilosea;D_6__Euglyphida;D_7__Paulinellidae;D_8__Paulinella;D_9__Paulinella chromatophora	0	0	0	0	0	0	0	0	0	0	0	0	0	0	0	0	0	0	0	0	0	0	0	0	0	0	0	0	0	0	0	0	0	0	0	0	0	0	0	0	0	0	0	0	0	0	0	0	0
D_0__Eukaryota;D_1__SAR;D_2__Rhizaria;D_3__Cercozoa;D_4__Imbricatea;D_5__Silicofilosea;D_6__Euglyphida;D_7__Paulinellidae;D_8__Placocista sp. CC-Grouse Mountain;D_9__	0	0	0	0	0	0	0	0	0	0	0	0	0	0	0	0.000174815	0	0	0	0	0	0	7.69468e-05	0	0	0	0	0	0	0	0	0	0	0	0	0	0	0	0	0	0	0	0	0	0	0	0	0	0
D_0__Eukaryota;D_1__SAR;D_2__Rhizaria;D_3__Cercozoa;D_4__Imbricatea;D_5__Silicofilosea;D_6__Euglyphida;D_7__Paulinellidae;D_8__Trachelocorythion pulchellum;D_9__	0	0	0	0	0	0	0	0	0	0	0	0	0	7.25847e-05	0	0	0	0	0	0	0	0	0	0	0	0	0	0	0	0	0	0	0	0	0	0	0	0	0	0	0	0	0	0	0	0	0	0	0
D_0__Eukaryota;D_1__SAR;D_2__Rhizaria;D_3__Cercozoa;D_4__Imbricatea;D_5__Silicofilosea;D_6__Euglyphida;D_7__Trinematidae;D_8__Amb-18S-615;D_9__uncultured Eimeriidae	0	0	0	0	0	0	0	0	0	0	0	0	0	0	0	0	0	0	0	0	0	0	0	0	0	0	0	0	0	0	0	0	0	0	0	0	0	0	0	0	0	0	0	0	0	0	0	0	0
D_0__Eukaryota;D_1__SAR;D_2__Rhizaria;D_3__Cercozoa;D_4__Imbricatea;D_5__Silicofilosea;D_6__Thaumatomonadida;D_7__Thaumatomonadidae;D_8__Thaumatomonas;D_9__Metromonas simplex	0	0	0	0	0	0	0	0	0	0	0	0	0	0	0	0	0	0	0	0	0	0	0	0	0	0	0	0	0	0	0	0	0	0	0	0	0	0	0	0	0	0	0	0	0	0	0	0	0
D_0__Eukaryota;D_1__SAR;D_2__Rhizaria;D_3__Cercozoa;D_4__Phytomyxea;D_5__Plasmodiophora;D_6__Bodomorpha sp. HFCC57;D_7__;D_8__;D_9__	0	0	0	0	6.13924e-05	0	0	0	0	0	0	0	0	0	0	0	0	0	0	0	0	0	0	0	0	0	0	0	0	0	0	0	0	0	0	0	0	0	0	0	0	0	0	0	0	0	0	0	0
D_0__Eukaryota;D_1__SAR;D_2__Rhizaria;D_3__Cercozoa;D_4__Thecofilosea;D_5__Cryomonadida;D_6__Protaspidae;D_7__Protaspis;D_8__Cryothecomonas sp. APCC MC5-1Cryo;D_9__	0	0	0	0	0	0	0	0	0	0	0	0	0	0	0	0	0	0	0	0	0	0	0	0	0	0	0	0	0	0	0	0	0	0	0	0	0	0	0	0	0	0	0	0	0	0	0	0	0
D_0__Eukaryota;D_1__SAR;D_2__Rhizaria;D_3__Cercozoa;D_4__Thecofilosea;D_5__Cryomonadida;D_6__Protaspidae;D_7__Protaspis;D_8__Hyaloperonospora arabidopsidis;D_9__	0	0	0	0	0	0	0	0	0	0	0	0	0	0	0	0	0	0	0	0	0	6.29862e-05	0	0	0	0	0	0	0	0	0	0	0	0	0	0	0	0	0	0	0	0	0	0	0	0	0	0	0
D_0__Eukaryota;D_1__SAR;D_2__Rhizaria;D_3__Cercozoa;D_4__Thecofilosea;D_5__Cryomonadida;D_6__Protaspidae;D_7__Protaspis;D_8__Peregrinia clavideferens;D_9__	0	0	0	0	0	0	0	0	0	0	0	0	0	0	0	0	0	0	0	0	0	0	0	0	0	0	0	0	0	0	0	0	0	0	0	0	0	0	0	0	0	0	0	0	0	0	0	0	0
D_0__Eukaryota;D_1__SAR;D_2__Rhizaria;D_3__Cercozoa;D_4__Thecofilosea;D_5__Cryomonadida;D_6__Protaspidae;D_7__Protaspis;D_8__Protaspis grandis;D_9__	0	0	0	0	0	0	0	0	0	0	0	0	0	0	0	0	0	0	0	0	0	0	0	0	0	0	0	0	4.74552e-05	0	0	0	0	0	0	0	0	0	0	0	0	0	0	0	0	0	0	0	0
D_0__Eukaryota;D_1__SAR;D_2__Rhizaria;D_3__Cercozoa;D_4__Vampyrellidae;D_5__Kumanoa intorta;D_6__;D_7__;D_8__;D_9__	0	0	0	0	0	0	0	0	0	0	0	0	0	0	0	0	0	0	0	0	0	0	0	0	0	0	0.000118245	0	0	0	0	0	0	0	0	0	0	0	0	0	0	0	0	0	0	0	0	0	0
D_0__Eukaryota;D_1__SAR;D_2__Rhizaria;D_3__Retaria;D_4__Polycystinea;D_5__Spumellaria;D_6__Cladococcus;D_7__Cladococcus viminalis;D_8__;D_9__	0	0	0	0	0	0	0	0	0	0	0	0	0	0	0	0	0	0	0	0	0	0	0	0	0	0	0	0	0	0	0	0	0	0	0	0	0	0	0	0	0	0	0	0	0	0	0	0	0
D_0__Eukaryota;D_1__SAR;D_2__Rhizaria;D_3__Retaria;D_4__Polycystinea;D_5__Spumellaria;D_6__Spongopyle;D_7__Spongopyle osculosa;D_8__;D_9__	0	0	0	0	0	0	0	0	0	0	0	0	0	0	0	0	0	0	0	0	0	0	0	0	0	0	0	0	0	0	0	0	0	0	0	0	0	0	0	0	0	0	0	0	0	0	0	0	0
D_0__Eukaryota;D_1__SAR;D_2__Rhizaria;D_3__Retaria;D_4__RAD B;Ambiguous_taxa;D_6__;D_7__;D_8__;D_9__	0	0	0	0	0	0	0	0	0	0	0	0	0	0	0	0	0	0	0	0	0	0	0	0	0	0	0	0	0	0	0	0	0	0	0	0	0	0	0	0	0	0	0	0	0	0	0	0	0.253391
D_0__Eukaryota;D_1__SAR;D_2__Stramenopiles;D_3__Bicosoecida;D_4__Bicosoeca;Ambiguous_taxa;D_6__;D_7__;D_8__;D_9__	0	0	0	0	0	0	0	0	0	0	0	0	0	0	0	0	0	0	0	0	0	0	0	0	0	0	0	0	0	0	0	0	0	0	0	0	0	0	0	0	0	0	0	0	0	0	0	0	0
D_0__Eukaryota;D_1__SAR;D_2__Stramenopiles;D_3__Bicosoecida;D_4__uncultured stramenopile;D_5__;D_6__;D_7__;D_8__;D_9__	0	0	0	0	0	0	0	0	0	0	0	0	0	0	0	0	0	0	0	0	0	0	0	0	0	0	0	0	0	0	0	0	0	0	0	0	0	0	0	0	0	0	0	0	0	0	0	0	0
D_0__Eukaryota;D_1__SAR;D_2__Stramenopiles;D_3__Blastocystis;D_4__Blastocystis hominis;D_5__;D_6__;D_7__;D_8__;D_9__	0	0	0	0	0	0	0	0	0	0	0	0	0	0	0	0	0	0	0	0	0	0	0	0	0	0	0	0	0	0	0	0	0	0	0	0	0	0	0	0	0	0	0	0	0	0	0	0	0
D_0__Eukaryota;D_1__SAR;D_2__Stramenopiles;D_3__Blastocystis;D_4__Blastocystis sp. subtype 6;D_5__;D_6__;D_7__;D_8__;D_9__	0	0	0	0	0	0	0	0	0	0	0	0	0	0	0	0	0	0	0	0	0	0	0	0	0	0	0	0	0	0	0	0	0	0	0	0	0	0	0	0	0	0	0	0	0	0	0	0	0
D_0__Eukaryota;D_1__SAR;D_2__Stramenopiles;D_3__Blastocystis;D_4__Blastocystis sp. subtype 8;D_5__;D_6__;D_7__;D_8__;D_9__	0	0	0	0	0	0	0	0	0	0	0	0	0	0	0	0	0	0	0	0	0	0	0	0	0	0	0	0	0	0	0	0	0	0	0	0	0	0	0	0	0	0	0	0	0	0	0	0	0
D_0__Eukaryota;D_1__SAR;D_2__Stramenopiles;D_3__Blastocystis;D_4__gut metagenome;D_5__;D_6__;D_7__;D_8__;D_9__	0	0	0	0	4.09283e-05	0	0	0	0	0	0	0	0	0	0	0	0	0	0	0	0	0	0	0	0	0	0	0	0	0	0	0	0	0	0	0	0	0	0	0	0	0	0	0	0	0	0	0	0
D_0__Eukaryota;D_1__SAR;D_2__Stramenopiles;D_3__Chrysophyceae;D_4__Ochromonadales;D_5__Chrysolepidomonas;D_6__Spumella lacusvadosi;D_7__;D_8__;D_9__	0	0	0	0	0	0	0	0	0	0	0	0	0	0	0	0	0	0	0	0	0	0	0	0	0	0	0	0	0	0	0	0	0	0	0	0	0	0	0	0	0	0	0	0	0	0	0	0	0
D_0__Eukaryota;D_1__SAR;D_2__Stramenopiles;D_3__Diatomea;D_4__Bacillariophytina;D_5__Mediophyceae;D_6__Thalassiosira;D_7__Chaetoceros cf. diadema 2 SEH-2013;D_8__;D_9__	0	0	0	0	0	0	0	0	0	0	0	0	0	0	0	0	0	0	0	0	0	0	0	0	0	0	0	0	0	0	0	0	0	0	0	0	0	0	0	0	0	0	0	0	0	0	0	0	0
D_0__Eukaryota;D_1__SAR;D_2__Stramenopiles;D_3__Diatomea;D_4__Bacillariophytina;D_5__Mediophyceae;D_6__Thalassiosira;D_7__Heterokontophyta sp. 1 SEH-2013;D_8__;D_9__	0	0	0	0	0	0	0	0	0	0	0	0	0	0	0	0	0	0	0	0	0	0	0	0	0	0	0	0	0	0	0	0	0	0	0	0	0	0	0	0	0	0	0	0	0	0	0	0	0
D_0__Eukaryota;D_1__SAR;D_2__Stramenopiles;D_3__Dictyochophyceae;D_4__Pedinellales;D_5__Apedinella;D_6__Apedinella radians;D_7__;D_8__;D_9__	0	0	0	0	0	0	0	0	0	0	0	0	0	0	0	0	0	0	0	0	0	0	0	0	0	0	0	0	0	0	0	0	0	0	0	0	0	0	0	0	0	0	0	0	0	0	0	0	0
D_0__Eukaryota;D_1__SAR;D_2__Stramenopiles;D_3__Hyphochytriales;D_4__Hyphochytrium;D_5__Hyphochytrium catenoides;D_6__;D_7__;D_8__;D_9__	0	0	0	0	0	0	0	0	0	0	0	0	0	0	0	0	0	0	0	0	0	0	0	0	0	0	0	0	0	0	0	0	0	0	0	0	0	0	0	0	0	0	0	0	0	0	0	0	0
D_0__Eukaryota;D_1__SAR;D_2__Stramenopiles;D_3__Incertae Sedis;D_4__Blastocystis;Ambiguous_taxa;D_6__;D_7__;D_8__;D_9__	0	0	0	0	0	0	0	0	0	0	0	0	0	0	0	0	0	0	0	0	0	0	0	0	0	0	0	0	0	0	0	0	0	0	0	0	0	0	0	0	0	0	0	0	0	0	0	0	0.0588745
D_0__Eukaryota;D_1__SAR;D_2__Stramenopiles;D_3__Incertae Sedis;D_4__Blastocystis;D_5__Blastocystis sp. GERA3a;D_6__;D_7__;D_8__;D_9__	0	0	0	0	0	0	0	0	0	0	0	0	0	0	0	0	0	0	0	0	0	0	0	0	0	0	0	0	0	0	0	0	0	0	0	0	0	0	0	0	0	0	0	0	0	0	0	0	0
D_0__Eukaryota;D_1__SAR;D_2__Stramenopiles;D_3__Incertae Sedis;D_4__Blastocystis;D_5__Blastocystis sp. subtype 10 CA6;D_6__;D_7__;D_8__;D_9__	0	0	0	0	0	0	0	0	0	0	0	0	0	0	0	0	0	0	0	0	0	0	0	0	0	0	0	0	0	0	0	0	0	0	0	0	0	0	0	0	0	0	0	0	0	0	0	0	0.00750361
D_0__Eukaryota;D_1__SAR;D_2__Stramenopiles;D_3__Labyrinthulomycetes;D_4__Thraustochytriaceae;D_5__Thraustochytrium;Ambiguous_taxa;D_7__;D_8__;D_9__	0	0	0	0	0	0	0	0	0	0	0	0	0	0	0	0	0	0	0	0	0	0	0	0	0	0	0	0	0	0	0	0	0	0	0	0	0	0	0	0	0	0	0	0	0	0	0	0	0
D_0__Eukaryota;D_1__SAR;D_2__Stramenopiles;D_3__Ochrophyta;D_4__Diatomea;D_5__Bacillariophytina;D_6__Mediophyceae;D_7__Cyclotella;Ambiguous_taxa;D_9__	0	0	0	0	0	0	0	0	0	0	0	0	0	0	0	0	0	0	0	0	0	0	0	0	0	0	0	0	0	0	0	0	0	0	0	0	0	0	0	0	0	0	0	0	0	0	0	0	0.000865801
D_0__Eukaryota;D_1__SAR;D_2__Stramenopiles;D_3__Ochrophyta;D_4__Diatomea;D_5__Bacillariophytina;D_6__Mediophyceae;D_7__Cyclotella;D_8__uncultured marine eukaryote;D_9__	0	0	0	0	0	0	0	0	0	0	0	0	0	0	0	0	0	0	0	0	0	0	0	0	0	0	0	0	0	0	0	0	0	0	0	0	0	0	0	0	0	0	0	0	0	0	0	0	0
D_0__Eukaryota;D_1__SAR;D_2__Stramenopiles;D_3__Ochrophyta;D_4__Phaeophyceae;D_5__Ectocarpales;D_6__uncultured eukaryote;D_7__;D_8__;D_9__	0	0	0	0	0	0	0	0	0	0	0	0	0	0	0	0	0	0	0	0	0	0	0	0	0	0	0	0	0	0	0	0	0	0	0	0	0	0	0	0	0	0	0	0	0	0	0	0	0
D_0__Eukaryota;D_1__SAR;D_2__Stramenopiles;D_3__Ochrophyta;D_4__Xanthophyceae;Ambiguous_taxa;Ambiguous_taxa;Ambiguous_taxa;D_8__;D_9__	0	0	0	0	0	0	0	0	0	0	0	0	0	0	0	0	0	0	0	0	0	0	0	0	0	0	0	0	0	0	0	0	0	0	0	0	0	0	0	0	0	0	0	0	0	0	0	0	0.000865801
D_0__Eukaryota;D_1__SAR;D_2__Stramenopiles;D_3__Peronosporomycetes;D_4__Phytophthora;D_5__Salisapilia sapeloensis;D_6__;D_7__;D_8__;D_9__	0	0	0	0	2.04641e-05	0	0	0	0	0	0	0	0	0	0	0	0	0	0	0	0	0	0	0	0	0	0	0	0.000783011	0	0	0	0	0	0	0	0	0	0	0	0	0	0	0	0	0	0	0	0
D_0__Eukaryota;D_1__SAR;D_2__Stramenopiles;D_3__Peronosporomycetes;D_4__Plasmopara australis;D_5__;D_6__;D_7__;D_8__;D_9__	0	0	0	0	0	0	0	0	0	0	0	0	0	0	0	0	0	0	0	0	0	0	0	0	0	0	0	0	4.74552e-05	0	0	0	0	0	0	0	0	0	0	0	0	0	0	0	0	0	0	0	0
D_0__Eukaryota;D_1__SAR;D_2__Stramenopiles;D_3__Peronosporomycetes;D_4__Pythium;D_5__Pythium ultimum var. sporangiiferum BR650;D_6__;D_7__;D_8__;D_9__	0	0	0	0	0	0	0	0	0	0	0	0	0	0	0	0	0	0	0	0	0	0	0	0	0	0	0	0	0	0	0	0	0	0	0	0	0	0	0	0	0	0	0	0	0	0	0	0	0
D_0__Eukaryota;D_1__SAR;D_2__Stramenopiles;D_3__Synurales;D_4__Mallomonas;D_5__Chromulinospumella sphaerica;D_6__;D_7__;D_8__;D_9__	0	0	0	0	0	0	0	0	0	0	0	0	0	0	0	0	0	0	0	0	0	0	0	0	0	0	0	0	0	0	0	0	0	0	0	0	0	0	0	0	0	0	0	0	0	0	0	0	0
D_0__Eukaryota;D_1__SAR;D_2__wastewater metagenome;D_3__;D_4__;D_5__;D_6__;D_7__;D_8__;D_9__	0	0	0	0	4.09283e-05	0	0	0	0	0	0	0	0	0	0	0	0	0	0	0	0	0	0	0	0	0	0	0	0.000142366	0	0	0	0	0	0	0	1.90092e-05	0	0	0	0	0	0	0	0	0	0	0	0
Unassigned	0.0121305	0.00606768	0.0231067	0.00279006	8.18565e-05	0	8.28363e-05	0.00028779	0.00446492	0.00156674	0.00408966	0.000725652	4.62695e-05	0	0	5.82717e-05	0.00664586	0.004	0.00821335	0.00164952	2.25805e-05	0	0	0.000623303	0.0202417	0.0109204	0.0134208	0.008926	4.74552e-05	0	8.24538e-05	0.000201153	0.00979873	0.00833333	0.011448	0.00655592	5.70277e-05	0	0	0.000183778	0.0349292	0.0336879	0.0238507	0.0189394	0.00143108	0	0.00826446	0.0205317	0.316306
[truncated: 7 more columns]

## Sheet: Table S9
Table S9. Taxonomic classification of eukaryotic reads of all faecal samples and primer sets at the SILVA Level 1 (Dataset 2)
	WR4						WR5						WR6						WR7						WR8						ZR4						MB1
#OTU ID	616*F/1132R	1183F/1631R	DM568F/RM2R	RM2F/RM3R	GA12F/RM4R	GA20F/RM9R	616*F/1132R	1183F/1631R	DM568F/RM2R	RM2F/RM3R	GA12F/RM4R	GA20F/RM9R	616*F/1132R	1183F/1631R	DM568F/RM2R	RM2F/RM3R	GA12F/RM4R	GA20F/RM9R	616*F/1132R	1183F/1631R	DM568F/RM2R	RM2F/RM3R	GA12F/RM4R	GA20F/RM9R	616*F/1132R	1183F/1631R	DM568F/RM2R	RM2F/RM3R	GA12F/RM4R	GA20F/RM9R	616*F/1132R	1183F/1631R	DM568F/RM2R	RM2F/RM3R	GA12F/RM4R	GA20F/RM9R	616*F/1132R	1183F/1631R	DM568F/RM2R	RM2F/RM3R	GA12F/RM4R	GA20F/RM9R
D_0__Archaea	0.00227391	0	0	0	0	0	4.47853e-05	0	0	0	0	0	0	0	0	0	0	0	0.00132319	0	0	0	0	0	0.000298625	0	0	0	0	0	0	0	0	0	0	0	0.0603115	0	0	0	0	0
D_0__Bacteria	0.00527421	0	0	3.56935e-06	0	0	0.000940492	0	0	0	0	0	0.00216099	0	0	0	0	0	0.0225776	0	0	0	0	0	0.0045391	0	0	0	0	0	0.0306951	0	0	0	0	0	0.100392	0	0	0	0	0
D_0__Eukaryota	0.985014	0.998603	1	0.999996	1	1	0.998321	0.99915	1	1	1	0.999593	0.996683	0.991203	1	1	1	0.999961	0.972359	0.992649	1	1	1	0.99997	0.991053	0.998749	1	1	1	0.999934	0.957066	0.996716	0.999897	1	1	0.996852	0.797392	0.977233	0.997592	0.997082	1	0.992027
Unassigned	0.00743759	0.00139729	0	0	0	0	0.000694172	0.00085034	0	0	0	0.000407114	0.00115588	0.00879744	0	0	0	3.88199e-05	0.00374036	0.00735132	0	0	0	3.03447e-05	0.00410908	0.0012514	0	0	0	6.63454e-05	0.012239	0.0032845	0.000103013	0	0	0.00314817	0.0419044	0.0227674	0.00240795	0.00291793	0	0.00797319

## Sheet: Table S10
Table S10. Taxonomic classification of eukaryotic reads of all faecal samples and primer sets at the SILVA Level 4 (Dataset 2)
	WR4						WR5						WR6						WR7						WR8						ZR4						MB1
#OTU ID	616*F/1132R	1183F/1631R	DM568F/RM2R	RM2F/RM3R	GA12F/RM4R	GA20F/RM9R	616*F/1132R	1183F/1631R	DM568F/RM2R	RM2F/RM3R	GA12F/RM4R	GA20F/RM9R	616*F/1132R	1183F/1631R	DM568F/RM2R	RM2F/RM3R	GA12F/RM4R	GA20F/RM9R	616*F/1132R	1183F/1631R	DM568F/RM2R	RM2F/RM3R	GA12F/RM4R	GA20F/RM9R	616*F/1132R	1183F/1631R	DM568F/RM2R	RM2F/RM3R	GA12F/RM4R	GA20F/RM9R	616*F/1132R	1183F/1631R	DM568F/RM2R	RM2F/RM3R	GA12F/RM4R	GA20F/RM9R	616*F/1132R	1183F/1631R	DM568F/RM2R	RM2F/RM3R	GA12F/RM4R	GA20F/RM9R
D_0__Eukaryota;Ambiguous_taxa;D_2__;D_3__	0	0	0	0	0	0	0	0	0	0	0	0	1.67881e-05	0	0	0	0	0	0	0	0	0	0	0	0	0	0	0	0	0	0	0	0	0	0	0	0	0	0	0	0	0
D_0__Eukaryota;D_1__Amoebozoa;D_2__Archamoebae;D_3__Entamoebida	1.59112e-05	0.000183251	0	0	0	0	1.12074e-05	4.2517e-05	0	0	0	0	1.67881e-05	0.000289798	0	0	0	0	1.0674e-05	9.67278e-05	0	0	0	0	0	0	0	0	0	0	8.48623e-05	0.00494792	0	0	0	0	0.0601921	0.195206	0.437756	0.0402297	0.0014017	0.000142378
D_0__Eukaryota;D_1__Amoebozoa;D_2__Discosea;D_3__Flabellinia	3.18223e-05	0	0	0	0	0	0	0	0	0	0	0	0	0	0	0	0	0	0.000149435	0	0	0	0	0	0	0	0	0	0	0	0	0	0	0	0	0	0	0.000707064	0	0	0	0
D_0__Eukaryota;D_1__Amoebozoa;D_2__Discosea;D_3__Longamoebia	0	0	0	0	0	0	0	0	0	0	0	0	0	0	0	0	0	0	2.13479e-05	0	0	0	0	0	0	0	0	0	0	0	0	0	0	0	0	0	1.23522e-05	0	0.00230374	0	3.68868e-05	0
D_0__Eukaryota;D_1__Amoebozoa;D_2__Gracilipodida;D_3__Flamella	0	2.29064e-05	0	0	0	0	0	0	0	0	0	0	0	0	0	0	0	0	0	0	0	0	0	0	0	0	0	0	0	0	0	0	0	0	0	0	0	0	0	0	0	0
D_0__Eukaryota;D_1__Amoebozoa;D_2__Gracilipodida;D_3__Telaepolella	0	0	0	0	0	0	0	0	0	0	0	0	0	0	0	0	0	0	0	0	0	0	0	0	0	0	0	0	0	0	0	0.000139122	0	0	0	0	0	0	0	0	0	0
D_0__Eukaryota;D_1__Amoebozoa;D_2__Incertae Sedis;D_3__Ischnamoeba	0	0	0	0	0	0	0	0	0	0	0	0	1.67881e-05	0	0	0	0	0	0	0	0	0	0	0	0	0	0	0	0	0	0	0	0	0	0	0	0.000191458	0	0	0	0	0
D_0__Eukaryota;D_1__Amoebozoa;D_2__LKM74;Ambiguous_taxa	6.36446e-05	0	0	0	0	0	0	0	0	0	0	0	0	0	0	0	0	0	0	0	0	0	0	0	0	0	0	0	0	0	0	0	0	0	0	0	1.23522e-05	0	0	0	0	0
D_0__Eukaryota;D_1__Amoebozoa;D_2__Protosteliida;D_3__Protostelium	0	0	0	0	0	0	0	0	0	0	0	0	0	0	0	0	0	0	0	0	0	0	0	0	0	0	0	0	0	0	0	0	0	0	0	0	0.000197635	0	0	0	0	0
D_0__Eukaryota;D_1__Amoebozoa;D_2__Schizoplasmodiida;Ambiguous_taxa	3.18223e-05	0	0	0	0	0	0	0	0	0	0	0	0	0	0	0	0	0	0	0	0	0	0	0	0	0	0	0	0	0	0	0	0	0	0	0	0	0	0	0	0	0
D_0__Eukaryota;D_1__Amoebozoa;D_2__Schizoplasmodiida;D_3__Nematostelium	0	0	0	0	0	0	0	0	0	0	0	0	0	0	0	0	0	0	0	0	0	0	0	0	0	0	0	0	0	0	0	0	0	0	0	0	0	0	0	0	0	0
D_0__Eukaryota;D_1__Amoebozoa;D_2__Tubulinea;D_3__Arcellinida	0	0	0	0	0	0	0	0	0	0	0	0	0	0	0	0	0	0	0	0	0	0	0	0	0	0	0	0	0	0	0	0	0	0	0	0	0	0.00220604	0	0	0	0
D_0__Eukaryota;D_1__Amoebozoa;D_2__Tubulinea;D_3__Euamoebida	0	0	0	0	0	0	0	0	0	0	0	0	0	0	0	0	0	0	0	0	0	0	0	0	0	0	0	0	0	0	0	0	0	0	0	0	1.23522e-05	0	0	0	0	0
D_0__Eukaryota;D_1__Amoebozoa;D_2__Tubulinea;D_3__Leptomyxida	0	0	0	0	0	0	0	0	0	0	0	0	0	0	0	0	0	0	0	0	0	0	0	0	0	0	0	0	0	0	0	0	0	0	0	0	0	0.000509086	0	0	0	0
D_0__Eukaryota;D_1__Amoebozoa;D_2__uncultured eukaryote;D_3__	0	0	0	0	0	0	1.12074e-05	0	0	0	0	0	2.51822e-05	0	0	0	0	0	5.33698e-05	0	0	0	0	0	0	0	0	0	0	0	0	0	0	0	0	0	0	0	0.00126166	0.000797028	0.0125046	0
D_0__Eukaryota;D_1__Archaeplastida;D_2__Acutodesmus obliquus;D_3__	0	0	0	1.07081e-05	0	0	0	0	0	0	0	0	0	0	0	0	0	0	0	0	0	1.62363e-05	0	0	0	0	0	0	0.000179634	0	0	0	0	0	0	0	0	0	0	0	0	0
D_0__Eukaryota;D_1__Archaeplastida;D_2__Auxenochlorella protothecoides;D_3__	0	0	0	0.00330523	0.0162177	0	0	0	0	1.76567e-05	0	0	0	0	0	7.05462e-06	1.26805e-05	0	0	0	0	0.00020566	0.0017684	0	0	0	0	2.28316e-05	0.000802366	0	0	0	0	0	0	0	0	0	0	0	0	0
D_0__Eukaryota;D_1__Archaeplastida;D_2__Chlamydomonas sp. UWO 241;D_3__	0	0	0	0	0	0	0	0	0	0	0	0	0	0	0	0	0	0	0	0	0	0	0	0	0	0	0	0	0	0	0	0	0	0	0	0	0	0	0	0	0	0
D_0__Eukaryota;D_1__Archaeplastida;D_2__Chloroplastida;D_3__Charophyta	0.00109787	0.000160345	1.37349e-05	0	0	0.0181486	0.000201733	7.44048e-05	4.34537e-06	0	0	6.36116e-05	5.87584e-05	0.000113849	0	0.000733681	6.34027e-05	0.000194099	0.000491002	9.67278e-05	5.00942e-06	0	0.000490506	0.00349976	0.00138035	0.000161946	0	0	0.000455073	0.000149277	0.000772247	0.000441563	0.000355864	0.0011593	0.00029964	0.000431416	0.00134639	0.000735346	0.000602919	0.0125768	0	0.000227806
D_0__Eukaryota;D_1__Archaeplastida;D_2__Chloroplastida;D_3__Chlorophyta	0.00661904	0.0204554	0	0	0	0	0	1.06293e-05	0	0	0	0	8.39405e-06	5.17497e-05	0	0	0	0	0.000448306	0.00142328	0	0	0	0	0.000252065	0.000294447	0	0	0	0	0	0	0	0	0	0	0	0.00010606	0	0	0	0
D_0__Eukaryota;D_1__Archaeplastida;D_2__Chloroplastida;D_3__uncultured	0	0	0	0	0	0	0	0	0	0	0	0	0	0	0	0	0	0	0	0	0	0	0	0	0	0	0	0	0	0	0	1.20976e-05	0	0	0	0	0	0	0	0	0	0
D_0__Eukaryota;D_1__Archaeplastida;D_2__Marsupiomonas pelliculata;D_3__	0	0	5.49398e-05	0.000260564	0.00127155	0	0	0	0	0	0	0	6.71524e-05	0	0	0	0	0	4.26958e-05	0	5.00942e-06	1.62363e-05	0.000154897	0	0	0	0	0	0	0	7.6376e-05	0	0	0	0	0	0	0	0	0	0	0
D_0__Eukaryota;D_1__Archaeplastida;D_2__Rhodophyceae;D_3__Bangiales	0	0	0	0	0	0	0	0	0	0	0	0	0	0	0	0	0	0	0	0	0	0	0	0	0	0	0	0	0	0	0	0	0	0	0	0	0	0	0	0	0	0
D_0__Eukaryota;D_1__Archaeplastida;D_2__Rhodophyceae;D_3__Compsopogonales	0	2.29064e-05	0	0	0	0	0	0	0	0	0	0	0	0	0	0	0	0	0	0	0	0	0	0	0	0	0	0	0	0	0	0	0	0	0	0	0	0	0	0	0	0
D_0__Eukaryota;D_1__Archaeplastida;D_2__Rhodophyceae;D_3__Stylonematales	0	0	0	0	0	0	0	0	0	0	0	0	0	0	0	0	0	0	0	0	0	0	0	0	0	0	0	0	0	0	0	0	0	0	0	0	0	1.41413e-05	0	0	0	0
D_0__Eukaryota;D_1__Archaeplastida;D_2__Schizochlamys gelatinosa;D_3__	0	0	0.0143805	7.13873e-06	0	0	0	0	0	0	0	0	0	0	1.82814e-05	0	0	0	0	0	0.00077145	0	0	0	0	0	0	0	0	0	1.69725e-05	0	0	0	0	0	0	0	0	0	0	0
D_0__Eukaryota;D_1__Archaeplastida;D_2__Trebouxia decolorans;D_3__	0	0	3.02169e-05	0	0	0	0	0	0	0	0	0	0	0	0	0	0	0	0	0	1.00188e-05	0	0	0	0	0	0	0	0	0	0	0	0	0	0	0	0	0	0	0	0	0
D_0__Eukaryota;D_1__BW-dinoclone28;D_2__uncultured marine eukaryote;D_3__	0	0	0	0	0	0	0	0	0	0	0	0	0	0	0	0	0	0	0	0	0	0	0	0	0	0	0	0	0	0	0	0	0	0	0	0	0	2.82825e-05	0	0	0	0
D_0__Eukaryota;D_1__Cryptophyceae;D_2__Cryptomonadales;D_3__Cryptomonas sp. CNUCRY 75	3.18223e-05	0	0	0	0	0	1.12074e-05	0	0	0	0	0	5.03643e-05	0	0	0	0	0	0	0	0	0	0	0	0	0	0	0	0	0	0	0	0	0	0	0	0	0	0.000945317	0	0	0
D_0__Eukaryota;D_1__Cryptophyceae;D_2__Goniomonas;Ambiguous_taxa	0	0	0	0	0	0	0	0	0	0	0	0	0	0	0	0	0	0	0	0	0	0	0	0	0	0	0	0	0	0	0	0	0	0	0	0	0	2.12119e-05	0	0	0	0
D_0__Eukaryota;D_1__Cryptophyceae;D_2__Goniomonas;D_3__Goniomonas avonlea	0	0	0	0	0	0	0	0	0	0	0	0	0	0	0	0	0	0	0	0	0	0	0	0	0	0	0	0	0	0	0	0	0	0	0	0	1.85282e-05	0	0	0	0	0
D_0__Eukaryota;D_1__Excavata;D_2__Discoba;D_3__Discicristata	0	0	0	0	0	0	0	0	0	0	0	0	0	0	0	0	0	0	0	0	0	0	0	0	0	0	0	0	0	0	0	0	0	0	0	0	0	0	0	0	0	0
D_0__Eukaryota;D_1__Excavata;D_2__Discoba;D_3__Jakobida	0	0	0	0	0	0	0	0	0	0	0	0	0	0	0	0	0	0	0	0	0	0	0	0	0	0	0	0	0	0	0	0	0	0	0	0	1.85282e-05	0	0	0	0	0
D_0__Eukaryota;D_1__Excavata;D_2__Metamonada;D_3__Fornicata	0	0	0	0	0	9.3261e-06	0	0	0	0	0	1.27223e-05	0	0	0	0	0	0.000388199	0	0	0	0	0	0	0	0	0	0	0	0	0.000237614	1.81464e-05	0	0	0	0.0280187	0.00878856	0	0	0	0	0
D_0__Eukaryota;D_1__Excavata;D_2__Metamonada;D_3__Parabasalia	0	1.14532e-05	0	0	0	7.46088e-05	0.000313806	8.5034e-05	0	0	0	1.27223e-05	0.00074707	0.000300148	0	0	0	0	0.00179322	0.000345457	0	0	0	6.06894e-05	0	0	0	0	0	0.000199036	0.00633921	0.0164467	0	0	0	0.010867	0.118828	0.0971293	0	0	0	0.012928
D_0__Eukaryota;D_1__Haptophyta;D_2__Pavlovophyceae;D_3__Rebecca	0	0	0	0	0	0	0	0	0	0	0	0	0	0	0	0	0	0	0	0	0	0	0	0	0	0	0	0	0	0	0	0	0	0	0	0	0	0.000240402	0	0	0	0
D_0__Eukaryota;D_1__Haptophyta;D_2__Prymnesiophyceae;D_3__Prymnesiales	0	0	0	0	0	0	0	0	0	0	0	0	0	0	0	0	0	0	0	0	0	0	0	0	0	0	0	0	0	0	0	0	0	0	0	0	0	0.000183837	0	0	0	0
D_0__Eukaryota;D_1__Haptophyta;D_2__uncultured eukaryote;D_3__	0	0	0	0	0	0	0	0	0	0	0	0	0	0	0	0	0	0	0	0	0	0	0	0	0	0	0	0	0	0	0	0	0	0	0	0	0	1.41413e-05	0	0	0	0
D_0__Eukaryota;D_1__Klebsormidium flaccidum;D_2__;D_3__	0	0	0	0	0	0	0	0	0	0	0	0	0	0	0	0	0	0	0	0	0	0	0	0	0	0	0	0	0	0	0	0	0	0	0	0	0	0	0	0	0	1.89838e-05
D_0__Eukaryota;D_1__Opisthokonta;D_2__Holozoa;D_3__Choanoflagellida	0	0	0	0	0	0	0	0	0	0	0	0	0	0	0	0	0	0	0	0	0	0	0	0	0	0	0	0	0	0	0	0	0	0	0	0	9.88173e-05	1.41413e-05	0	0	0	0
D_0__Eukaryota;D_1__Opisthokonta;D_2__Holozoa;D_3__Ichthyosporea	0.000334134	0.000160345	0	0	0	0	0	0	0	0	0	0	8.39405e-05	1.03499e-05	0	0	0	0	3.20219e-05	2.76365e-05	0	0	0	0	0	0	0	0	0	0	2.54587e-05	0	0	0	0	0	6.79369e-05	0	0	0	0	0
D_0__Eukaryota;D_1__Opisthokonta;D_2__Holozoa;D_3__Metazoa (Animalia)	0.950087	0.946273	0.882932	0.959074	0.915032	0.902486	0.950732	0.978848	0.986008	0.988569	0.945644	0.921351	0.560639	0.78674	0.92033	0.897256	0.646441	0.432298	0.766892	0.897455	0.949876	0.972409	0.93231	0.876123	0.930046	0.977048	0.999267	0.998139	0.989246	0.98562	0.738972	0.707462	0.256311	0.421491	0.347883	0.0649806	0.204614	0.309227	0.075536	0.0811212	0.0113611	0.000113903
D_0__Eukaryota;D_1__Opisthokonta;D_2__Nucletmycea;D_3__Discicristoidea	0	0	0	0	0	0	3.36221e-05	0	0	0	0	0	0	0	0	0	0	0	0	0	0	0	0	0	0	0	0	0	0	0	0	0	0	0	0	0	0	0	0	0	0	0
D_0__Eukaryota;D_1__Opisthokonta;D_2__Nucletmycea;D_3__Fonticula alba	0	0	0	0	0	0	0	0	0	0	0	0	0	0	0	0	0	0	0	0	0	0	0	0	0	0	0	0	0	0	0	0	0	0	0	0	0	3.53532e-05	0	0	0	0
[truncated: 18 more rows]

## Sheet: Table S11
Table S11. Taxonomic classification of eukaryotic reads of all faecal samples and primer sets at the SILVA Level 7 (Dataset 2)
[truncated: 243 more rows]

[truncated: 2 more sheets: Table S12, Table S14]
